# Supplementary material for: DeepsmirUD: Prediction of Regulatory Effects on microRNA Expression Mediated by Small Molecules Using Deep Learning
Source: Int J Mol Sci. 2023 Jan 18;24(3):1878. doi: 10.3390/ijms24031878 (PMC9915273; doi:10.3390/ijms24031878)
Supplement: Supplementary file 1 [file ijms-24-01878-s001.zip]

Archive with 7 entries (4 files):
- ijms-2094832-supplementary/
- ijms-2094832-supplementary/Supplementary_Material/
- ijms-2094832-supplementary/Supplementary_Material/Supplementary_Material.pdf
- ijms-2094832-supplementary/Supplementary_Material/Supplementary_Tables_5-23/
- ijms-2094832-supplementary/Supplementary_Material/Supplementary_Tables_5-23/Supplementary_Tables_16-23.xlsx
- ijms-2094832-supplementary/Supplementary_Material/Supplementary_Tables_5-23/Supplementary_Tables_5-14.xlsx
- ijms-2094832-supplementary/Supplementary_Material/Supplementary_Tables_5-23/Supplementary_Table_15.xlsx
