# Supplementary material for: DeepsmirUD: Prediction of Regulatory Effects on microRNA Expression Mediated by Small Molecules Using Deep Learning
Source: Int J Mol Sci. 2023 Jan 18;24(3):1878. doi: 10.3390/ijms24031878 (PMC9915273; doi:10.3390/ijms24031878)
Supplement: Supplementary file 1 [file ijms-24-01878-s001.zip › ijms-2094832-supplementary/Supplementary_Material/Supplementary_Tables_5-23/Supplementary_Tables_16-23.xlsx]

## Sheet: STable 16
Train
Up			down
MIMAT0002173	119307		MIMAT0003499	8490
MIMAT0000265	2375		MIMAT0004770	5311
MIMAT0000427	5394		MIMAT0000792	5743
MIMAT0003727	442428		MIMAT0004721	4946
MIMAT0000649	2733526		MIMAT0002107	16741
MIMAT0000449	14888		MIMAT0000890	3028194
MIMAT0004894	445858		MIMAT0003728	9064
MIMAT0000719	229455		MIMAT0000725	60750
MIMAT0000786	444254		MIMAT0000158	4891
MIMAT0001545	702		MIMAT0004801	3220
MIMAT0000540	5757		MIMAT0000682	47725
MIMAT0000877	8029		MIMAT0000084	712
MIMAT0000766	12967		MIMAT0004800	60823
MIMAT0019919	84093		MIMAT0000436	2375
MIMAT0003299	119307		MIMAT0000274	455658
MIMAT0003161	448537		MIMAT0000217	210332
MIMAT0003496	6410		MIMAT0002816	5978
MIMAT0000435	5222465		MIMAT0000530	6918837
MIMAT0001840	74483		MIMAT0000098	119307
MIMAT0000521	16741		MIMAT0001279	15625
MIMAT0000437	451668		MIMAT0002170	60750
MIMAT0000382	2907		MIMAT0000076	5288826
MIMAT0000759	14888		MIMAT0000434	123596
MIMAT0000261	14888		MIMAT0000081	638278
MIMAT0000439	5394		MIMAT0004777	84093
MIMAT0000449	5280795		MIMAT0000092	72304
MIMAT0000259	444732		MIMAT0000711	16078949
MIMAT0000718	229455		MIMAT0003291	444732
MIMAT0000220	3345		MIMAT0000575	8029
MIMAT0000983	5280896		MIMAT0004798	216239
MIMAT0000597	210332		MIMAT0006700	89594
MIMAT0004909	5793		MIMAT0000081	702
MIMAT0002831	444732		MIMAT0000072	3385
MIMAT0012852	445154		MIMAT0000604	31401
MIMAT0000076	91466		MIMAT0000710	3385
MIMAT0001339	448537		MIMAT0000427	60750
MIMAT0000084	36314		MIMAT0004536	16078949
MIMAT0000441	5288209		MIMAT0000076	451668
MIMAT0000617	14888		MIMAT0003478	689043
MIMAT0004557	216326		MIMAT0005285	5743
MIMAT0000804	4946		MIMAT0000703	448537
MIMAT0005583	54670067		MIMAT0000069	24497
MIMAT0000418	14888		MIMAT0003401	74483
MIMAT0003320	5790		MIMAT0004877	145858
MIMAT0003762	702		MIMAT0000083	3385
MIMAT0004640	16078949		MIMAT0002872	5793
MIMAT0000858	6440495		MIMAT0001822	74483
MIMAT0005576	25244711		MIMAT0000417	448537
MIMAT0003727	108065		MIMAT0000428	5793
MIMAT0000101	451668		MIMAT0000103	2375
MIMAT0000689	54670067		MIMAT0001657	3496
MIMAT0002170	5994		MIMAT0003152	8029
MIMAT0000243	119307		MIMAT0004683	5793
MIMAT0000825	6440495		MIMAT0001076	31703
MIMAT0000267	14888		MIMAT0000264	3385
MIMAT0000133	8490		MIMAT0000141	210332
MIMAT0000077	444732		MIMAT0000787	5743
MIMAT0000617	969516		MIMAT0000208	8490
MIMAT0000781	445154		MIMAT0000803	5943
MIMAT0000424	14888		MIMAT0004616	445858
MIMAT0002872	60700		MIMAT0000431	712
MIMAT0001537	445858		MIMAT0004546	443586
MIMAT0000608	445154		MIMAT0000892	5743
MIMAT0000438	3229		MIMAT0000815	3028194
MIMAT0004702	54670067		MIMAT0000441	5394
MIMAT0004773	60838		MIMAT0000257	712
MIMAT0000249	8490		MIMAT0007892	5288826
MIMAT0004210	210332		MIMAT0000081	3385
MIMAT0000098	2375		MIMAT0005922	3220
MIMAT0000255	14888		MIMAT0000126	9898279
MIMAT0000783	2236		MIMAT0003512	210332
MIMAT0005318	3779		MIMAT0002880	5793
MIMAT0004813	84093		MIMAT0000078	712
MIMAT0004882	10621		MIMAT0000261	667639
MIMAT0011446	89594		MIMAT0000578	6410
MIMAT0000258	5280453		MIMAT0000068	451668
MIMAT0000883	16132265		MIMAT0001534	8029
MIMAT0001768	74483		MIMAT0003478	10621
MIMAT0002820	9547215		MIMAT0000900	1983
MIMAT0000535	6410		MIMAT0000441	47725
MIMAT0003211	3779		MIMAT0000424	60750
MIMAT0000649	5757		MIMAT0000070	451668
MIMAT0000256	446220		MIMAT0000075	9444
MIMAT0000418	84093		MIMAT0007347	5288826
MIMAT0001781	74483		MIMAT0000091	712
MIMAT0000842	3028194		MIMAT0003216	448537
MIMAT0000432	784		MIMAT0000069	448537
MIMAT0000584	12967		MIMAT0000165	5459308
MIMAT0000231	229455		MIMAT0004616	442428
MIMAT0000758	5793		MIMAT0003294	448537
MIMAT0000626	5359268		MIMAT0001816	74483
MIMAT0011162	54670067		MIMAT0000082	5288826
MIMAT0000524	16078949		MIMAT0017005	16078949
MIMAT0005576	5790		MIMAT0003496	16741
MIMAT0000428	119307		MIMAT0000582	16741
MIMAT0005457	448537		MIMAT0004956	3220
MIMAT0003283	5793		MIMAT0000281	712
MIMAT0000682	784		MIMAT0003190	108065
MIMAT0000810	3779		MIMAT0000269	5994
MIMAT0000255	444732		MIMAT0017016	31703
MIMAT0007892	54670067		MIMAT0000802	5743
MIMAT0014031	24268		MIMAT0004748	3385
MIMAT0000121	8490		MIMAT0002821	712
MIMAT0000132	9064		MIMAT0003728	445858
MIMAT0003209	3779		MIMAT0000551	16741
MIMAT0000426	14888		MIMAT0000423	5288826
MIMAT0000692	3229		MIMAT0017059	446220
MIMAT0004738	8029		MIMAT0000607	5743
MIMAT0003330	60823		MIMAT0003193	1983
MIMAT0000318	4091		MIMAT0000766	8490
MIMAT0004697	5280795		MIMAT0000267	119307
MIMAT0000755	60700		MIMAT0000080	451668
MIMAT0001618	444732		MIMAT0000369	16741
MIMAT0000773	5073		MIMAT0000074	9804992
MIMAT0000530	16741		MIMAT0000424	3229
MIMAT0018068	119307		MIMAT0000449	2336
MIMAT0004938	16078949		MIMAT0000072	6089
MIMAT0000536	5284616		MIMAT0001635	712
MIMAT0000381	12967		MIMAT0005580	60823
MIMAT0006775	89594		MIMAT0000075	712
MIMAT0004586	702		MIMAT0000247	444732
MIMAT0000187	5280896		MIMAT0000257	444732
MIMAT0000520	60823		MIMAT0000318	47725
MIMAT0000210	446220		MIMAT0001536	2375
MIMAT0017080	446220		MIMAT0000432	60852
MIMAT0002877	31401		MIMAT0000790	89594
MIMAT0012822	5743		MIMAT0000571	5288826
MIMAT0002874	702		MIMAT0000442	448537
MIMAT0001817	15625		MIMAT0000782	3779
MIMAT0001045	3496		MIMAT0000270	5283344
MIMAT0000852	3019		MIMAT0000091	448537
MIMAT0000421	31703		MIMAT0004918	60823
MIMAT0000436	14888		MIMAT0003151	5281614
MIMAT0000449	444732		MIMAT0000281	3385
MIMAT0000728	448537		MIMAT0000666	8490
MIMAT0000264	5280795		MIMAT0000646	107985
MIMAT0000090	702		MIMAT0005319	6440495
MIMAT0000185	5281929		MIMAT0000063	60750
MIMAT0000421	462382		MIMAT0001634	15625
MIMAT0000535	5284616		MIMAT0000253	60750
MIMAT0003336	60823		MIMAT0003263	448537
MIMAT0000127	8490		MIMAT0003284	5793
MIMAT0004723	6440495		MIMAT0000281	25244711
MIMAT0000075	6623		MIMAT0000072	4158
MIMAT0000256	445639		MIMAT0000134	210332
MIMAT0004694	5793		MIMAT0000890	13091
MIMAT0000720	2375		MIMAT0003238	60823
MIMAT0000438	448537		MIMAT0000070	3385
MIMAT0000156	9064		MIMAT0003885	448537
MIMAT0001412	119307		MIMAT0005315	4946
MIMAT0000891	1674		MIMAT0004613	5793
MIMAT0000095	3229		MIMAT0000691	47725
MIMAT0000087	14888		MIMAT0000536	210332
MIMAT0001797	15625		MIMAT0000063	5310940
MIMAT0000232	31703		MIMAT0000445	444732
MIMAT0000516	8490		MIMAT0000417	6623
MIMAT0000244	14888		MIMAT0000605	16078949
MIMAT0003211	2733526		MIMAT0000211	15625
MIMAT0004560	702		MIMAT0000065	712
MIMAT0000612	210332		MIMAT0000827	108065
MIMAT0003176	5743		MIMAT0000459	119307
MIMAT0000096	5280453		MIMAT0001081	108065
MIMAT0002809	14888		MIMAT0000081	712
MIMAT0000225	8490		MIMAT0000255	448537
MIMAT0003189	442428		MIMAT0000707	712
MIMAT0002812	448537		MIMAT0004782	210332
MIMAT0000266	241		MIMAT0000164	702
MIMAT0000210	6410		MIMAT0000422	4158
MIMAT0000851	444254		MIMAT0000798	445154
MIMAT0000080	702		MIMAT0003121	4946
MIMAT0000429	5394		MIMAT0000589	5743
MIMAT0004577	16741		MIMAT0000155	16132265
MIMAT0000134	5793		MIMAT0000534	5206
MIMAT0000081	15625		MIMAT0000711	5288826
MIMAT0002874	969516		MIMAT0000127	446220
MIMAT0002872	5790		MIMAT0003321	451668
MIMAT0003731	108065		MIMAT0004882	8490
MIMAT0000657	9064		MIMAT0001341	5280795
MIMAT0004234	89594		MIMAT0000535	5943
MIMAT0000387	12967		MIMAT0000069	5793
MIMAT0000256	445580		MIMAT0001546	445858
MIMAT0001413	444732		MIMAT0005278	74483
MIMAT0000814	3779		MIMAT0000071	5311
MIMAT0000009	89594		MIMAT0000123	8490
MIMAT0003258	119307		MIMAT0002830	5793
MIMAT0003451	12967		MIMAT0000433	107985
MIMAT0000754	24497		MIMAT0000086	5310940
MIMAT0003326	5757		MIMAT0026719	5793
MIMAT0000100	445580		MIMAT0004955	3385
MIMAT0000617	2578		MIMAT0000145	60823
MIMAT0000666	6410		MIMAT0000819	5743
MIMAT0003155	74483		MIMAT0000419	13342
MIMAT0003202	3779		MIMAT0000423	84093
MIMAT0000196	5281929		MIMAT0003320	712
MIMAT0001538	6440495		MIMAT0000752	123596
MIMAT0000510	451668		MIMAT0014817	446220
MIMAT0003189	445858		MIMAT0003279	448537
MIMAT0003306	97226		MIMAT0000757	712
MIMAT0001785	74483		MIMAT0003335	444732
MIMAT0000065	14888		MIMAT0002853	5793
MIMAT0002863	5793		MIMAT0003193	5943
MIMAT0000892	3779		MIMAT0000854	89594
MIMAT0001868	74483		MIMAT0000808	89594
MIMAT0000420	444732		MIMAT0004573	443586
MIMAT0004846	6410		MIMAT0000093	444732
MIMAT0003296	5793		MIMAT0000857	8029
MIMAT0000510	444732		MIMAT0001831	446220
MIMAT0003228	54670067		MIMAT0000124	8490
MIMAT0004224	89594		MIMAT0003393	712
MIMAT0000162	8490		MIMAT0000253	5310940
MIMAT0003264	54670067		MIMAT0000256	107985
MIMAT0000065	241		MIMAT0005278	5743
MIMAT0016907	119307		MIMAT0000243	13342
MIMAT0003890	210332		MIMAT0000102	5793
MIMAT0000566	3779		MIMAT0000710	119307
MIMAT0000790	2236		MIMAT0000799	5743
MIMAT0000794	445154		MIMAT0003513	210332
MIMAT0004882	445858		MIMAT0000889	5743
MIMAT0000276	702		MIMAT0000157	8490
MIMAT0012823	5743		MIMAT0003201	4946
MIMAT0000098	444732		MIMAT0000155	16741
MIMAT0000062	3229		MIMAT0004616	108065
MIMAT0002821	444732		MIMAT0003221	2375
MIMAT0000422	14888		MIMAT0000093	24497
MIMAT0000445	14888		MIMAT0004916	5793
MIMAT0000659	210332		MIMAT0001424	74483
MIMAT0000763	4624		MIMAT0000103	84093
MIMAT0000529	2733526		MIMAT0005442	3779
MIMAT0000141	12967		MIMAT0000026	89594
MIMAT0003308	444732		MIMAT0000890	13095
MIMAT0002848	148124		MIMAT0000422	5280951
MIMAT0000129	702		MIMAT0003453	210332
MIMAT0000084	14888		MIMAT0000374	16078949
MIMAT0003125	5743		MIMAT0000104	5288826
MIMAT0005826	6013		MIMAT0002809	60823
MIMAT0000450	14888		MIMAT0000794	3028194
MIMAT0003380	6440495		MIMAT0000722	119307
MIMAT0000076	31703		MIMAT0000533	5206
MIMAT0000555	9064		MIMAT0000279	5310940
MIMAT0000421	3229		MIMAT0000085	119307
MIMAT0000657	210332		MIMAT0000449	5865
MIMAT0003458	12967		MIMAT0001852	74483
MIMAT0004738	6440495		MIMAT0000663	8490
MIMAT0000646	5288826		MIMAT0000741	6410
MIMAT0001331	5359268		MIMAT0000231	5793
MIMAT0000447	5280453		MIMAT0000450	60750
MIMAT0000815	2236		MIMAT0000891	2336
MIMAT0002820	702		MIMAT0000692	5994
MIMAT0019733	84093		MIMAT0000657	8490
MIMAT0019848	84093		MIMAT0000414	3385
MIMAT0003214	448537		MIMAT0000421	445434
MIMAT0000229	6410		MIMAT0000722	5994
MIMAT0000257	969516		MIMAT0000427	60852
MIMAT0003409	5281004		MIMAT0001817	74483
MIMAT0004534	31703		MIMAT0000414	451668
MIMAT0000076	89594		MIMAT0001278	74483
MIMAT0001948	5280896		MIMAT0003322	712
MIMAT0003759	74483		MIMAT0000073	9444
MIMAT0000885	6440495		MIMAT0003467	6410
MIMAT0000874	8029		MIMAT0000569	6410
MIMAT0000433	5994		MIMAT0000752	2995
MIMAT0000132	8490		MIMAT0000231	11953817
MIMAT0002878	5793		MIMAT0000890	2336
MIMAT0003248	54670067		MIMAT0004663	443586
MIMAT0000747	446220		MIMAT0000092	3071
MIMAT0000451	123596		MIMAT0004187	8490
MIMAT0003769	702		MIMAT0000092	3385
MIMAT0003469	6410		MIMAT0000212	8490
MIMAT0002816	444732		MIMAT0003208	1983
MIMAT0003276	448537		MIMAT0005596	4946
MIMAT0001629	5793		MIMAT0000127	702
MIMAT0000274	229455		MIMAT0000142	702
MIMAT0002879	5793		MIMAT0000589	3779
MIMAT0000150	12967		MIMAT0004616	145858
MIMAT0000086	14888		MIMAT0000772	60750
MIMAT0015097	89594		MIMAT0000834	3028194
MIMAT0000208	702		MIMAT0000279	3385
MIMAT0000069	451668		MIMAT0000510	3385
MIMAT0000665	210332		MIMAT0000456	712
MIMAT0000646	14888		MIMAT0000522	8490
MIMAT0000271	451668		MIMAT0003727	9064
MIMAT0000530	6442177		MIMAT0000650	6410
MIMAT0000257	14888		MIMAT0000460	60823
MIMAT0000240	210332		MIMAT0000100	5994
MIMAT0000529	5757		MIMAT0003726	210332
MIMAT0000440	14888		MIMAT0003308	2336
MIMAT0003257	31101		MIMAT0000093	5978
MIMAT0003459	210332		MIMAT0004528	9064
MIMAT0019920	84093		MIMAT0000081	5310940
MIMAT0002812	5793		MIMAT0004767	5311
MIMAT0003290	448537		MIMAT0000589	1983
MIMAT0000815	6440495		MIMAT0000670	8490
MIMAT0000813	5743		MIMAT0000755	5743
MIMAT0003500	5281004		MIMAT0003180	712
MIMAT0000238	12967		MIMAT0000688	5994
MIMAT0000617	784		MIMAT0001280	74483
MIMAT0000420	5757		MIMAT0000248	210332
MIMAT0000081	265237		MIMAT0000544	210332
MIMAT0005949	216239		MIMAT0004704	108065
MIMAT0000790	3779		MIMAT0000146	8490
MIMAT0000765	6623		MIMAT0000853	5743
MIMAT0000168	3496		MIMAT0000732	712
MIMAT0003211	5757		MIMAT0000151	443586
MIMAT0000528	5757		MIMAT0000154	2336
MIMAT0000445	448537		MIMAT0006588	89594
MIMAT0004930	12967		MIMAT0003885	5283344
MIMAT0003885	25244711		MIMAT0000269	60750
MIMAT0000081	451668		MIMAT0003885	84093
MIMAT0001794	74483		MIMAT0000510	448537
MIMAT0001813	702		MIMAT0000245	5310940
MIMAT0005911	216239		MIMAT0000717	5793
MIMAT0000441	14888		MIMAT0003127	5793
MIMAT0000789	3779		MIMAT0003880	31101
MIMAT0000727	3121		MIMAT0000646	24360
MIMAT0002819	451668		MIMAT0000776	3779
MIMAT0003470	6410		MIMAT0000456	60750
MIMAT0000297	89594		MIMAT0000072	5280951
MIMAT0004595	6013		MIMAT0000710	5073
MIMAT0001825	74483		MIMAT0002888	5793
MIMAT0000154	6410		MIMAT0003475	108065
MIMAT0000661	93004		MIMAT0000746	6410
MIMAT0000090	15		MIMAT0004812	84093
MIMAT0001788	74483		MIMAT0005285	4946
MIMAT0005844	5281004		MIMAT0000707	3220
MIMAT0000255	451668		MIMAT0000584	702
MIMAT0000127	5284616		MIMAT0000727	712
MIMAT0000267	5394		MIMAT0001808	74483
MIMAT0000244	445580		MIMAT0000732	5283344
MIMAT0000255	969516		MIMAT0001835	54680783
MIMAT0012735	54670067		MIMAT0004763	5793
MIMAT0000782	4946		MIMAT0006587	89594
MIMAT0000796	89594		MIMAT0000566	31401
MIMAT0003767	702		MIMAT0000255	712
MIMAT0000424	47725		MIMAT0000760	84093
MIMAT0000528	2733526		MIMAT0000442	2375
MIMAT0001339	9949648		MIMAT0000790	2336
MIMAT0016900	119307		MIMAT0003881	4624
MIMAT0003490	6410		MIMAT0003728	10621
MIMAT0001632	9064		MIMAT0003315	444732
MIMAT0000803	3779		MIMAT0003890	16741
MIMAT0003496	210332		MIMAT0000214	8490
MIMAT0002821	31401		MIMAT0000073	712
MIMAT0004646	5281811		MIMAT0003340	5793
MIMAT0003167	210332		MIMAT0000688	712
MIMAT0000210	8490		MIMAT0004825	8490
MIMAT0000422	24288		MIMAT0000816	6440495
MIMAT0000722	448537		MIMAT0000101	5288826
MIMAT0000266	5793		MIMAT0000064	229455
MIMAT0000648	702		MIMAT0001784	15625
MIMAT0000739	5757		MIMAT0000518	442428
MIMAT0003189	5280343		MIMAT0000073	9804992
MIMAT0000146	210332		MIMAT0000669	31703
MIMAT0000082	448537		MIMAT0000377	6410
MIMAT0000857	445154		MIMAT0003163	60823
MIMAT0001849	702		MIMAT0005584	5994
MIMAT0000542	12967		MIMAT0000760	712
MIMAT0000889	3779		MIMAT0006767	60823
MIMAT0000423	451668		MIMAT0000233	8490
MIMAT0000733	5381226		MIMAT0000455	5310940
MIMAT0004806	216239		MIMAT0000898	5743
MIMAT0000253	14888		MIMAT0000529	5288826
MIMAT0009447	97226		MIMAT0000133	16132265
MIMAT0000076	14888		MIMAT0003240	5283344
MIMAT0003729	210332		MIMAT0000521	8490
MIMAT0003478	6410		MIMAT0000551	6410
MIMAT0001341	2375		MIMAT0000076	6623
MIMAT0001079	5359268		MIMAT0002888	712
MIMAT0000092	2336		MIMAT0003167	6410
MIMAT0000207	3496		MIMAT0000092	5310940
MIMAT0002940	15625		MIMAT0000318	148124
MIMAT0003388	9064		MIMAT0000243	5743
MIMAT0000271	14888		MIMAT0003254	5280795
MIMAT0000069	460612		MIMAT0003891	8490
MIMAT0000818	16132265		MIMAT0000104	119307
MIMAT0003282	54670067		MIMAT0000075	3385
MIMAT0000711	3345		MIMAT0003389	6279
MIMAT0003308	31401		MIMAT0000062	712
MIMAT0007892	5280453		MIMAT0003464	6410
MIMAT0004955	445580		MIMAT0002842	5793
MIMAT0000076	84093		MIMAT0000165	2907
MIMAT0000076	21109		MIMAT0000100	5793
MIMAT0000239	444732		MIMAT0000230	8490
MIMAT0001632	12967		MIMAT0004780	5280795
MIMAT0000522	12967		MIMAT0000715	5793
MIMAT0003499	31703		MIMAT0000796	5743
MIMAT0000076	3121		MIMAT0000081	119307
MIMAT0000680	6623		MIMAT0000093	5310940
MIMAT0000772	448537		MIMAT0002112	210332
MIMAT0015079	119307		MIMAT0000647	6410
MIMAT0001541	84093		MIMAT0000136	8490
MIMAT0000438	702		MIMAT0003335	448537
MIMAT0001798	15625		MIMAT0003176	445154
MIMAT0000073	229455		MIMAT0005340	6440495
MIMAT0003326	6013		MIMAT0000868	8029
MIMAT0000441	5793		MIMAT0004620	6410
MIMAT0000755	119307		MIMAT0003895	31401
MIMAT0000987	5359268		MIMAT0000727	5994
MIMAT0000544	5757		MIMAT0001541	5793
MIMAT0000416	14888		MIMAT0000318	5311
MIMAT0000883	446220		MIMAT0000455	84093
MIMAT0000246	8490		MIMAT0000597	6410
MIMAT0003499	16741		MIMAT0000775	3779
MIMAT0000259	451668		MIMAT0000934	3496
MIMAT0000381	2336		MIMAT0003130	8490
MIMAT0000616	6410		MIMAT0000087	3385
MIMAT0000243	14888		MIMAT0000784	5743
MIMAT0004911	60700		MIMAT0000419	451668
MIMAT0001787	74483		MIMAT0000546	8490
MIMAT0000855	1983		MIMAT0001289	74483
MIMAT0000423	3229		MIMAT0000441	712
MIMAT0015057	119307		MIMAT0000823	89594
MIMAT0003225	5793		MIMAT0000795	5743
MIMAT0004882	5280343		MIMAT0002854	5793
MIMAT0003112	210332		MIMAT0000246	2336
MIMAT0000275	14888		MIMAT0000096	119307
MIMAT0000656	8490		MIMAT0000084	451668
MIMAT0000830	89594		MIMAT0000076	13089
MIMAT0000253	444795		MIMAT0005921	60823
MIMAT0000070	84093		MIMAT0000086	5793
MIMAT0004791	8029		MIMAT0000432	2375
MIMAT0000278	3028194		MIMAT0003185	12967
MIMAT0000757	5280795		MIMAT0000279	36462
MIMAT0003469	8490		MIMAT0000426	60750
MIMAT0000583	445154		MIMAT0000728	5280448
MIMAT0000760	5280795		MIMAT0004507	448537
MIMAT0000069	84093		MIMAT0000227	5310940
MIMAT0001638	5793		MIMAT0005880	3220
MIMAT0002870	5793		MIMAT0000755	13342
MIMAT0000772	54670067		MIMAT0000149	8490
MIMAT0004531	10621		MIMAT0000510	5288826
MIMAT0003186	210332		MIMAT0000076	21633059
MIMAT0004661	446220		MIMAT0000076	60750
MIMAT0016915	119307		MIMAT0002816	60823
MIMAT0000794	3779		MIMAT0000160	12967
MIMAT0007892	6013		MIMAT0000738	5793
MIMAT0000533	5281004		MIMAT0000250	60750
MIMAT0000076	444795		MIMAT0000535	702
MIMAT0000318	5757		MIMAT0005793	3385
MIMAT0004918	97226		MIMAT0000797	5743
MIMAT0000526	2733526		MIMAT0003728	442428
MIMAT0000077	444795		MIMAT0003491	6410
MIMAT0000708	5757		MIMAT0000813	47289
MIMAT0000232	702		MIMAT0001092	8490
MIMAT0004775	5793		MIMAT0000899	74483
MIMAT0000266	3229		MIMAT0001623	74483
MIMAT0000099	4091		MIMAT0000791	5743
MIMAT0001618	119307		MIMAT0000267	3385
MIMAT0000555	108065		MIMAT0000822	5743
MIMAT0005966	3496		MIMAT0003728	108065
MIMAT0000080	969516		MIMAT0004930	16078949
MIMAT0000417	5288826		MIMAT0004693	5793
MIMAT0000755	25244711		MIMAT0000525	10621
MIMAT0003265	5793		MIMAT0000124	16078949
MIMAT0001078	5359268		MIMAT0000439	3220
MIMAT0003208	8029		MIMAT0000603	5743
MIMAT0000454	14888		MIMAT0003478	108065
MIMAT0000066	31703		MIMAT0003321	60823
MIMAT0000097	2375		MIMAT0004773	60823
MIMAT0009448	97226		MIMAT0000127	5641
MIMAT0000085	10836		MIMAT0000610	5743
MIMAT0000278	445580		MIMAT0004751	3220
MIMAT0000617	4091		MIMAT0001631	73581
MIMAT0000136	5281004		MIMAT0003211	5743
MIMAT0000100	444732		MIMAT0004938	12967
MIMAT0003189	689043		MIMAT0003374	443586
MIMAT0001799	15625		MIMAT0004736	8029
MIMAT0000791	3779		MIMAT0000748	6410
MIMAT0000376	9064		MIMAT0000790	13089
MIMAT0003499	16078949		MIMAT0000881	89594
MIMAT0005336	445154		MIMAT0003725	210332
MIMAT0003219	60823		MIMAT0000706	210332
MIMAT0000784	3779		MIMAT0004524	9064
MIMAT0000083	36462		MIMAT0000884	5743
MIMAT0003888	5280795		MIMAT0000565	8490
MIMAT0000254	47725		MIMAT0001637	210332
MIMAT0003210	5757		MIMAT0002825	5793
MIMAT0001425	74483		MIMAT0003466	16741
MIMAT0004696	448537		MIMAT0000790	13090
MIMAT0000158	6001		MIMAT0000817	5743
MIMAT0004187	6410		MIMAT0003213	16132265
MIMAT0005844	16741		MIMAT0003285	5311
MIMAT0004569	14888		MIMAT0000278	229455
MIMAT0005922	119307		MIMAT0005278	4946
MIMAT0001015	3496		MIMAT0000532	15625
MIMAT0004876	5281004		MIMAT0000794	5743
MIMAT0000070	14888		MIMAT0000770	5288826
MIMAT0000089	444732		MIMAT0000085	712
MIMAT0000104	5757		MIMAT0000236	6410
MIMAT0004883	10621		MIMAT0001631	13342
MIMAT0000460	448537		MIMAT0000816	5743
MIMAT0000551	210332		MIMAT0000755	60750
MIMAT0009448	54670067		MIMAT0000441	448537
MIMAT0003731	10621		MIMAT0003507	6410
MIMAT0004623	9064		MIMAT0000090	2375
MIMAT0000682	5757		MIMAT0000269	123596
MIMAT0000219	8490		MIMAT0000678	145858
MIMAT0000264	5757		MIMAT0000136	2907
MIMAT0002883	148124		MIMAT0000611	444254
MIMAT0000646	5394		MIMAT0000268	60750
MIMAT0003164	5793		MIMAT0001081	442428
MIMAT0000062	969516		MIMAT0000536	702
MIMAT0014988	84093		MIMAT0000070	162282
MIMAT0000086	6013		MIMAT0001781	15625
MIMAT0000511	5280896		MIMAT0004697	3385
MIMAT0000565	210332		MIMAT0000064	444732
MIMAT0006770	89594		MIMAT0000790	13094
MIMAT0000366	5757		MIMAT0000518	108065
MIMAT0000438	3028194		MIMAT0000646	3652
MIMAT0004950	84093		MIMAT0015120	89594
MIMAT0000573	36314		MIMAT0003485	442428
MIMAT0000269	14888		MIMAT0000070	9444
MIMAT0000257	3229		MIMAT0000869	8029
MIMAT0000205	5281929		MIMAT0000876	6440495
MIMAT0000799	445154		MIMAT0000793	5743
MIMAT0000222	84093		MIMAT0000080	5790
MIMAT0005625	23973		MIMAT0014928	446220
MIMAT0000439	15939		MIMAT0004907	60823
MIMAT0000548	2733526		MIMAT0017282	446220
MIMAT0004365	3496		MIMAT0004950	5311
MIMAT0003269	60823		MIMAT0000445	712
MIMAT0000842	3121		MIMAT0000689	5288826
MIMAT0001338	5359268		MIMAT0000776	5743
MIMAT0001423	74483		MIMAT0001810	74483
MIMAT0003948	97226		MIMAT0003338	5280795
MIMAT0004763	448537		MIMAT0004704	31703
MIMAT0003326	36462		MIMAT0003885	712
MIMAT0000076	445434		MIMAT0001777	74483
MIMAT0001848	74483		MIMAT0000083	5288826
MIMAT0000281	60823		MIMAT0000249	16078949
MIMAT0003298	6013		MIMAT0000443	3385
MIMAT0001887	74483		MIMAT0000066	3385
MIMAT0000097	3229		MIMAT0000680	451668
MIMAT0002820	448537		MIMAT0000803	1983
MIMAT0000798	3779		MIMAT0003208	5943
MIMAT0004954	5280795		MIMAT0002873	5793
MIMAT0000086	6623		MIMAT0001820	74483
MIMAT0000515	5793		MIMAT0005596	5743
MIMAT0000817	6440495		MIMAT0000589	5943
MIMAT0000447	54670067		MIMAT0000367	6410
MIMAT0000447	6013		MIMAT0004853	6410
MIMAT0000156	5280343		MIMAT0000826	5743
MIMAT0003320	60700		MIMAT0000272	712
MIMAT0007892	6623		MIMAT0003740	8490
MIMAT0000415	6623		MIMAT0000580	16078949
MIMAT0000085	5280795		MIMAT0003317	60823
MIMAT0000421	5793		MIMAT0001341	119307
MIMAT0003252	60823		MIMAT0001773	74483
MIMAT0001079	5280896		MIMAT0000085	5288826
MIMAT0004929	60823		MIMAT0000218	10621
MIMAT0000850	3121		MIMAT0000236	6001
MIMAT0000857	4946		MIMAT0000423	24360
MIMAT0000104	451668		MIMAT0000812	5743
MIMAT0002822	5793		MIMAT0000123	145858
MIMAT0000224	210332		MIMAT0004720	5743
MIMAT0000752	6089		MIMAT0023623	3496
MIMAT0004650	3779		MIMAT0000262	60750
MIMAT0000264	969516		MIMAT0002872	712
MIMAT0002821	448537		MIMAT0000080	712
MIMAT0000210	216326		MIMAT0000432	5793
MIMAT0003388	210332		MIMAT0004696	712
MIMAT0003479	210332		MIMAT0003311	448537
MIMAT0004773	25244711		MIMAT0012825	3028194
MIMAT0001800	15625		MIMAT0004723	4946
MIMAT0000419	14888		MIMAT0000227	60750
MIMAT0004496	60700		MIMAT0003485	9064
MIMAT0000612	12967		MIMAT0000820	6440495
MIMAT0000784	2236		MIMAT0017417	444732
MIMAT0000755	5790		MIMAT0003246	448537
MIMAT0003130	442428		MIMAT0004635	6410
MIMAT0000382	2336		MIMAT0001270	74483
MIMAT0004955	5280795		MIMAT0000433	60700
MIMAT0004747	210332		MIMAT0000661	8490
MIMAT0004901	5793		MIMAT0000414	712
MIMAT0002867	31703		MIMAT0004508	448537
MIMAT0000069	6623		MIMAT0000824	5743
MIMAT0004496	5790		MIMAT0000089	3385
MIMAT0004542	6410		MIMAT0000458	5793
MIMAT0000427	5793		MIMAT0003125	164676
MIMAT0000156	12967		MIMAT0001420	16132265
MIMAT0000717	451668		MIMAT0000707	2375
MIMAT0005595	3779		MIMAT0001793	74483
MIMAT0000419	1832		MIMAT0000680	3385
MIMAT0000649	6410		MIMAT0000211	8490
MIMAT0000846	8029		MIMAT0000070	448537
MIMAT0000435	444732		MIMAT0025412	737139
MIMAT0001764	74483		MIMAT0024890	3496
MIMAT0000782	2236		MIMAT0003465	16741
MIMAT0001824	74483		MIMAT0000256	451668
MIMAT0003308	36462		MIMAT0000160	2336
MIMAT0000419	442793		MIMAT0000610	89594
MIMAT0011432	89594		MIMAT0003202	4946
MIMAT0000527	8490		MIMAT0000222	712
MIMAT0000077	31703		MIMAT0000751	712
MIMAT0000088	216239		MIMAT0001275	74483
MIMAT0000643	3496		MIMAT0000062	444732
MIMAT0003880	445434		MIMAT0000386	210332
MIMAT0000381	31703		MIMAT0000804	3028194
MIMAT0004614	14888		MIMAT0000778	5743
MIMAT0000101	5757		MIMAT0003728	145858
MIMAT0003331	123631		MIMAT0000072	119307
MIMAT0000736	84093		MIMAT0000423	119307
MIMAT0000794	6440495		MIMAT0000646	5311
MIMAT0003480	5281004		MIMAT0000519	702
MIMAT0000539	5757		MIMAT0001831	5288826
MIMAT0000262	5793		MIMAT0000074	5994
MIMAT0000564	89594		MIMAT0003202	31401
MIMAT0000786	3779		MIMAT0000561	1983
MIMAT0003735	12967		MIMAT0000087	119307
MIMAT0000077	448537		MIMAT0003892	8490
MIMAT0000729	2375		MIMAT0003213	5943
MIMAT0000417	5280795		MIMAT0000646	60750
MIMAT0003393	4624		MIMAT0003495	8490
MIMAT0000167	3496		MIMAT0000252	3385
MIMAT0000423	47725		MIMAT0005593	3220
MIMAT0003249	5394		MIMAT0000226	162282
MIMAT0001759	74483		MIMAT0000423	446220
MIMAT0000381	16741		MIMAT0002846	5073
MIMAT0003782	210332		MIMAT0000068	3385
MIMAT0000063	3229		MIMAT0000873	5743
MIMAT0000803	445154		MIMAT0000533	60823
MIMAT0000890	6440495		MIMAT0004552	5793
MIMAT0003264	5793		MIMAT0004679	5793
MIMAT0000540	12967		MIMAT0000227	3385
MIMAT0000516	5757		MIMAT0000140	210332
MIMAT0002177	444732		MIMAT0000752	60750
MIMAT0000602	3779		MIMAT0004841	12967
MIMAT0023622	23973		MIMAT0000724	21633059
MIMAT0000269	3229		MIMAT0000071	712
MIMAT0003948	60823		MIMAT0000646	119307
MIMAT0003182	210332		MIMAT0000078	448537
MIMAT0000136	5280343		MIMAT0005460	8490
MIMAT0000210	5757		MIMAT0000433	5793
MIMAT0002825	84093		MIMAT0004743	4946
MIMAT0003164	444732		MIMAT0000093	448537
MIMAT0000076	5394		MIMAT0000264	47725
MIMAT0000872	3779		MIMAT0000379	3345
MIMAT0000445	3229		MIMAT0026720	5793
MIMAT0006012	3496		MIMAT0000691	448537
MIMAT0000217	10621		MIMAT0000830	6440495
MIMAT0000209	8490		MIMAT0000441	2375
MIMAT0000155	12967		MIMAT0000753	60750
MIMAT0003884	97226		MIMAT0000087	162282
MIMAT0000447	47725		MIMAT0000593	210332
MIMAT0000438	2375		MIMAT0005291	446220
MIMAT0004567	5394		MIMAT0000777	3779
MIMAT0019697	84093		MIMAT0000064	712
MIMAT0004810	216239		MIMAT0000883	4946
MIMAT0000458	3229		MIMAT0000783	89594
MIMAT0002816	451668		MIMAT0000539	8490
MIMAT0004747	8490		MIMAT0003734	8490
MIMAT0003879	448537		MIMAT0004696	60750
MIMAT0000646	444732		MIMAT0000084	5743
MIMAT0003184	12967		MIMAT0004489	107985
MIMAT0000606	3779		MIMAT0004655	4946
MIMAT0000523	16741		MIMAT0000076	5865
MIMAT0000578	210332		MIMAT0004828	16741
MIMAT0000673	5757		MIMAT0003289	31401
MIMAT0000061	89594		MIMAT0000239	6410
MIMAT0000025	89594		MIMAT0001857	74483
MIMAT0003308	5757		MIMAT0000418	712
MIMAT0000595	2733526		MIMAT0000069	119307
MIMAT0000739	446220		MIMAT0001796	74483
MIMAT0000429	119307		MIMAT0000520	6410
MIMAT0000435	31401		MIMAT0003487	9064
MIMAT0004700	60823		MIMAT0000278	444732
MIMAT0000417	444795		MIMAT0000243	73581
MIMAT0003181	31703		MIMAT0000072	1832
MIMAT0000419	6089		MIMAT0003275	444732
MIMAT0000068	460612		MIMAT0000691	712
MIMAT0000272	14888		MIMAT0000513	443586
MIMAT0000860	2236		MIMAT0003326	2375
MIMAT0000838	16132265		MIMAT0002835	5793
MIMAT0000788	3779		MIMAT0000429	3220
MIMAT0000162	702		MIMAT0003738	702
MIMAT0001273	702		MIMAT0004616	9064
MIMAT0003180	5793		MIMAT0000257	5288826
MIMAT0000077	451668		MIMAT0004569	216239
MIMAT0003248	60823		MIMAT0000096	712
MIMAT0004216	89594		MIMAT0004773	444732
MIMAT0000084	444732		MIMAT0000728	2375
MIMAT0004187	31401		MIMAT0000649	5743
MIMAT0005319	3779		MIMAT0000450	2375
MIMAT0000418	5793		MIMAT0000751	60750
MIMAT0000213	3345		MIMAT0004484	4624
MIMAT0000080	444732		MIMAT0001536	47725
MIMAT0000646	1175		MIMAT0004730	4946
MIMAT0003482	60823		MIMAT0001421	12967
MIMAT0019904	9949648		MIMAT0000440	5310940
MIMAT0000728	54670067		MIMAT0000422	1832
MIMAT0002826	148124		MIMAT0003180	5994
MIMAT0005031	89594		MIMAT0000417	712
MIMAT0004621	145858		MIMAT0004902	5793
MIMAT0000132	442428		MIMAT0000773	5793
MIMAT0000555	2733526		MIMAT0000568	4946
MIMAT0001080	216326		MIMAT0004662	9064
MIMAT0000596	31401		MIMAT0005906	60823
MIMAT0000066	445580		MIMAT0000081	448537
MIMAT0002840	5793		MIMAT0000080	60700
MIMAT0000462	31101		MIMAT0003159	74483
MIMAT0000646	451668		MIMAT0000076	444732
MIMAT0000535	8490		MIMAT0002881	712
MIMAT0000086	72304		MIMAT0003478	9064
MIMAT0002821	451668		MIMAT0000680	444732
MIMAT0004848	16741		MIMAT0004798	5793
MIMAT0000538	2733526		MIMAT0000766	6410
MIMAT0000682	444797		MIMAT0000072	4095
MIMAT0000437	31703		MIMAT0004504	119307
MIMAT0000318	444795		MIMAT0003726	6410
MIMAT0000418	5288826		MIMAT0000067	6623
MIMAT0019855	9949648		MIMAT0003213	1983
MIMAT0000090	14888		MIMAT0000779	5743
MIMAT0000386	12967		MIMAT0000885	16132265
MIMAT0000437	5394		MIMAT0001830	74483
MIMAT0003326	444795		MIMAT0000127	16741
MIMAT0000062	5757		MIMAT0000374	5793
MIMAT0003731	442428		MIMAT0003314	448537
MIMAT0000252	47725		MIMAT0000232	3220
MIMAT0000904	31703		MIMAT0000099	5994
MIMAT0000078	6279		MIMAT0000706	702
MIMAT0004489	3220		MIMAT0000865	3345
MIMAT0000664	12967		MIMAT0004637	6440495
MIMAT0001631	216326		MIMAT0000073	60852
MIMAT0000773	448537		MIMAT0000318	5793
MIMAT0001780	74483		MIMAT0000241	5793
MIMAT0000874	6440495		MIMAT0000715	41867
MIMAT0000078	3229		MIMAT0000070	2375
MIMAT0002806	54670067		MIMAT0000083	712
MIMAT0000264	448537		MIMAT0000853	6440495
MIMAT0005898	97226		MIMAT0004858	15625
MIMAT0003218	9949648		MIMAT0000063	712
MIMAT0001867	74483		MIMAT0004779	5793
MIMAT0000062	4091		MIMAT0000525	8490
MIMAT0004926	54670067		MIMAT0003330	5793
MIMAT0000861	3779		MIMAT0004524	145858
MIMAT0004879	6410		MIMAT0001882	74483
MIMAT0000706	2733526		MIMAT0000566	4946
MIMAT0000793	6440495		MIMAT0000862	3779
MIMAT0000259	84093		MIMAT0001778	74483
MIMAT0000136	6410		MIMAT0000063	36462
MIMAT0000063	4091		MIMAT0000077	24497
MIMAT0000743	210332		MIMAT0000436	5284373
MIMAT0000176	5281929		MIMAT0000210	16741
MIMAT0000879	3779		MIMAT0000232	60750
MIMAT0000617	444732		MIMAT0000754	60750
MIMAT0000582	210332		MIMAT0004814	5793
MIMAT0004503	3220		MIMAT0001631	5284373
MIMAT0004911	25244711		MIMAT0000571	16741
MIMAT0000098	47725		MIMAT0000275	3220
MIMAT0000711	2733526		MIMAT0000578	31703
MIMAT0000435	3229		MIMAT0000445	451668
MIMAT0000782	445154		MIMAT0000130	210332
MIMAT0000530	6001		MIMAT0000461	5793
MIMAT0000765	14888		MIMAT0000415	712
MIMAT0005523	89594		MIMAT0003298	2375
MIMAT0003769	74483		MIMAT0000726	3220
MIMAT0003308	47725		MIMAT0001341	712
MIMAT0000447	123631		MIMAT0001831	74483
MIMAT0000418	451668		MIMAT0000680	448537
MIMAT0000552	5743		MIMAT0015041	5280961
MIMAT0000140	9064		MIMAT0000290	89594
MIMAT0005279	5743		MIMAT0000774	5743
MIMAT0000255	5280961		MIMAT0003306	444732
MIMAT0001052	5359268		MIMAT0002823	3220
MIMAT0000445	5280453		MIMAT0002889	145858
MIMAT0000671	3345		MIMAT0000419	31703
MIMAT0000426	5288826		MIMAT0004696	5994
MIMAT0000086	5280453		MIMAT0000650	16078949
MIMAT0000229	60823		MIMAT0004696	5280795
MIMAT0000087	3229		MIMAT0000875	5743
MIMAT0000080	14888		MIMAT0000419	712
MIMAT0000860	16132265		MIMAT0001638	60750
MIMAT0000078	969516		MIMAT0000703	712
MIMAT0019878	84093		MIMAT0000772	2375
MIMAT0001634	74483		MIMAT0000885	445154
MIMAT0001279	74483		MIMAT0000220	145858
MIMAT0004687	97226		MIMAT0000263	5793
MIMAT0000751	445580		MIMAT0000051	89594
MIMAT0000189	5280896		MIMAT0004858	443586
MIMAT0005327	5743		MIMAT0004926	5793
MIMAT0004280	3496		MIMAT0002175	5793
MIMAT0000278	5329102		MIMAT0004616	689043
MIMAT0004605	119307		MIMAT0001633	8029
MIMAT0002868	216239		MIMAT0000681	2662
MIMAT0003125	3779		MIMAT0000417	36462
MIMAT0004877	6410		MIMAT0000862	5743
MIMAT0004806	3220		MIMAT0009834	89594
MIMAT0000271	444732		MIMAT0000231	84093
MIMAT0000067	3902		MIMAT0000270	448537
MIMAT0000575	47936		MIMAT0000678	108065
MIMAT0004599	2375		MIMAT0014990	119307
MIMAT0000728	5793		MIMAT0000460	712
MIMAT0000069	444732		MIMAT0000082	5394
MIMAT0000544	8490		MIMAT0004324	8490
MIMAT0000440	444732		MIMAT0000084	5280961
MIMAT0004523	10621		MIMAT0000123	444732
MIMAT0000608	89594		MIMAT0000086	3385
MIMAT0000089	3229		MIMAT0000067	451668
MIMAT0000451	5288826		MIMAT0000278	3220
MIMAT0003727	445858		MIMAT0004877	9064
MIMAT0000217	442428		MIMAT0001629	60750
MIMAT0003189	969516		MIMAT0003218	448537
MIMAT0005301	89594		MIMAT0004605	5793
MIMAT0000719	36314		MIMAT0000542	8490
MIMAT0003336	445580		MIMAT0004719	3779
MIMAT0000419	446220		MIMAT0002834	5793
MIMAT0000763	5280795		MIMAT0001421	31703
MIMAT0000246	15625		MIMAT0000142	60823
MIMAT0001632	6410		MIMAT0001748	24268
MIMAT0000657	6410		MIMAT0004870	12967
MIMAT0001339	54670067		MIMAT0000600	4946
MIMAT0000542	702		MIMAT0003885	3385
MIMAT0011448	89594		MIMAT0004828	31401
MIMAT0005300	6440495		MIMAT0004704	442428
MIMAT0001783	74483		MIMAT0000266	60750
MIMAT0000439	444732		MIMAT0000803	4829
MIMAT0000804	6440495		MIMAT0000755	4212
MIMAT0000128	8490		MIMAT0000785	5743
MIMAT0000661	442428		MIMAT0004911	5793
MIMAT0004655	445154		MIMAT0000531	60823
MIMAT0000258	119307		MIMAT0000255	84093
MIMAT0002810	444732		MIMAT0004676	712
MIMAT0000092	15625		MIMAT0000461	448537
MIMAT0000748	31703		MIMAT0000548	16741
MIMAT0002178	60823		MIMAT0000659	6410
MIMAT0000810	445154		MIMAT0000419	13089
MIMAT0001271	74483		MIMAT0004923	5793
MIMAT0003189	145858		MIMAT0003457	9064
MIMAT0000617	5793		MIMAT0003302	3220
MIMAT0001413	451668		MIMAT0003378	4946
MIMAT0003130	10621		MIMAT0000688	47725
MIMAT0004542	9064		MIMAT0003327	5793
MIMAT0000198	5280896		MIMAT0000422	2995
MIMAT0000792	6440495		MIMAT0000536	16078949
MIMAT0000243	15		MIMAT0000140	8490
MIMAT0004496	25244711		MIMAT0004943	443586
MIMAT0002873	148124		MIMAT0000800	5743
MIMAT0004852	9064		MIMAT0000280	5280961
MIMAT0003326	54670067		MIMAT0000461	5394
MIMAT0000243	47725		MIMAT0002823	444732
MIMAT0000258	3121		MIMAT0000449	89594
MIMAT0000248	8490		MIMAT0000072	9444
MIMAT0000652	2733526		MIMAT0003235	5793
MIMAT0000074	6623		MIMAT0000100	712
MIMAT0000753	84093		MIMAT0003896	6410
MIMAT0003328	448537		MIMAT0000077	5280795
MIMAT0000652	8490		MIMAT0000765	448537
MIMAT0000688	3220		MIMAT0004697	5310940
MIMAT0000982	5359268		MIMAT0000267	451668
MIMAT0002816	444795		MIMAT0000163	210332
MIMAT0000752	73581		MIMAT0000281	119307
MIMAT0000661	60823		MIMAT0000263	123596
MIMAT0004233	89594		MIMAT0000079	25244711
MIMAT0001285	74483		MIMAT0004536	8490
MIMAT0002884	23973		MIMAT0000764	60750
MIMAT0000419	5280453		MIMAT0003377	108065
MIMAT0003892	12967		MIMAT0003407	15625
MIMAT0000418	5757		MIMAT0005339	5743
MIMAT0000422	3229		MIMAT0000089	24497
MIMAT0003130	108065		MIMAT0004650	4946
MIMAT0000077	14888		MIMAT0000422	3386
MIMAT0001638	448537		MIMAT0001869	15625
MIMAT0003326	445154		MIMAT0004979	5311
MIMAT0000064	4091		MIMAT0000275	119307
MIMAT0000096	5757		MIMAT0004937	443586
MIMAT0000081	2336		MIMAT0000516	210332
MIMAT0000538	31703		MIMAT0000221	8490
MIMAT0003336	97226		MIMAT0000418	119307
MIMAT0000802	6440495		MIMAT0000883	5743
MIMAT0003311	444732		MIMAT0001809	74483
MIMAT0000689	5280795		MIMAT0000451	84093
MIMAT0000451	14888		MIMAT0005439	108065
MIMAT0003286	54670067		MIMAT0000428	448537
MIMAT0004584	969516		MIMAT0003232	31401
MIMAT0005572	119307		MIMAT0000070	712
MIMAT0011462	89594		MIMAT0004839	6410
MIMAT0000065	5280795		MIMAT0000263	5283344
MIMAT0000278	14888		MIMAT0003241	5793
MIMAT0000103	6623		MIMAT0003303	5994
MIMAT0003324	60823		MIMAT0000891	13096
MIMAT0000257	31703		MIMAT0001853	74483
MIMAT0000723	148124		MIMAT0004648	3779
MIMAT0003304	5994		MIMAT0003122	5943
MIMAT0001818	74483		MIMAT0000660	210332
MIMAT0000682	2336		MIMAT0000143	210332
MIMAT0000540	2733526		MIMAT0001542	210332
MIMAT0004948	5793		MIMAT0001819	15625
MIMAT0002814	31703		MIMAT0000251	60823
MIMAT0004933	10621		MIMAT0000569	8490
MIMAT0003756	74483		MIMAT0000863	89594
MIMAT0000680	119307		MIMAT0000318	2375
MIMAT0000459	444732		MIMAT0000592	4946
MIMAT0003737	210332		MIMAT0000251	5793
MIMAT0000431	14888		MIMAT0004522	6410
MIMAT0003308	6623		MIMAT0000423	3220
MIMAT0019359	84093		MIMAT0003473	210332
MIMAT0000449	123596		MIMAT0000545	8490
MIMAT0000255	216326		MIMAT0000423	5394
MIMAT0000728	31703		MIMAT0000122	8490
MIMAT0000258	14888		MIMAT0000135	8490
MIMAT0005580	119307		MIMAT0000440	5288826
MIMAT0002819	3229		MIMAT0004687	5994
MIMAT0000718	31401		MIMAT0000538	16741
MIMAT0000415	36462		MIMAT0000752	119307
MIMAT0000517	8490		MIMAT0006764	5310940
MIMAT0002809	5994		MIMAT0000752	13342
MIMAT0000419	73581		MIMAT0000867	8029
MIMAT0000068	387447		MIMAT0002875	3220
MIMAT0001547	445154		MIMAT0001865	15625
MIMAT0000131	8490		MIMAT0003165	5793
MIMAT0000983	5359268		MIMAT0000131	210332
MIMAT0000770	14888		MIMAT0000080	5394
MIMAT0000084	969516		MIMAT0004626	6410
MIMAT0002883	36314		MIMAT0000267	47725
MIMAT0000078	5288826		MIMAT0000165	4891
MIMAT0000255	3028194		MIMAT0000076	119307
MIMAT0003389	702		MIMAT0000374	702
MIMAT0000891	3779		MIMAT0003737	16741
MIMAT0000823	445154		MIMAT0000651	443586
MIMAT0000091	14403		MIMAT0004957	5311
MIMAT0001863	74483		MIMAT0001832	74483
MIMAT0004630	10621		MIMAT0004704	446220
MIMAT0000881	6440495		MIMAT0000075	5994
MIMAT0003289	444732		MIMAT0004284	3220
MIMAT0001046	3496		MIMAT0003487	16741
MIMAT0000136	16741		MIMAT0004848	12967
MIMAT0000097	47725		MIMAT0001268	74483
MIMAT0000157	702		MIMAT0003172	108065
MIMAT0004795	119307		MIMAT0000528	210332
MIMAT0004667	2733526		MIMAT0004631	442428
MIMAT0000854	6440495		MIMAT0000680	5280795
MIMAT0000428	47725		MIMAT0000687	60750
MIMAT0000790	445154		MIMAT0000686	5793
MIMAT0000222	4091		MIMAT0000419	5743
MIMAT0000067	5280795		MIMAT0003184	9064
MIMAT0016889	97226		MIMAT0000103	712
MIMAT0000084	73581		MIMAT0000677	8490
MIMAT0000764	5280795		MIMAT0000092	5311
MIMAT0000099	3229		MIMAT0000724	5793
MIMAT0000903	5743		MIMAT0003308	5288826
MIMAT0001095	10621		MIMAT0003766	74483
MIMAT0000069	14888		MIMAT0005929	3385
MIMAT0003130	9064		MIMAT0004540	6410
MIMAT0000416	985		MIMAT0000062	36462
MIMAT0004762	5793		MIMAT0000819	89594
MIMAT0004861	442428		MIMAT0000891	13092
MIMAT0000129	8490		MIMAT0000084	13342
MIMAT0000555	10621		MIMAT0000674	210332
MIMAT0000546	5757		MIMAT0000082	712
MIMAT0000646	3028194		MIMAT0003477	108065
MIMAT0000451	10836		MIMAT0000074	712
MIMAT0000416	2375		MIMAT0000758	3220
MIMAT0003347	74483		MIMAT0000682	2375
MIMAT0000243	5793		MIMAT0000755	4624
MIMAT0003474	210332		MIMAT0003210	5743
MIMAT0000613	444254		MIMAT0003302	444732
MIMAT0000432	445580		MIMAT0002843	5793
MIMAT0000100	3229		MIMAT0000799	16132265
MIMAT0004758	5281004		MIMAT0000772	5311
MIMAT0001638	60823		MIMAT0003199	4946
MIMAT0002055	5280896		MIMAT0001413	448537
MIMAT0000527	6410		MIMAT0000123	60823
MIMAT0000257	119307		MIMAT0000898	6440495
MIMAT0003480	16741		MIMAT0000318	3385
MIMAT0000069	444795		MIMAT0000903	3779
MIMAT0004229	89594		MIMAT0001545	712
MIMAT0000062	21633059		MIMAT0000259	5793
MIMAT0000298	89594		MIMAT0001859	74483
MIMAT0000567	210332		MIMAT0000278	60823
MIMAT0000376	445858		MIMAT0000455	712
MIMAT0000382	12967		MIMAT0000876	8029
MIMAT0000730	2375		MIMAT0003258	712
MIMAT0000101	444732		MIMAT0001827	74483
MIMAT0000724	229455		MIMAT0000415	5310940
MIMAT0000067	445580		MIMAT0001788	702
MIMAT0000127	2336		MIMAT0003512	10621
MIMAT0000765	444732		MIMAT0000560	4946
MIMAT0004871	702		MIMAT0003452	443586
MIMAT0000066	36462		MIMAT0003409	210332
MIMAT0001846	74483		MIMAT0000678	442428
MIMAT0003213	89594		MIMAT0004505	3220
MIMAT0000134	16078949		MIMAT0000605	10621
MIMAT0000156	210332		MIMAT0000074	229455
MIMAT0000256	3229		MIMAT0000425	712
MIMAT0001792	15625		MIMAT0004787	6440495
MIMAT0005880	216239		MIMAT0000278	119307
MIMAT0000765	15625		MIMAT0000095	5793
MIMAT0000272	444732		MIMAT0000314	89594
MIMAT0000256	84093		MIMAT0003191	5743
MIMAT0002061	5280896		MIMAT0000219	16078949
MIMAT0000414	14888		MIMAT0003485	108065
MIMAT0001819	74483		MIMAT0003475	210332
MIMAT0003497	210332		MIMAT0003208	89594
MIMAT0000062	46843772		MIMAT0001865	74483
MIMAT0003470	16078949		MIMAT0000424	3385
MIMAT0000436	444732		MIMAT0000226	448537
MIMAT0003461	210332		MIMAT0000429	712
MIMAT0003049	74483		MIMAT0000279	60823
MIMAT0003892	31401		MIMAT0004674	5311
MIMAT0001538	1674		MIMAT0000069	712
MIMAT0003455	210332		MIMAT0000073	14888
MIMAT0004556	3220		MIMAT0004812	60823
MIMAT0005628	23973		MIMAT0000831	47289
MIMAT0000134	8490		MIMAT0004605	60750
MIMAT0019689	84093		MIMAT0003379	8029
MIMAT0001091	210332		MIMAT0000099	712
MIMAT0000437	444795		MIMAT0005793	5288826
MIMAT0000257	5394		MIMAT0004661	6410
MIMAT0000264	14888		MIMAT0000575	89594
MIMAT0000145	9064		MIMAT0005633	3496
MIMAT0004947	5793		MIMAT0000766	145858
MIMAT0005898	54670067		MIMAT0000885	42113
MIMAT0000557	3779		MIMAT0000072	712
MIMAT0001775	74483		MIMAT0000526	210332
MIMAT0000423	14888		MIMAT0000573	5743
MIMAT0003184	210332		MIMAT0001797	74483
MIMAT0003752	74483		MIMAT0000256	712
MIMAT0000617	229455		MIMAT0003478	442428
MIMAT0000784	36314		MIMAT0000420	2375
MIMAT0000436	46843772		MIMAT0000098	712
MIMAT0000542	29327		MIMAT0000452	60750
MIMAT0000299	89594		MIMAT0000757	119307
MIMAT0001784	74483		MIMAT0000681	5793
MIMAT0000254	14888		MIMAT0017141	4946
MIMAT0000428	54670067		MIMAT0000538	446220
MIMAT0003188	16078949		MIMAT0000529	6918837
MIMAT0004978	60823		MIMAT0003375	12967
MIMAT0003121	3779		MIMAT0000076	3652
MIMAT0002016	3496		MIMAT0000425	5994
MIMAT0004628	31703		MIMAT0002809	448537
MIMAT0003500	16741		MIMAT0003271	31401
MIMAT0004911	5790		MIMAT0000261	702
MIMAT0000232	14888		MIMAT0000127	16078949
MIMAT0000100	451668		MIMAT0003490	210332
MIMAT0018179	97226		MIMAT0000089	119307
MIMAT0000420	451668		MIMAT0005280	4946
MIMAT0001648	5280896		MIMAT0000648	210332
MIMAT0000885	3779		MIMAT0004845	443586
MIMAT0004621	445858		MIMAT0000130	16078949
MIMAT0000440	445580		MIMAT0000428	3220
MIMAT0004810	5793		MIMAT0000757	5280961
MIMAT0002845	448537		MIMAT0000092	119307
MIMAT0000878	444254		MIMAT0003321	5793
MIMAT0000681	3229		MIMAT0000554	445154
MIMAT0005595	6440495		MIMAT0000422	4095
MIMAT0003729	31703		MIMAT0000070	24360
MIMAT0004782	5281004		MIMAT0004739	4946
MIMAT0020976	3496		MIMAT0003379	5743
MIMAT0002809	444732		MIMAT0001630	60823
MIMAT0001866	74483		MIMAT0000872	47289
MIMAT0001835	74483		MIMAT0000827	5743
MIMAT0026554	5793		MIMAT0000689	5311
MIMAT0000068	969516		MIMAT0000681	5994
MIMAT0000375	5281004		MIMAT0003731	6410
MIMAT0005922	84093		MIMAT0000076	107985
MIMAT0000542	2907		MIMAT0000416	784
MIMAT0001632	5280343		MIMAT0000754	448537
MIMAT0000256	9547215		MIMAT0005456	5793
MIMAT0000795	89594		MIMAT0000524	8490
MIMAT0000526	8490		MIMAT0000706	31401
MIMAT0000555	445858		MIMAT0000533	16741
MIMAT0004496	60838		MIMAT0000093	3385
MIMAT0000838	6440495		MIMAT0026605	5793
MIMAT0014332	3496		MIMAT0004802	5311
MIMAT0000078	5757		MIMAT0000423	9444
MIMAT0000957	3496		MIMAT0000450	47725
MIMAT0000098	14888		MIMAT0003256	5793
MIMAT0001761	74483		MIMAT0000090	5994
MIMAT0001837	15625		MIMAT0000823	5743
MIMAT0026720	54670067		MIMAT0000093	712
MIMAT0001632	210332		MIMAT0000068	712
MIMAT0004188	8490		MIMAT0000900	5943
MIMAT0005850	6410		MIMAT0000665	16078949
MIMAT0000449	3229		MIMAT0000530	5206
MIMAT0002807	14888		MIMAT0005279	4946
MIMAT0000145	108065		MIMAT0000719	5793
MIMAT0000278	5288826		MIMAT0000103	5311
MIMAT0003889	210332		MIMAT0000074	9444
MIMAT0000770	5793		MIMAT0001081	445858
MIMAT0000455	241		MIMAT0004764	3220
MIMAT0000514	8490		MIMAT0000747	16741
MIMAT0000385	5757		MIMAT0000075	448537
MIMAT0001090	446220		MIMAT0000127	5943
MIMAT0000417	119307		MIMAT0000459	216239
MIMAT0000066	2375		MIMAT0000420	5994
MIMAT0004500	702		MIMAT0000759	712
MIMAT0018087	119307		MIMAT0004841	6410
MIMAT0000424	119307		MIMAT0000563	3779
MIMAT0000090	119307		MIMAT0000566	6440495
MIMAT0011161	119307		MIMAT0000728	444732
MIMAT0003308	451668		MIMAT0000233	16741
MIMAT0001069	5359268		MIMAT0001841	15625
MIMAT0000726	444732		MIMAT0000075	446220
MIMAT0004646	5743
MIMAT0003180	84093
MIMAT0000736	5793
MIMAT0003396	15625
MIMAT0004646	3779
MIMAT0000661	6410
MIMAT0000653	8490
MIMAT0000752	446220
MIMAT0000374	9064
MIMAT0004676	60700
MIMAT0001812	74483
MIMAT0000510	84093
MIMAT0003210	1983
MIMAT0000732	451668
MIMAT0000275	448537
MIMAT0003182	10621
MIMAT0000177	3496
MIMAT0000536	8490
MIMAT0004501	702
MIMAT0000062	5280795
MIMAT0000460	5793
MIMAT0004595	5280453
MIMAT0004610	119307
MIMAT0004825	12967
MIMAT0003322	31703
MIMAT0005907	72304
MIMAT0005626	23973
MIMAT0018085	119307
MIMAT0004810	54670067
MIMAT0003393	84093
MIMAT0005880	119307
MIMAT0001876	74483
MIMAT0000443	14888
MIMAT0000074	4624
MIMAT0000062	14888
MIMAT0001807	74483
MIMAT0000560	5743
MIMAT0003216	60823
MIMAT0000075	444732
MIMAT0000579	6440495
MIMAT0004639	56843276
MIMAT0000132	108065
MIMAT0003121	5743
MIMAT0000245	84093
MIMAT0000459	451668
MIMAT0000069	89594
MIMAT0000069	2336
MIMAT0000376	31703
MIMAT0000690	5793
MIMAT0000555	969516
MIMAT0000883	3779
MIMAT0003376	210332
MIMAT0002830	84093
MIMAT0005635	23973
MIMAT0000140	5280343
MIMAT0000082	3229
MIMAT0000222	445580
MIMAT0000670	12967
MIMAT0000189	5281929
MIMAT0000237	8490
MIMAT0007401	60823
MIMAT0000123	10621
MIMAT0003898	31401
MIMAT0000530	60823
MIMAT0003333	3220
MIMAT0000569	210332
MIMAT0003893	210332
MIMAT0000226	14888
MIMAT0003453	8490
MIMAT0000080	5284373
MIMAT0004954	97226
MIMAT0001541	31703
MIMAT0000077	969516
MIMAT0002832	73581
MIMAT0003325	54670067
MIMAT0000755	60838
MIMAT0000836	6440495
MIMAT0003292	448537
MIMAT0000069	387447
MIMAT0000255	5282350
MIMAT0000096	216326
MIMAT0001788	15625
MIMAT0003475	8490
MIMAT0004671	216239
MIMAT0000419	84093
MIMAT0004588	5994
MIMAT0015113	89594
MIMAT0003765	74483
MIMAT0003298	5280453
MIMAT0005293	16741
MIMAT0000096	14888
MIMAT0023635	23973
MIMAT0000423	10836
MIMAT0003301	53232
MIMAT0003321	448537
MIMAT0000073	451668
MIMAT0005627	23973
MIMAT0000758	31703
MIMAT0001772	15625
MIMAT0003223	444732
MIMAT0004828	31703
MIMAT0000460	444732
MIMAT0000440	5280795
MIMAT0000817	89594
MIMAT0000089	451668
MIMAT0000435	46843772
MIMAT0000083	6623
MIMAT0003753	702
MIMAT0000973	5359268
MIMAT0002819	445580
MIMAT0000096	84093
MIMAT0002819	14888
MIMAT0005584	47725
MIMAT0004235	89594
MIMAT0000574	89594
MIMAT0007892	119307
MIMAT0004971	5994
MIMAT0000654	210332
MIMAT0000848	3779
MIMAT0000686	31703
MIMAT0001883	74483
MIMAT0003223	448537
MIMAT0003496	442428
MIMAT0000070	6279
MIMAT0000872	8029
MIMAT0004445	23973
MIMAT0000797	8029
MIMAT0002890	5793
MIMAT0004861	12967
MIMAT0003180	123631
MIMAT0005826	5280453
MIMAT0000430	119307
MIMAT0000080	5288826
MIMAT0000068	5280453
MIMAT0000537	8490
MIMAT0000430	5793
MIMAT0001413	5280453
MIMAT0003329	5280453
MIMAT0001632	8490
MIMAT0001625	60700
MIMAT0003204	1983
MIMAT0004623	5280343
MIMAT0005460	10621
MIMAT0000527	2733526
MIMAT0000086	444732
MIMAT0000418	444732
MIMAT0000418	2375
MIMAT0000069	5288826
MIMAT0000802	3779
MIMAT0014048	3496
MIMAT0000689	36314
MIMAT0000875	8029
MIMAT0000850	3028194
MIMAT0000528	15625
MIMAT0003485	445154
MIMAT0000652	5757
MIMAT0000860	6440495
MIMAT0003734	31703
MIMAT0019745	84093
MIMAT0000734	84093
MIMAT0000247	8490
MIMAT0000267	5978
MIMAT0000385	2733526
MIMAT0000075	451668
MIMAT0003327	31703
MIMAT0004911	60838
MIMAT0003499	5281004
MIMAT0000540	8490
MIMAT0000210	702
MIMAT0000252	14888
MIMAT0001341	451668
MIMAT0000068	2336
MIMAT0000255	3220
MIMAT0000123	446220
MIMAT0000872	6440495
MIMAT0000239	8490
MIMAT0000752	3117
MIMAT0026720	47725
MIMAT0000837	6440495
MIMAT0000256	14888
MIMAT0000690	119307
MIMAT0002856	5757
MIMAT0000126	8490
MIMAT0000380	9064
MIMAT0003499	6410
MIMAT0000076	5994
MIMAT0000257	452548
MIMAT0000280	10836
MIMAT0000752	31703
MIMAT0000196	5280896
MIMAT0000227	54670067
MIMAT0002821	969516
MIMAT0004808	5994
MIMAT0004604	5793
MIMAT0004725	5743
MIMAT0003880	448537
MIMAT0000765	114900
MIMAT0000771	84093
MIMAT0005340	3779
MIMAT0000138	8490
MIMAT0011435	89594
MIMAT0009447	54670067
MIMAT0000264	5793
MIMAT0000571	446220
MIMAT0001862	74483
MIMAT0004782	16741
MIMAT0002821	14888
MIMAT0016878	97226
MIMAT0000838	5280445
MIMAT0002877	5994
MIMAT0003320	60838
MIMAT0004602	3229
MIMAT0000445	36314
MIMAT0000379	12967
MIMAT0000724	14888
MIMAT0003119	5288826
MIMAT0003211	445154
MIMAT0006778	54670067
MIMAT0000795	445154
MIMAT0002872	60838
MIMAT0003473	6410
MIMAT0000529	6442177
MIMAT0000888	8029
MIMAT0003299	97226
MIMAT0000435	445580
MIMAT0000020	89594
MIMAT0001273	74483
MIMAT0003118	8029
MIMAT0000861	8029
MIMAT0001637	16741
MIMAT0003485	210332
MIMAT0000138	210332
MIMAT0004733	8029
MIMAT0004882	6410
MIMAT0003471	31703
MIMAT0000646	5816
MIMAT0000882	8029
MIMAT0003457	442428
MIMAT0000890	3779
MIMAT0003490	12967
MIMAT0003892	210332
MIMAT0000647	5793
MIMAT0003741	31401
MIMAT0005949	119307
MIMAT0000275	5318517
MIMAT0000242	444732
MIMAT0000433	84093
MIMAT0004845	6410
MIMAT0003315	448537
MIMAT0000532	60823
MIMAT0000421	14888
MIMAT0000451	5793
MIMAT0000259	60823
MIMAT0004578	16078949
MIMAT0000726	448537
MIMAT0000532	8490
MIMAT0000649	108065
MIMAT0001267	74483
MIMAT0000821	6440495
MIMAT0000269	446220
MIMAT0004773	5790
MIMAT0003326	47725
MIMAT0000457	119307
MIMAT0005788	5994
MIMAT0000416	445580
MIMAT0000082	2733526
MIMAT0000753	444795
MIMAT0003204	3779
MIMAT0000065	5394
MIMAT0003884	5994
MIMAT0003189	10621
MIMAT0001884	74483
MIMAT0000265	84093
MIMAT0004982	119307
MIMAT0000570	5743
MIMAT0003385	444795
MIMAT0005576	60838
MIMAT0001536	784
MIMAT0004896	12967
MIMAT0000153	6410
MIMAT0000707	14888
MIMAT0002830	31703
MIMAT0000891	6440495
MIMAT0000822	4946
MIMAT0000095	14888
MIMAT0000437	5222465
MIMAT0003883	119307
MIMAT0004687	5280453
MIMAT0000530	5757
MIMAT0000073	444732
MIMAT0001779	74483
MIMAT0000555	442428
MIMAT0000376	10621
MIMAT0000616	445154
MIMAT0000256	31703
MIMAT0000198	5281929
MIMAT0000048	89594
MIMAT0000571	3345
MIMAT0003237	97226
MIMAT0003374	1983
MIMAT0005300	2236
MIMAT0004764	54670067
MIMAT0000268	445434
MIMAT0003340	5280453
MIMAT0000185	5280896
MIMAT0000275	2375
MIMAT0000432	3220
MIMAT0003515	442428
MIMAT0005322	3779
MIMAT0000065	5757
MIMAT0001791	15625
MIMAT0000801	3779
MIMAT0000660	10621
MIMAT0003244	5793
MIMAT0004595	97226
MIMAT0005300	16132265
MIMAT0001537	145858
MIMAT0000542	2733526
MIMAT0001806	702
MIMAT0004567	216239
MIMAT0000419	3386
MIMAT0003127	12967
MIMAT0000093	451668
MIMAT0000515	8490
MIMAT0000609	16078949

## Sheet: STable 17
Test
Up			Down
MIMAT0000064	119307		MIMAT0000523	8490
MIMAT0000065	444795		MIMAT0000383	8490
MIMAT0000384	210332		MIMAT0000066	119307
MIMAT0000104	444732		MIMAT0000253	3385
MIMAT0005871	119307		MIMAT0000422	446220
MIMAT0000423	2336		MIMAT0000424	5288826
MIMAT0000423	60953		MIMAT0000834	5743
MIMAT0001823	74483		MIMAT0000242	5793
MIMAT0000138	6410		MIMAT0000425	451668
MIMAT0005922	54670067		MIMAT0000837	5743
MIMAT0000140	10621		MIMAT0000145	702
MIMAT0000834	6440495		MIMAT0000145	210332
MIMAT0000691	119307		MIMAT0000612	16741
MIMAT0000145	444732		MIMAT0000430	448537
MIMAT0000769	108065		MIMAT0000152	16078949
MIMAT0004531	442428		MIMAT0005987	3496
MIMAT0000843	89594		MIMAT0005595	5743
MIMAT0000429	60953		MIMAT0005595	8029
MIMAT0000435	14888		MIMAT0000438	712
MIMAT0000156	6410		MIMAT0000646	446220
MIMAT0000437	42611257		MIMAT0000068	448537
MIMAT0000158	5206		MIMAT0000417	13089
MIMAT0000449	5288826		MIMAT0003764	74483
MIMAT0000852	31703		MIMAT0000069	162282
MIMAT0000243	5281708		MIMAT0000200	5280896
MIMAT0000243	36314		MIMAT0000644	3496
MIMAT0001849	74483		MIMAT0004324	6410
MIMAT0001850	74483		MIMAT0000259	712
MIMAT0000646	5793		MIMAT0000259	702
MIMAT0000646	6623		MIMAT0000259	3385
MIMAT0000166	3496		MIMAT0000861	4946
MIMAT0000069	3229		MIMAT0000220	442428
MIMAT0000070	5757		MIMAT0004563	3220
MIMAT0006584	89594		MIMAT0000073	5280795
MIMAT0000256	119307		MIMAT0000519	8490
MIMAT0000859	89594		MIMAT0002811	5283344
MIMAT0000860	5743		MIMAT0000602	5743
MIMAT0004560	31703		MIMAT0001413	712
MIMAT0000862	6440495		MIMAT0000076	162282
MIMAT0000456	119307		MIMAT0000076	712
MIMAT0000216	8490		MIMAT0000076	3385
MIMAT0000440	451668		MIMAT0004494	119307
MIMAT0000866	6440495		MIMAT0000267	2375
MIMAT0007892	5757		MIMAT0000659	9064
MIMAT0000867	4946		MIMAT0001283	74483
MIMAT0000459	3229		MIMAT0001867	15625
MIMAT0004767	5394		MIMAT0005444	31703
MIMAT0000224	8490		MIMAT0000664	1207
MIMAT0000232	3229		MIMAT0001288	74483
MIMAT0000263	3229		MIMAT0000279	3220
MIMAT0000318	784		MIMAT0000080	60838
MIMAT0000875	6440495		MIMAT0000080	3385
MIMAT0000617	5757		MIMAT0000218	210332
MIMAT0000873	8029		MIMAT0000081	444732
MIMAT0000264	23973		MIMAT0000533	16078949
MIMAT0004739	3779		MIMAT0000534	8490
MIMAT0000240	16078949		MIMAT0000084	24497
MIMAT0004939	31703		MIMAT0000419	3385
MIMAT0000529	8490		MIMAT0000419	119307
MIMAT0001413	14888		MIMAT0000085	451668
MIMAT0000076	544		MIMAT0000893	4946
MIMAT0000076	5329102		MIMAT0000894	4946
MIMAT0000076	3071		MIMAT0003189	6410
MIMAT0000076	3229		MIMAT0000372	108065
MIMAT0000790	1674		MIMAT0000802	4829
MIMAT0000270	31703		MIMAT0000803	89594
MIMAT0004567	5793		MIMAT0000804	89594
MIMAT0000531	8490		MIMAT0001805	74483
MIMAT0000278	5280795		MIMAT0000245	2375
MIMAT0000890	1674		MIMAT0000248	702
MIMAT0000280	444795		MIMAT0000538	15625
MIMAT0000125	8490		MIMAT0000510	123596
MIMAT0000418	969516		MIMAT0000559	6410
MIMAT0000418	6279		MIMAT0000756	60750
MIMAT0000082	5280795		MIMAT0000561	5943
MIMAT0003189	9064		MIMAT0004646	4946
MIMAT0004577	210332		MIMAT0000773	60750
MIMAT0000086	451668		MIMAT0000704	8490
MIMAT0000100	119307		MIMAT0003122	1983
MIMAT0017063	31703		MIMAT0000723	448537
MIMAT0000684	5793		MIMAT0004955	5793
MIMAT0000087	445580		MIMAT0000739	443586
MIMAT0000087	36314		MIMAT0000737	5288826
MIMAT0000244	5757		MIMAT0000748	8490
MIMAT0000244	5288826		MIMAT0004747	12967
MIMAT0004674	5994		MIMAT0000548	210332
MIMAT0000805	2236		MIMAT0001342	6410
MIMAT0000090	5280453		MIMAT0001536	5793
MIMAT0000654	12967		MIMAT0001538	2336
MIMAT0000564	6440495		MIMAT0001538	13093
MIMAT0000752	5281708		MIMAT0001420	8490
MIMAT0004692	84093		MIMAT0001631	5743
MIMAT0000588	210332		MIMAT0001637	6410
MIMAT0000813	3779		MIMAT0003478	443586
MIMAT0004676	31703		MIMAT0003884	5793
MIMAT0000381	2907		MIMAT0002827	5793
MIMAT0000686	14888		MIMAT0002859	5793
MIMAT0004682	119307		MIMAT0003177	444254
MIMAT0018071	119307		MIMAT0004812	5793
MIMAT0000721	5793		MIMAT0003257	119307
MIMAT0000739	2733526		MIMAT0003215	31401
MIMAT0003195	8029		MIMAT0004796	5793
MIMAT0000720	6623		MIMAT0003247	712
MIMAT0000730	5793		MIMAT0004797	5793
MIMAT0000736	2375		MIMAT0003281	444732
MIMAT0000746	210332		MIMAT0003300	2375
MIMAT0018356	97226		MIMAT0003338	712
MIMAT0001341	5757		MIMAT0003477	210332
MIMAT0001538	8029		MIMAT0005853	16078949
MIMAT0009203	84093		MIMAT0005327	74483
MIMAT0003885	5790		MIMAT0003469	5793
MIMAT0005279	3779		MIMAT0003470	31401
MIMAT0005834	6410		MIMAT0003763	74483
MIMAT0005293	5281004		MIMAT0004840	443586
MIMAT0002060	5280896		MIMAT0003893	31401
MIMAT0003130	145858		MIMAT0004949	3385
MIMAT0003780	210332		MIMAT0000143	8490
MIMAT0004773	60700		MIMAT0000442	47725
MIMAT0002872	25244711		MIMAT0000539	5743
MIMAT0002876	5793		MIMAT0003218	5310940
MIMAT0002859	31101		MIMAT0004981	3220
MIMAT0002844	448537		MIMAT0000097	712
MIMAT0002848	60700
MIMAT0005456	448537
MIMAT0002830	448537
MIMAT0003169	5281004
MIMAT0003171	210332
MIMAT0003233	2375
MIMAT0003232	444732
MIMAT0004895	12967
MIMAT0004942	8490
MIMAT0003269	47725
MIMAT0003296	444732
MIMAT0003299	54670067
MIMAT0003312	448537
MIMAT0003320	25244711
MIMAT0003337	5280453
MIMAT0003326	5280453
MIMAT0003326	6623
MIMAT0003382	444254
MIMAT0003881	702
MIMAT0005853	6410
MIMAT0003469	16741
MIMAT0000252	3229
MIMAT0003493	210332
MIMAT0003497	12967
MIMAT0004237	5281004
MIMAT0003894	210332
MIMAT0004220	89594
MIMAT0004670	8490
MIMAT0000053	89594
MIMAT0004861	31703
MIMAT0004933	108065
MIMAT0004848	5281004
MIMAT0004916	444732
MIMAT0000539	2733526
MIMAT0000541	210332
MIMAT0000689	148124

## Sheet: STable 18
TestSim
Up			Down
MIMAT0000063	14888		MIMAT0000827	445434
MIMAT0000066	21633059		MIMAT0000075	5280951
MIMAT0000066	5757		MIMAT0001787	13094
MIMAT0002809	3019		MIMAT0001808	3071
MIMAT0000759	6440495		MIMAT0004780	5280453
MIMAT0000257	445639		MIMAT0000602	5978
MIMAT0000819	3902		MIMAT0000066	229455
MIMAT0000519	784		MIMAT0001793	3071
MIMAT0003885	5790		MIMAT0000651	14888
MIMAT0000732	9444		MIMAT0000739	5280448
MIMAT0004918	60700		MIMAT0000529	5978
MIMAT0000777	21633059		MIMAT0001809	3071
MIMAT0000257	9547215		MIMAT0001800	9898279
MIMAT0003327	41867		MIMAT0000612	444254
MIMAT0000799	1832		MIMAT0000850	5284373
MIMAT0000813	5280961		MIMAT0000093	24360
MIMAT0000816	265237		MIMAT0000579	73581
MIMAT0000673	222757		MIMAT0001786	6089
MIMAT0000065	4091		MIMAT0004719	5816
MIMAT0000799	442793		MIMAT0000540	5978
MIMAT0000802	5284616		MIMAT0005340	3071
MIMAT0000815	5282350		MIMAT0000528	6089
MIMAT0000415	46843772		MIMAT0000817	5978
MIMAT0000100	6013		MIMAT0000554	667639
MIMAT0000064	14888		MIMAT0001778	5978
MIMAT0004795	9898279		MIMAT0000777	5816
MIMAT0001808	265237		MIMAT0001865	6001
MIMAT0000857	445639		MIMAT0000280	5281811
MIMAT0000660	442428		MIMAT0000879	784
MIMAT0000580	6440495		MIMAT0000531	5280795
MIMAT0000366	222757		MIMAT0000846	148124
MIMAT0018087	9898279		MIMAT0000075	162282
MIMAT0000067	14888		MIMAT0004687	6013
MIMAT0000249	216239		MIMAT0005584	6013
MIMAT0001800	3386		MIMAT0000126	5743
MIMAT0015079	9898279		MIMAT0003218	72304
MIMAT0000783	4946		MIMAT0001863	148124
MIMAT0004531	442428		MIMAT0000539	3071
MIMAT0001289	1674		MIMAT0001787	13090
MIMAT0000258	445639		MIMAT0000649	5978
MIMAT0002173	9898279		MIMAT0001799	9898279
MIMAT0001623	9547215		MIMAT0000064	36462
MIMAT0001848	1983		MIMAT0001289	13096
MIMAT0000064	5757		MIMAT0000075	2375
MIMAT0000422	16078949		MIMAT0001785	14888
MIMAT0003322	41867		MIMAT0001819	3386
MIMAT0000803	5284616		MIMAT0001793	72304
MIMAT0000732	13093		MIMAT0000065	60750
MIMAT0004584	445858		MIMAT0000567	31401
MIMAT0001852	452548		MIMAT0000529	6089
MIMAT0002873	36314
MIMAT0001796	1832
MIMAT0004650	5816
MIMAT0000126	36314
MIMAT0000890	5329102
MIMAT0000063	969516
MIMAT0000798	5816
MIMAT0003385	5288209
MIMAT0000096	21633059
MIMAT0000669	5329102
MIMAT0000096	3902
MIMAT0001289	5329102
MIMAT0000693	216239
MIMAT0000766	114900
MIMAT0001759	3902
MIMAT0000789	5816
MIMAT0000522	3902
MIMAT0000096	2375
MIMAT0000723	36314
MIMAT0000066	46843772
MIMAT0000888	5318517
MIMAT0000419	36314
MIMAT0000803	72304
MIMAT0000096	46843772
MIMAT0005319	5816
MIMAT0000875	2578
MIMAT0001787	91466
MIMAT0003306	24360
MIMAT0001849	15939
MIMAT0000093	9444
MIMAT0000774	3902

## Sheet: STable 19
TestRptSM
Up			Down
MIMAT0000437	46843772		MIMAT0003321	444732
MIMAT0000415	5757		MIMAT0000423	36462
MIMAT0002891	3229		MIMAT0003257	712
MIMAT0000732	14888		MIMAT0004893	8490
MIMAT0000082	4091		MIMAT0012848	5743
MIMAT0000069	969516		MIMAT0000062	3652
MIMAT0000770	5280795		MIMAT0000062	5865
MIMAT0000526	16741		MIMAT0000246	6410
MIMAT0001786	74483		MIMAT0000265	60750
MIMAT0004644	12967		MIMAT0000424	5310940
MIMAT0000376	145858		MIMAT0000562	3779
MIMAT0004621	689043		MIMAT0000279	229455
MIMAT0004933	445858		MIMAT0000220	108065
MIMAT0001080	119307		MIMAT0004678	4624
MIMAT0000255	241		MIMAT0000103	3385
MIMAT0000068	444795		MIMAT0002177	119307
MIMAT0000428	5394		MIMAT0002848	31703
MIMAT0002111	210332		MIMAT0004602	451668
MIMAT0005799	445580		MIMAT0000419	6623
MIMAT0000612	31703		MIMAT0003184	10621
MIMAT0000076	36462		MIMAT0000415	3229
MIMAT0000423	2375		MIMAT0004631	145858
MIMAT0017002	16078949		MIMAT0000123	689043
MIMAT0000067	445639		MIMAT0003333	60823
MIMAT0000769	9064		MIMAT0000099	5284373
MIMAT0004933	5280343		MIMAT0000432	5994
MIMAT0000533	8490		MIMAT0000541	16132265
MIMAT0000449	6623		MIMAT0000552	89594
MIMAT0000769	10621		MIMAT0001771	74483
MIMAT0000211	446220		MIMAT0004748	5288826

## Sheet: STable 20
TestRptMIR
Up			Down
MIMAT0000062	444795		MIMAT0000062	162282
MIMAT0000063	5757		MIMAT0000063	229455
MIMAT0004621	5280343		MIMAT0000775	3028194
MIMAT0000064	444795		MIMAT0000064	6623
MIMAT0000065	119307		MIMAT0000776	3028194
MIMAT0000066	5757		MIMAT0000065	446220
MIMAT0000067	14888		MIMAT0000383	5206
MIMAT0004623	145858		MIMAT0000562	5743
MIMAT0000414	36462		MIMAT0000066	712
MIMAT0000415	119307		MIMAT0000067	712
MIMAT0000123	9064		MIMAT0000525	16078949
MIMAT0000416	444732		MIMAT0000414	6623
MIMAT0003125	441074		MIMAT0000415	451668
MIMAT0000253	5329102		MIMAT0000123	445858
MIMAT0000098	148124		MIMAT0000416	5793
MIMAT0000099	5222465		MIMAT0000253	712
MIMAT0000616	8490		MIMAT0000098	36462
MIMAT0000101	969516		MIMAT0000099	119307
MIMAT0000385	442428		MIMAT0000823	47289
MIMAT0000386	5757		MIMAT0000101	712
MIMAT0000680	985		MIMAT0000103	448537
MIMAT0000104	444795		MIMAT0000680	712
MIMAT0000647	5757		MIMAT0000104	712
MIMAT0000782	444254		MIMAT0000647	8490
MIMAT0000254	241		MIMAT0000782	6440495
MIMAT0005826	54670067		MIMAT0000246	29327
MIMAT0000246	5280343		MIMAT0000827	8029
MIMAT0000421	387447		MIMAT0000422	6089
MIMAT0005572	54670067		MIMAT0000135	16741
MIMAT0005576	60700		MIMAT0004602	712

## Sheet: STable 21
TestUniqSM
Up			Down
MIMAT0000062	3385		MIMAT0000521	5281004
MIMAT0000062	60750		MIMAT0000775	3121
MIMAT0000063	3385		MIMAT0000064	5757
MIMAT0004482	5311		MIMAT0000776	3121
MIMAT0004621	443586		MIMAT0000777	5757
MIMAT0000064	60750		MIMAT0000067	5757
MIMAT0000065	60750		MIMAT0000414	5757
MIMAT0000065	3385		MIMAT0000123	969516
MIMAT0000067	3385		MIMAT0000123	5280343
MIMAT0000067	60750		MIMAT0000416	5757
MIMAT0000123	6036		MIMAT0000824	2236
MIMAT0000416	3385		MIMAT0012825	3121
MIMAT0004513	7222		MIMAT0000386	5281004
MIMAT0000101	3385		MIMAT0004672	969516
MIMAT0004856	443586		MIMAT0000826	2236
MIMAT0000648	6036		MIMAT0000253	97226
MIMAT0004555	3385		MIMAT0000827	2236
MIMAT0000208	443586		MIMAT0005572	10635
MIMAT0000208	6036		MIMAT0004591	969516
MIMAT0000254	3385		MIMAT0000422	5757
MIMAT0005837	443586		MIMAT0000828	444795
MIMAT0005847	443586		MIMAT0000135	5281004
MIMAT0005850	443586		MIMAT0004602	3121
MIMAT0005860	443586		MIMAT0000443	969516
MIMAT0000416	60750		MIMAT0000830	444795
MIMAT0005460	443586		MIMAT0000445	5757
MIMAT0005576	3385		MIMAT0000444	5757
MIMAT0005580	5311		MIMAT0000139	5757
MIMAT0005584	3385		MIMAT0000833	5757
MIMAT0000422	5311		MIMAT0005796	97226
MIMAT0005898	3385		MIMAT0000834	3121
MIMAT0005903	3385		MIMAT0000424	5757
MIMAT0005944	3385		MIMAT0000425	241
MIMAT0004602	5283344		MIMAT0000145	5281004
MIMAT0004669	443586		MIMAT0000427	241
MIMAT0000136	6036		MIMAT0000758	969516
MIMAT0000445	5311		MIMAT0000149	969516
MIMAT0005914	3385		MIMAT0004596	97226
MIMAT0000138	6036		MIMAT0000656	5757
MIMAT0005922	3385		MIMAT0000431	969516
MIMAT0000446	5311		MIMAT0000573	2236
MIMAT0005933	3385		MIMAT0000155	5281004
MIMAT0005877	3385		MIMAT0000155	6036
MIMAT0004605	5311		MIMAT0000434	97226
MIMAT0005892	3385		MIMAT0000433	241
MIMAT0000426	3385		MIMAT0000435	5757
MIMAT0000426	5311		MIMAT0005966	23973
MIMAT0000427	3385		MIMAT0000449	5757
MIMAT0000447	5311		MIMAT0002809	969516
MIMAT0004531	443586		MIMAT0000243	969516
MIMAT0000758	3385		MIMAT0000159	5757
MIMAT0000429	3385		MIMAT0004610	10635
MIMAT0004597	3385		MIMAT0000161	5757
MIMAT0000431	5311		MIMAT0017134	2733526
MIMAT0000432	10635		MIMAT0000163	5281004
MIMAT0000432	2662		MIMAT0000165	969516
MIMAT0000432	3385		MIMAT0000618	23973
MIMAT0004533	443586		MIMAT0001020	23973
MIMAT0000437	3385		MIMAT0001021	23973
MIMAT0000437	9444		MIMAT0000526	6036
MIMAT0000449	122634		MIMAT0004488	216326
MIMAT0004826	443586		MIMAT0000417	969516
MIMAT0002809	3385		MIMAT0000417	5757
MIMAT0000251	3385		MIMAT0023617	23973
MIMAT0000243	2662		MIMAT0000632	23973
MIMAT0004609	3385		MIMAT0001072	23973
MIMAT0004609	2662		MIMAT0001074	23973
MIMAT0000160	6036		MIMAT0001037	23973
MIMAT0000757	3385		MIMAT0001037	5359268
MIMAT0000438	3385		MIMAT0001087	23973
MIMAT0000855	5943		MIMAT0001045	23973
MIMAT0000646	3385		MIMAT0001045	5359268
MIMAT0000417	3385		MIMAT0001046	23973
MIMAT0000069	3385		MIMAT0000070	5352624
MIMAT0000527	6036		MIMAT0000645	23973
MIMAT0000069	60750		MIMAT0001063	23973
MIMAT0000210	3007		MIMAT0001068	23973
MIMAT0000256	60750		MIMAT0000256	444795
MIMAT0005443	443586		MIMAT0000256	969516
MIMAT0000257	60750		MIMAT0000270	969516
MIMAT0000257	2662		MIMAT0004558	97226
MIMAT0000211	443586		MIMAT0000257	444795
MIMAT0000259	5311		MIMAT0004612	969516
MIMAT0000212	443586		MIMAT0000220	969516
MIMAT0000261	5311		MIMAT0000220	5280343
MIMAT0004560	3385		MIMAT0000221	2733526
MIMAT0000454	3385		MIMAT0000517	2733526
MIMAT0000455	3385		MIMAT0000867	36314
MIMAT0004541	443586		MIMAT0000867	2236
MIMAT0007864	443586		MIMAT0000459	216326
MIMAT0007875	443586		MIMAT0004767	97226
MIMAT0007869	443586		MIMAT0000224	2733526
MIMAT0000458	3385		MIMAT0000460	10635
MIMAT0007870	443586		MIMAT0000869	2236
MIMAT0000221	6036		MIMAT0000225	2733526
MIMAT0000440	3385		MIMAT0000461	969516
MIMAT0007884	3385		MIMAT0000226	969516
MIMAT0007887	3385		MIMAT0000518	969516
MIMAT0007892	3385		MIMAT0000518	5757
MIMAT0007892	13089		MIMAT0000232	969516
MIMAT0009391	443586		MIMAT0000073	969516
MIMAT0000223	443586		MIMAT0000233	5281004
MIMAT0000459	10635		MIMAT0000318	97226
MIMAT0000460	3385		MIMAT0000876	2733526
MIMAT0000460	60750		MIMAT0000265	969516
MIMAT0000461	3385		MIMAT0000265	97226
MIMAT0000461	2662		MIMAT0000879	2236
MIMAT0000518	443586		MIMAT0000075	969516
MIMAT0000518	6036		MIMAT0000076	5352624
MIMAT0001081	443586		MIMAT0000076	969516
MIMAT0001081	6036		MIMAT0000076	5757
MIMAT0000227	5311		MIMAT0000267	216326
MIMAT0000231	3385		MIMAT0000267	969516
MIMAT0000231	47318		MIMAT0000268	5757
MIMAT0000073	3385		MIMAT0000273	5757
MIMAT0004660	443586		MIMAT0000273	969516
MIMAT0000519	443586		MIMAT0004959	97226
MIMAT0000617	444796		MIMAT0004959	969516
MIMAT0000617	3385		MIMAT0000274	969516
MIMAT0002811	60750		MIMAT0000887	36314
MIMAT0000235	443586		MIMAT0000531	6036
MIMAT0000264	9444		MIMAT0000531	5757
MIMAT0009977	3385		MIMAT0003152	2733526
MIMAT0000462	5311		MIMAT0003152	5757
MIMAT0000462	3385		MIMAT0000278	10635
MIMAT0000520	443586		MIMAT0000890	3121
MIMAT0004939	443586		MIMAT0000280	241
MIMAT0000075	47318		MIMAT0009198	97226
MIMAT0001413	47318		MIMAT0000078	119104
MIMAT0000076	9576410		MIMAT0004587	97226
MIMAT0000076	10635		MIMAT0000794	3121
MIMAT0000530	6036		MIMAT0000081	969516
MIMAT0004628	443586		MIMAT0004498	969516
MIMAT0011160	3385		MIMAT0000082	969516
MIMAT0000270	60750		MIMAT0000084	5757
MIMAT0000274	60750		MIMAT0000537	2733526
MIMAT0000275	3385		MIMAT0000537	5281004
MIMAT0000663	6036		MIMAT0000419	241
MIMAT0000077	10635		MIMAT0000419	36314
MIMAT0004495	5311		MIMAT0000419	5757
MIMAT0017950	3385		MIMAT0004588	216326
MIMAT0000078	3385		MIMAT0000653	2733526
MIMAT0000418	3385		MIMAT0000369	5281004
MIMAT0000080	60750		MIMAT0000898	2236
MIMAT0000079	5311		MIMAT0000687	97226
MIMAT0000652	6036		MIMAT0000127	6036
MIMAT0000082	60750		MIMAT0004523	969516
MIMAT0000083	2662		MIMAT0004514	97226
MIMAT0000084	60750		MIMAT0000536	5757
MIMAT0000084	3385		MIMAT0000681	36314
MIMAT0000126	6036		MIMAT0000378	5281004
MIMAT0004588	3385		MIMAT0004903	216326
MIMAT0000368	443586		MIMAT0000714	5757
MIMAT0003190	443586		MIMAT0000717	5280453
MIMAT0003189	443586		MIMAT0004524	969516
MIMAT0000370	443586		MIMAT0004524	5280343
MIMAT0000369	443586		MIMAT0000804	3121
MIMAT0000371	443586		MIMAT0004616	969516
MIMAT0004574	443586		MIMAT0004616	5280343
MIMAT0000373	6036		MIMAT0000538	5281004
MIMAT0000376	443586		MIMAT0000089	3121
MIMAT0000687	5311		MIMAT0000654	6036
MIMAT0002890	3385		MIMAT0000666	5281004
MIMAT0000086	10635		MIMAT0000903	2236
MIMAT0000802	222757		MIMAT0005792	241
MIMAT0000100	10635		MIMAT0000548	5281004
MIMAT0004514	3385		MIMAT0000551	5281004
MIMAT0000803	222757		MIMAT0000755	36314
MIMAT0004579	443586		MIMAT0000571	5281004
MIMAT0003374	5943		MIMAT0000766	5757
MIMAT0003375	443586		MIMAT0004703	97226
MIMAT0005932	3385		MIMAT0000766	969516
MIMAT0000128	6036		MIMAT0000754	5757
MIMAT0000514	6036		MIMAT0000581	5757
MIMAT0004550	3385		MIMAT0000582	5281004
MIMAT0000692	3385		MIMAT0000815	3121
MIMAT0000693	5311		MIMAT0004676	5757
MIMAT0014998	3385		MIMAT0000685	969516
MIMAT0015000	3385		MIMAT0000381	6036
MIMAT0015018	3385		MIMAT0000686	969516
MIMAT0015022	3385		MIMAT0000605	2733526
MIMAT0015025	3385		MIMAT0000704	2733526
MIMAT0015026	3385		MIMAT0004682	97226
MIMAT0015037	3385		MIMAT0001549	5757
MIMAT0015042	3385		MIMAT0000722	97226
MIMAT0015051	3385		MIMAT0000727	969516
MIMAT0015076	3385		MIMAT0003728	969516
MIMAT0000090	10635		MIMAT0000728	2733526
MIMAT0000510	60750		MIMAT0001092	5281004
MIMAT0006764	3385		MIMAT0003123	36314
MIMAT0000548	6036		MIMAT0003151	2733526
MIMAT0004867	443586		MIMAT0000731	216326
MIMAT0000752	164676		MIMAT0003378	2236
MIMAT0004643	443586		MIMAT0000747	5281004
MIMAT0004704	6036		MIMAT0001588	23973
MIMAT0004695	5311		MIMAT0001638	5757
MIMAT0000764	5283344		MIMAT0003379	2733526
MIMAT0004692	3385		MIMAT0001538	13097
MIMAT0000753	3385		MIMAT0005972	23973
MIMAT0004656	443586		MIMAT0001541	216326
MIMAT0000255	5311		MIMAT0001546	969516
MIMAT0000815	222528		MIMAT0001546	5280343
MIMAT0000255	3385		MIMAT0001631	36314
MIMAT0004677	3385		MIMAT0001632	969516
MIMAT0019814	3385		MIMAT0003485	969516
MIMAT0019876	3385		MIMAT0002107	5281004
MIMAT0017983	3385		MIMAT0004877	969516
MIMAT0017993	3385		MIMAT0003478	969516
MIMAT0003210	5943		MIMAT0003478	5280343
MIMAT0018078	3385		MIMAT0003381	5757
MIMAT0018080	3385		MIMAT0002874	97226
MIMAT0018083	3385		MIMAT0002878	5757
MIMAT0018091	3385		MIMAT0002882	5280453
MIMAT0018095	3385		MIMAT0002882	969516
MIMAT0018104	3385		MIMAT0002883	969516
MIMAT0018110	3385		MIMAT0002847	5757
MIMAT0018121	3385		MIMAT0002864	5757
MIMAT0001095	443586		MIMAT0002861	5757
MIMAT0004687	3385		MIMAT0002846	5280453
MIMAT0000724	60750		MIMAT0002849	5757
MIMAT0000726	5311		MIMAT0002835	5757
MIMAT0003727	6036		MIMAT0002884	5359268
MIMAT0000728	10635		MIMAT0002889	969516
MIMAT0000729	5311		MIMAT0003176	5757
MIMAT0019074	3385		MIMAT0003389	5757
MIMAT0000733	5311		MIMAT0004954	241
MIMAT0000733	3385		MIMAT0003890	5281004
MIMAT0000736	5311		MIMAT0003256	216326
MIMAT0000737	5311		MIMAT0026620	969516
MIMAT0000738	5311		MIMAT0003280	444795
MIMAT0000738	3385		MIMAT0003299	10635
MIMAT0018185	3385		MIMAT0003308	10635
MIMAT0018188	3385		MIMAT0003466	5281004
MIMAT0018361	3385		MIMAT0003487	5281004
MIMAT0001639	5311		MIMAT0000252	969516
MIMAT0003204	5943		MIMAT0003879	97226
MIMAT0026558	3385		MIMAT0003896	5281004
MIMAT0004747	6036		MIMAT0000678	969516
MIMAT0003393	5311		MIMAT0004853	5281004
MIMAT0016901	3385		MIMAT0004911	216326
MIMAT0001536	3385		MIMAT0000441	5757
MIMAT0016852	3385		MIMAT0000441	5352624
MIMAT0016858	3385		MIMAT0000781	444795
MIMAT0002814	5311		MIMAT0004708	444795
MIMAT0018943	3385		MIMAT0000092	969516
MIMAT0018971	3385		MIMAT0004507	969516
MIMAT0018975	3385		MIMAT0000093	969516
MIMAT0018982	3385		MIMAT0004983	10635
MIMAT0018988	3385		MIMAT0026473	969516
MIMAT0018997	3385		MIMAT0000096	969516
MIMAT0019001	3385		MIMAT0000820	5757
MIMAT0019002	3385		MIMAT0000132	5757
MIMAT0019003	3385
MIMAT0019040	3385
MIMAT0019046	3385
MIMAT0001545	5311
MIMAT0019055	3385
MIMAT0003485	443586
MIMAT0004758	443586
MIMAT0002104	443586
MIMAT0019692	3385
MIMAT0019716	3385
MIMAT0002106	443586
MIMAT0019730	3385
MIMAT0019732	3385
MIMAT0004882	443586
MIMAT0019756	3385
MIMAT0019758	3385
MIMAT0019762	3385
MIMAT0019784	3385
MIMAT0002111	443586
MIMAT0019796	3385
MIMAT0019801	3385
MIMAT0002112	443586
MIMAT0019827	3385
MIMAT0019834	3385
MIMAT0019839	3385
MIMAT0019851	3385
MIMAT0019855	3385
MIMAT0019861	3385
MIMAT0019905	3385
MIMAT0019916	3385
MIMAT0019926	3385
MIMAT0019928	3385
MIMAT0019929	3385
MIMAT0019936	3385
MIMAT0019938	3385
MIMAT0019963	3385
MIMAT0019968	3385
MIMAT0019971	3385
MIMAT0019972	3385
MIMAT0003884	3385
MIMAT0004762	3385
MIMAT0003180	5311
MIMAT0004888	443586
MIMAT0002816	10635
MIMAT0002816	3385
MIMAT0002824	10635
MIMAT0002872	3385
MIMAT0004775	5311
MIMAT0002869	3385
MIMAT0002831	3385
MIMAT0002868	3385
MIMAT0002839	3385
MIMAT0003389	5311
MIMAT0026739	3385
MIMAT0003220	3385
MIMAT0003222	3385
MIMAT0003223	3385
MIMAT0003239	5311
MIMAT0003239	3385
MIMAT0004795	3385
MIMAT0003240	3385
MIMAT0004896	443586
MIMAT0003260	3385
MIMAT0003263	5311
MIMAT0004837	443586
MIMAT0003286	3385
MIMAT0003296	3385
MIMAT0004809	3385
MIMAT0004810	5311
MIMAT0003303	3385
MIMAT0003308	3385
MIMAT0003308	13089
MIMAT0003308	2662
MIMAT0004814	5311
MIMAT0004897	443586
MIMAT0003338	5283344
MIMAT0003338	5311
MIMAT0003326	5283344
MIMAT0003326	3385
MIMAT0003326	13089
MIMAT0003326	2662
MIMAT0003479	443586
MIMAT0003731	443586
MIMAT0003880	3385
MIMAT0003726	443586
MIMAT0003457	443586
MIMAT0003459	443586
MIMAT0003464	443586
MIMAT0004189	443586
MIMAT0003472	443586
MIMAT0003487	443586
MIMAT0004926	3385
MIMAT0003499	443586
MIMAT0012734	3385
MIMAT0004236	443586
MIMAT0004237	443586
MIMAT0004838	443586
MIMAT0004946	5311
MIMAT0003879	3385
MIMAT0003945	3385
MIMAT0003888	3385
MIMAT0003886	5311
MIMAT0004841	443586
MIMAT0004934	6036
MIMAT0004855	443586
MIMAT0004861	443586
MIMAT0004933	443586
MIMAT0026719	3385
MIMAT0000142	6036
MIMAT0000442	5311
MIMAT0000442	3385
MIMAT0004971	3385
MIMAT0004979	3385
MIMAT0000095	5311
MIMAT0000541	443586
MIMAT0000096	2662

## Sheet: STable 22
TestUniqMIR
Up			Down
MIMAT0005881	216239		MIMAT0004481	3220
MIMAT0005881	73581		MIMAT0000655	5757
MIMAT0005881	31703		MIMAT0000655	5281004
MIMAT0005881	4212		MIMAT0000254	5757
MIMAT0004532	6410		MIMAT0000254	712
MIMAT0000250	3229		MIMAT0000254	5352624
MIMAT0000250	444732		MIMAT0004538	443586
MIMAT0000250	31703		MIMAT0001821	74483
MIMAT0000072	60852		MIMAT0001821	15625
MIMAT0000072	2995		MIMAT0001030	5359268
MIMAT0000072	14888		MIMAT0000639	23973
MIMAT0000868	2733526		MIMAT0000673	8490
MIMAT0000868	3779		MIMAT0000673	210332
MIMAT0000279	14888		MIMAT0002819	5994
MIMAT0000279	5329102		MIMAT0002819	119307
MIMAT0000372	10621		MIMAT0000789	5743
MIMAT0000372	443586		MIMAT0001785	15625
MIMAT0000372	210332		MIMAT0000718	3220
MIMAT0004721	3779		MIMAT0001619	5743
MIMAT0023634	23973		MIMAT0000570	3779
MIMAT0001532	60823		MIMAT0016886	119307
MIMAT0001877	15625		MIMAT0001537	8490
MIMAT0001878	74483		MIMAT0003511	210332
MIMAT0001878	15625		MIMAT0003511	443586
MIMAT0004886	5281004		MIMAT0002850	5757
MIMAT0019765	3385		MIMAT0002838	5793
MIMAT0019934	3385		MIMAT0002838	5994
MIMAT0019984	3385		MIMAT0004238	6410
MIMAT0002823	5793		MIMAT0004238	784
MIMAT0003179	1983
MIMAT0003179	5943
MIMAT0003465	210332
MIMAT0004957	60823
MIMAT0004957	5793

## Sheet: STable 23
Overlapped relations between different test datasets and the guilt-by-association relations in Train
TestUniqSM
60750	MIMAT0000064
60750	MIMAT0000065
3385	MIMAT0000067
60750	MIMAT0000067
5757	MIMAT0000064
5757	MIMAT0000067
36314	MIMAT0000419
Test
442428	MIMAT0004531
5790	MIMAT0003885
TestRptMIR
5757	MIMAT0000063
5757	MIMAT0000066
14888	MIMAT0000067
712	MIMAT0000066
712	MIMAT0000067
