# Supplementary material for: DeepsmirUD: Prediction of Regulatory Effects on microRNA Expression Mediated by Small Molecules Using Deep Learning
Source: Int J Mol Sci. 2023 Jan 18;24(3):1878. doi: 10.3390/ijms24031878 (PMC9915273; doi:10.3390/ijms24031878)
Supplement: Supplementary file 1 [file ijms-24-01878-s001.zip › ijms-2094832-supplementary/Supplementary_Material/Supplementary_Tables_5-23/Supplementary_Tables_5-14.xlsx]

## Sheet: Sheet1
Supplementary Table 5	0.05_op
Supplementary Table 6	0.05_non_op
Supplementary Table 7	appv_0.01_op_up
Supplementary Table 8	appv_0.01_op_down
Supplementary Table 9	appv_0.01_non_op_up
Supplementary Table 10	appv_0.01_non_op_down
Supplementary Table 11	unappv_0.01_op_up
Supplementary Table 12	unappv_0.01_op_down
Supplementary Table 13	unappv_0.01_non_op_up
Supplementary Table 14	unappv_0.01_non_op_down

## Sheet: 0.05_op
cid	Small molecule	MiRNA	Mirbase	FDA	P-value	AlexNet	BiRNN	RNN	Seq2Seq	CNN	ConvMixer64	DSConv	LSTMCNN	MobileNetV2	ResNet18	ResNet50	SCAResNet18	DeepsmirUD	predicted_type
73160	(-)-catechin	miR-1	MIMAT0000416	FDA unapproved	0.016	0.669945	0.0762364	0.000617354	0.0246373	0.493875	0.154389	0.134327	0.739098	7.32028e-05	0.000281754	0.000159025	0.893446	0.26559	Downregulation
71684386	11-deoxy-16,16-dimethylprostaglandin E2	miR-1	MIMAT0000416	FDA unapproved	0.001	0.703579	0.501799	0.496199	0.576577	0.678534	0.196846	0.597535	0.32469	0.00191083	0.0880412	0.976188	0.999188	0.511757	Upregulation
5283014	12,13-EODE	miR-1	MIMAT0000416	FDA unapproved	0.027	0.886355	0.793701	0.725968	0.773689	0.923005	0.698569	0.846971	0.989617	0.00208174	0.240442	0.998903	0.970644	0.737496	Upregulation
5283066	16,16-dimethylprostaglandin E2	miR-1	MIMAT0000416	FDA unapproved	0.045	0.408056	0.262548	9.5648e-06	0.565331	0.735947	0.824842	0.96569	0.387876	0.0237571	0.00214393	0.00595532	0.102857	0.357084	Downregulation
77553	3-acetylcoumarin	miR-1	MIMAT0000416	FDA unapproved	0.041	0.886355	0.793701	0.725968	0.773689	0.923005	0.698569	0.846971	0.989617	0.00208174	0.240442	0.998903	0.970644	0.737496	Upregulation
5280442	acacetin	miR-1	MIMAT0000416	FDA unapproved	0.011	0.703579	0.501799	0.496199	0.576577	0.678534	0.196846	0.597535	0.32469	0.00191083	0.0880412	0.976188	0.999188	0.511757	Upregulation
1978	acebutolol	miR-1	MIMAT0000416	FDA approved	0.002	0.824632	0.705437	0.539168	0.492393	0.0898799	0.000461777	0.438868	0.975077	0.281139	0.0165876	0.00234566	0.0264265	0.366034	Downregulation
54676537	acenocoumarol	miR-1	MIMAT0000416	FDA approved	0.022	0.0930516	0.56467	0.785904	0.393773	0.330209	0.0967383	0.000106531	0.499241	0.000763655	0.00142373	0.98605	0.0304079	0.315195	Downregulation
2244	acetylsalicylic acid	miR-1	MIMAT0000416	FDA approved	0.019	0.0289041	0.749355	0.577639	0.752166	0.361274	0.332896	0.500689	0.0542054	0.756941	0.00439762	0.00272462	0.97762	0.424901	Downregulation
2031	adiphenine	miR-1	MIMAT0000416	FDA unapproved	0.008	0.999382	0.946774	0.999966	0.604392	0.683657	0.865874	0.99986	0.193018	0.018949	0.999763	0.875657	0.999891	0.765599	Upregulation
134551	alpha-ergocryptine	miR-1	MIMAT0000416	FDA unapproved	0.023	0.999222	0.985999	0.999992	0.55532	0.964229	0.808162	0.996434	0.941613	0.00192196	0.935301	0.967886	0.999622	0.846309	Upregulation
68570	alpha-estradiol	miR-1	MIMAT0000416	FDA unapproved	0.05	0.823051	0.42752	0.99888	0.814537	0.866918	0.445916	0.99939	0.989458	0.00815683	0.695853	0.972292	0.999795	0.753481	Upregulation
5005498	alsterpaullone	miR-1	MIMAT0000416	FDA unapproved	0.036	0.970635	0.521956	0.999696	0.719128	0.76822	0.537826	0.998337	0.0163081	0.0628393	0.999938	0.027059	0.997929	0.634989	Upregulation
2123	altretamine	miR-1	MIMAT0000416	FDA approved	0.022	0.969214	0.823156	0.827717	0.999914	0.536084	0.383106	0.929515	0.999992	0.832113	0.271301	0.999729	0.0349311	0.717231	Upregulation
564	aminocaproic acid	miR-1	MIMAT0000416	FDA approved	0.008	0.00198947	0.0355466	3.22872e-07	0.0322281	0.0974335	0.0244306	8.47856e-07	8.19716e-05	0.000913112	3.42834e-06	0.00568447	0.608704	0.0672513	Downregulation
2157	amiodarone	miR-1	MIMAT0000416	FDA approved	0.006	0.677698	0.379713	0.269254	0.0158078	0.966348	0.145704	0.00296217	0.00798035	0.091216	1.49224e-05	7.64846e-05	0.958485	0.292938	Downregulation
73341	amprolium	miR-1	MIMAT0000416	FDA unapproved	0.018	0.677203	0.227973	0.288369	0.0835902	0.96832	0.0364084	5.06683e-05	0.964861	0.150811	6.42135e-06	0.0496348	0.998775	0.3705	Downregulation
2151	ampyrone	miR-1	MIMAT0000416	FDA unapproved	0.013	0.0180306	0.131617	0.0035688	6.41228e-05	0.343449	0.0106578	0.0623328	0.00284494	0.000472733	0.241627	0.616131	0.925109	0.196325	Downregulation
253602	anisomycin	miR-1	MIMAT0000416	FDA unapproved	0.009	0.154556	0.334135	0.159394	0.683328	0.961509	0.0337481	0.775177	0.025651	0.0343804	0.00416823	0.870176	0.900884	0.411426	Downregulation
448014	AR-A014418	miR-1	MIMAT0000416	FDA unapproved	0.025	0.268181	0.33433	0.379187	0.234776	0.834736	0.473515	0.593175	0.480008	0.574392	0.954796	0.0623705	0.566824	0.479691	Downregulation
5280436	arachidonyltrifluoromethane	miR-1	MIMAT0000416	FDA unapproved	0.01	0.365642	0.675747	0.232651	0.575202	0.571644	0.00506605	0.190166	0.689287	0.0281513	0.0125392	0.182379	0.446327	0.331233	Downregulation
2247	astemizole	miR-1	MIMAT0000416	FDA approved	0	0.0285999	0.733142	0.835387	0.353019	0.317049	0.749101	0.202292	0.003225	0.361491	0.086344	0.990321	0.017501	0.389789	Downregulation
3000668	atropine oxide	miR-1	MIMAT0000416	FDA unapproved	0.012	0.572632	0.654023	0.658775	0.57061	0.953483	0.0175255	0.985215	0.127345	0.017712	0.00622434	0.0427199	0.000858693	0.383927	Downregulation
2265	azathioprine	miR-1	MIMAT0000416	FDA approved	0.004	0.204249	0.659889	0.443349	0.63058	0.171609	0.0149735	0.410304	0.0535551	0.789258	2.3858e-06	0.008151	0.982379	0.364025	Downregulation
6479523	azlocillin	miR-1	MIMAT0000416	FDA approved	0.047	0.146622	0.143742	0.192426	0.5	0.996307	0.164352	0.692603	0.994129	0.0798731	0.936265	0.362384	0.999215	0.517326	Upregulation
441397	bacampicillin	miR-1	MIMAT0000416	FDA approved	0.026	0.914496	0.61905	0.966621	0.5	0.265118	0.55202	0.00220658	0.973453	0.0109883	0.0243271	0.010308	0.000625153	0.403268	Downregulation
2318	benfluorex	miR-1	MIMAT0000416	FDA unapproved	0.003	0.989303	0.969185	0.997612	0.999999	0.76456	0.779842	0.591795	0.686163	0.923901	0.967918	0.0952227	0.424249	0.765813	Upregulation
16363	benperidol	miR-1	MIMAT0000416	FDA unapproved	0.021	0.733219	0.927102	0.798458	0.999998	0.987098	0.749378	0.780628	0.996977	0.00875432	0.0764373	0.999972	0.999972	0.754833	Upregulation
2343	benzthiazide	miR-1	MIMAT0000416	FDA approved	0.049	0.891666	0.806123	0.979953	0.333051	0.799287	0.241521	0.508865	0.245667	0.0125224	0.0633481	0.000243753	0.0214129	0.408638	Downregulation
2353	berberine	miR-1	MIMAT0000416	FDA unapproved	0.034	0.749609	0.159581	0.903492	0.251639	0.729171	0.123831	0.670706	0.0212818	0.00029619	8.03184e-05	0.998702	0.965395	0.464482	Downregulation
66065	bergenin	miR-1	MIMAT0000416	FDA unapproved	0.006	0.972851	0.156889	0.487378	0.5	0.250778	0.209533	0.427696	0.0509915	0.0927898	0.681818	0.0128098	0.163249	0.333898	Downregulation
16211024	beta-escin	miR-1	MIMAT0000416	FDA unapproved	0.035	0.992045	0.925003	0.998243	0.822172	0.652553	0.678814	0.629499	0.0266951	0.0732544	0.999847	0.000323462	0.97649	0.647912	Upregulation
64971	betulinic acid	miR-1	MIMAT0000416	FDA unapproved	0.032	0.641551	0.531125	0.0746639	0.429774	0.663279	0.00321574	0.153498	0.0178961	0.887323	0.980457	0.0175019	0.398083	0.399864	Downregulation
2391	bisacodyl	miR-1	MIMAT0000416	FDA unapproved	0.013	0.252357	0.502257	0.0767466	0.423118	0.607602	0.111468	0.542563	0.0656513	0.290179	0.332885	1.31476e-06	0.23935	0.287015	Downregulation
2405	bisoprolol	miR-1	MIMAT0000416	FDA approved	0.006	0.132577	0.541238	0.568131	0.5	0.865653	0.11238	0.256641	0.0251699	0.00879226	0.00399639	0.330561	0.0345459	0.28164	Downregulation
3476986	blebbistatin	miR-1	MIMAT0000416	FDA unapproved	0.039	0.124446	0.655308	0.224658	0.999095	0.639368	0.348755	0.615154	0.0219413	0.00295786	0.000277471	0.193765	0.999649	0.402114	Downregulation
2446	bromopride	miR-1	MIMAT0000416	FDA unapproved	0.007	0.54266	0.653006	0.282069	0.5	0.280874	0.263586	0.641416	0.0409465	0.00157394	0.000305502	0.00717087	0.999917	0.351127	Downregulation
5281004	budesonide	miR-1	MIMAT0000416	FDA approved	0.044	0.297234	0.867816	0.919853	0.574233	0.224923	0.474727	9.50546e-05	0.130961	0.142239	0.974833	0.994541	0.0532607	0.471226	Downregulation
2474	bupivacaine	miR-1	MIMAT0000416	FDA approved	0.017	0.8765	0.225046	0.00677345	0.743748	0.695741	0.808481	0.532514	0.999913	0.0398962	0.000381565	0.00709454	0.993414	0.494125	Downregulation
34458	canadine	miR-1	MIMAT0000416	FDA unapproved	0.044	0.556368	0.261617	0.281525	0.593893	0.873698	0.278436	0.690373	0.996714	0.00276447	0.505905	0.0661967	0.187165	0.441221	Downregulation
44093	captopril	miR-1	MIMAT0000416	FDA approved	0.007	0.931536	0.736882	0.19042	0.477827	0.806455	0.00923747	0.53752	0.518329	0.00302516	0.996031	3.53385e-05	0.999848	0.517262	Upregulation
2574	carcinine	miR-1	MIMAT0000416	FDA unapproved	0.029	0.568581	0.339164	0.950498	0.442655	0.886731	0.360138	0.814112	0.997985	0.806392	0.79646	0.000221238	0.00718824	0.580844	Upregulation
51039	cefaclor	miR-1	MIMAT0000416	FDA approved	0.023	0.971221	0.945812	0.507922	0.999997	0.972056	0.721488	0.447441	0.862552	0.999634	7.70235e-05	0.00154122	0.567882	0.666469	Upregulation
44187	cefoperazone	miR-1	MIMAT0000416	FDA approved	0.016	0.983056	0.533017	1	0.313293	0.695794	0.496289	0.980856	0.999511	0.270046	0.037576	2.28013e-06	0.996442	0.608824	Upregulation
441199	cefoxitin	miR-1	MIMAT0000416	FDA approved	0.019	0.909624	0.403132	0.632234	0.359892	0.899275	0.249341	0.509096	0.953227	0.000485177	0.00074161	2.82987e-06	0.0471381	0.413682	Downregulation
25295	chloropyramine	miR-1	MIMAT0000416	FDA approved	0.041	0.215276	0.0136198	5.72269e-13	0.545289	0.2945	0.0184799	0.956447	0.0692221	0.0061131	0.0428742	0.996022	0.785658	0.328625	Downregulation
73277	chloropyrazine	miR-1	MIMAT0000416	FDA unapproved	0.039	0.754446	0.738363	0.815919	0.000300936	0.268146	0.187672	0.890718	0.95808	0.99963	0.982757	0.613626	0.00149963	0.60093	Upregulation
2749	ciclopirox	miR-1	MIMAT0000416	FDA approved	0.03	0.315322	0.554029	0.0897256	0.917744	0.753178	0.281963	0.542191	0.0796315	2.92679e-05	4.06008e-05	0.0270524	0.0053058	0.297184	Downregulation
1547484	cinnarizine	miR-1	MIMAT0000416	FDA approved	0.024	0.690143	0.944052	1	0.577253	0.652611	0.93133	0.929972	0.999361	0.000115471	0.887652	0.017479	0.991097	0.718422	Upregulation
446598	clindamycin	miR-1	MIMAT0000416	FDA approved	0.021	0.130069	0.00022194	1.51343e-09	0.11121	0.718923	0.755213	0.830536	0.00605126	8.47879e-05	0.0511444	5.80533e-07	0.864279	0.288978	Downregulation
1548953	clomifene	miR-1	MIMAT0000416	FDA approved	0.008	0.841364	0.947795	0.999841	0.655664	0.820863	0.305773	0.651799	0.364875	0.000340212	0.10844	0.375501	0.997686	0.589162	Upregulation
12492	clopamide	miR-1	MIMAT0000416	FDA unapproved	0.033	0.163915	0.917975	0.964683	0.670443	0.752104	0.0866653	0.668142	0.986411	0.00085377	0.139629	0.993562	0.922459	0.60557	Upregulation
2805	cloperastine	miR-1	MIMAT0000416	FDA unapproved	0.021	0.810215	0.984447	0.999901	0.999997	0.987407	0.235542	0.968895	0.999957	0.0598761	0.996534	0.00017188	0.721975	0.73041	Upregulation
4380	clorgiline	miR-1	MIMAT0000416	FDA unapproved	0.028	0.595177	0.303599	0.457858	0.53695	0.421645	0.0307434	0.633533	0.0710561	0.000176479	0.0697921	0.753765	0.994212	0.405709	Downregulation
3032536	cobalt chloride	miR-1	MIMAT0000416	FDA unapproved	0.006	0.037126	0.640994	0.578068	0.000346401	0.395229	0.0239869	0.175222	0.961229	0.029365	0.211869	0.966167	0.00170961	0.335109	Downregulation
6167	colchicine	miR-1	MIMAT0000416	FDA approved	0.018	0.99805	0.714746	0.528905	0.977239	0.856696	0.552274	0.810201	0.0249782	0.0243421	0.634277	0.998193	0.0847528	0.600388	Upregulation
5311054	colistin	miR-1	MIMAT0000416	FDA approved	0.018	0.999849	0.975673	0.99998	0.999985	0.999467	0.974704	0.999896	1	0.999752	0.937451	0.999979	0.999842	0.990548	Upregulation
164739	corbadrine	miR-1	MIMAT0000416	FDA unapproved	0.032	0.211669	0.0202654	0.0557127	0.350738	0.894154	0.018223	0.254069	0.217375	0.000260283	8.28535e-06	7.99409e-05	0.986269	0.250735	Downregulation
9949821	CP-863187	miR-1	MIMAT0000416	FDA unapproved	0.048	0.365688	0.625286	0.54599	0.502038	0.559169	0.126765	0.564637	0.99986	0.00127904	6.25583e-06	0.00561874	0.771547	0.422324	Downregulation
2882	cromoglicic acid	miR-1	MIMAT0000416	FDA approved	0.004	0.91606	0.866846	1	0.68815	0.938539	0.161494	0.786136	0.0403934	0.000205488	0.632486	0.644822	0.226489	0.575135	Upregulation
6076	cyclic adenosine monophosphate	miR-1	MIMAT0000416	FDA unapproved	0.028	0.947462	0.653918	0.584914	0.960535	0.311936	0.422851	0.436377	0.996015	0.0764765	0.00899822	0.0361999	0.99713	0.536068	Upregulation
10235	cytisine	miR-1	MIMAT0000416	FDA unapproved	0.033	0.755468	0.776857	0.662849	0.995956	0.431781	0.0310032	0.675099	0.82506	0.0293899	0.00238178	0.0986594	0.0139103	0.441534	Downregulation
451668	decitabine	miR-1	MIMAT0000416	FDA approved	0.045	0.51504	0.852204	0.999766	0.981121	0.832098	0.386218	0.607554	0.995452	0.00190587	7.47042e-06	0.0235864	0.625246	0.56835	Upregulation
6674	dehydrocholic acid	miR-1	MIMAT0000416	FDA unapproved	0.018	0.951839	0.74738	0.765042	0.999997	0.737619	0.0517978	0.538627	0.935314	0.0015632	0.999945	0.869047	0.846876	0.703754	Upregulation
220401	demecolcine	miR-1	MIMAT0000416	FDA unapproved	0.026	0.827292	0.770851	0.95615	0.870678	0.963956	0.146914	0.999182	0.975752	0.270891	0.0142206	0.995083	0.990157	0.731761	Upregulation
16219259	depudecin	miR-1	MIMAT0000416	FDA unapproved	0.032	0.996243	0.354751	0.803948	0.000898272	0.842886	0.0976793	0.338124	0.811301	0.309684	0.00854495	0.000262525	0.985436	0.46248	Downregulation
131204	dexpanthenol	miR-1	MIMAT0000416	FDA unapproved	0.048	0.125049	0.96167	0.945984	0.974611	0.928619	0.0697878	0.608279	0.999964	0.44597	0.829709	0.00052372	0.0326133	0.576898	Upregulation
5360696	dextromethorphan	miR-1	MIMAT0000416	FDA approved	0.042	0.267527	0.210713	0.822184	0.208848	0.971847	0.0940044	0.507704	0.964433	2.68776e-05	0.997952	0.0183721	0.000137861	0.421979	Downregulation
448537	diethylstilbestrol	miR-1	MIMAT0000416	FDA approved	0.044	0.163833	0.0492622	0.174246	0.0016557	0.925388	0.137401	0.284108	0.998917	0.983213	9.64436e-05	0.5	0.324263	0.378532	Downregulation
71415	diflorasone	miR-1	MIMAT0000416	FDA approved	0.037	0.169147	0.557864	0.687612	0.935057	0.534967	0.0054989	0.477292	0.025405	0.998665	0.000904871	0.0027339	0.850889	0.43717	Downregulation
3059	diflunisal	miR-1	MIMAT0000416	FDA approved	0.008	0.961317	0.66359	0.204232	0.999932	0.146052	0.268066	0.98447	0.260356	0.00716714	0.996844	0.539153	0.0279003	0.504923	Upregulation
2724385	digoxin	miR-1	MIMAT0000416	FDA approved	0	0.587091	0.460343	0.546827	0.503126	0.837642	0.0108632	0.510577	0.11849	0.00163345	0.999464	5.47035e-05	0.974725	0.46257	Downregulation
39186	diltiazem	miR-1	MIMAT0000416	FDA approved	0.019	0.0554779	0.570415	0.0300964	0.5	0.319347	0.331117	0.0136575	0.764545	0.53421	0.000728762	0.147695	0.999911	0.3556	Downregulation
5280363	dinoprost	miR-1	MIMAT0000416	FDA unapproved	0.024	0.0547547	0.0228126	0.139751	0.29659	0.650619	0.773043	0.881515	0.018695	0.00422918	0.99968	0.995128	0.0113017	0.40401	Downregulation
3108	dipyridamole	miR-1	MIMAT0000416	FDA approved	0.005	0.974946	0.632592	0.223332	0.765504	0.95777	0.0538237	0.937716	0.999994	0.00242799	0.997524	0.997405	0.999998	0.711919	Upregulation
180081	dizocilpine	miR-1	MIMAT0000416	FDA unapproved	0.015	0.966891	0.893759	0.972569	0.5	0.891819	0.654401	0.808988	0.926744	0.0116277	0.993454	0.626244	0.996748	0.770271	Upregulation
36811	dobutamine	miR-1	MIMAT0000416	FDA approved	0.045	0.98661	0.940921	1	0.595605	0.898153	0.155604	0.848877	0.994072	0.00390394	0.165199	0.000783096	0.999999	0.632477	Upregulation
6440152	docosahexaenoic acid ethyl ester	miR-1	MIMAT0000416	FDA unapproved	0.034	0.783303	0.448384	0.260514	0.309181	0.909988	0.0174265	0.278372	0.352338	0.000576666	0.980284	0.0212385	0.999721	0.446777	Downregulation
3168	droperidol	miR-1	MIMAT0000416	FDA approved	0.009	0.944624	0.407445	0.0615821	0.719761	0.92606	0.0171254	0.800642	0.938678	0.845223	0.19928	0.457577	0.999296	0.609774	Upregulation
3169	dropropizine	miR-1	MIMAT0000416	FDA unapproved	0.026	0.463401	0.0986306	0.00259989	0.398717	0.109911	0.190339	0.443121	0.0012791	3.9926e-05	0.000342129	0.999196	0.00254916	0.225844	Downregulation
3198	econazole	miR-1	MIMAT0000416	FDA approved	0.021	0.880626	0.586802	0.966679	0.997733	0.725647	0.296468	0.683981	0.993102	0.0735507	0.927152	0.585809	0.963842	0.723449	Upregulation
10219	emetine	miR-1	MIMAT0000416	FDA unapproved	0.046	0.430839	0.0807186	1.77413e-11	0.299586	0.029236	0.354545	0.300504	0.000944455	5.15974e-05	0.0265992	0.998868	0.0154417	0.211444	Downregulation
5388962	enalapril	miR-1	MIMAT0000416	FDA approved	0.041	0.551503	0.267427	1.42041e-21	0.999998	0.0729449	0.139464	0.871434	0.999856	0.0108585	0.00294266	0.304662	0.426771	0.387322	Downregulation
443935	epitiostanol	miR-1	MIMAT0000416	FDA unapproved	0.018	0.0353143	0.530524	0.180117	0.572666	0.676923	0.75791	2.19988e-05	0.0462633	0.0543597	0.000606911	0.000129472	0.964678	0.318293	Downregulation
5280793	ergocalciferol	miR-1	MIMAT0000416	FDA approved	0.044	0.476131	0.395299	0.39029	0.999124	0.036781	0.210611	0.715843	0.592552	0.991509	0.00193949	0.208846	0.141551	0.43004	Downregulation
5281416	esculetin	miR-1	MIMAT0000416	FDA unapproved	0.016	0.211644	0.553061	0.367978	0.643802	0.931259	0.112796	0.441812	0.374295	0.461264	0.00473777	0.0951616	0.976978	0.431232	Downregulation
5870	estrone	miR-1	MIMAT0000416	FDA approved	0.008	0.0899563	0.411549	0.237674	0.999998	0.737233	0.0201117	0.899832	0.0133735	0.00341272	0.0296051	0.398994	0.776439	0.384848	Downregulation
1892	etofylline	miR-1	MIMAT0000416	FDA unapproved	0.035	0.981182	0.883391	0.824561	0.799885	0.897184	0.125292	0.729592	0.969517	0.123366	0.0102715	0.00461934	0.441256	0.565843	Upregulation
667484	etomidate	miR-1	MIMAT0000416	FDA approved	0.012	0.958327	0.640531	0.0140041	0.999447	0.955801	0.176892	0.490721	0.540164	0.00561062	0.0142666	0.00132465	0.956925	0.479501	Downregulation
60198	exemestane	miR-1	MIMAT0000416	FDA approved	0.022	0.751888	0.90146	0.99477	0.5	0.755658	0.0124839	0.505991	0.999989	0.32545	8.35033e-06	0.991614	0.995695	0.644584	Upregulation
3336	fendiline	miR-1	MIMAT0000416	FDA unapproved	0.004	0.90411	0.847393	0.999799	0.640183	0.830171	0.657039	0.653626	0.0108196	0.000187902	4.08007e-05	0.999437	0.999979	0.628565	Upregulation
5281614	fisetin	miR-1	MIMAT0000416	FDA unapproved	0.028	0.945617	0.613524	0.540126	0.999994	0.950865	0.312275	0.972209	0.723395	0.0117085	0.035192	0.943225	0.998581	0.670559	Upregulation
3356	flecainide	miR-1	MIMAT0000416	FDA approved	0.016	0.543945	0.432698	0.339174	0.679376	0.855275	0.926053	0.841121	0.0365727	0.00346202	0.00572234	0.00372993	0.999803	0.472244	Downregulation
31378	fludrocortisone	miR-1	MIMAT0000416	FDA approved	0.038	0.473367	0.204819	0.296934	0.606794	0.946284	0.284829	0.524623	0.997477	0.000186184	0.376964	1.49465e-06	0.952275	0.472046	Downregulation
3371	flufenamic acid	miR-1	MIMAT0000416	FDA unapproved	0.029	0.994842	0.80378	0.831417	0.871032	0.76487	0.681559	0.790216	0.0143423	0.00295902	0.95771	3.10817e-06	0.999991	0.642727	Upregulation
16490	flumetasone	miR-1	MIMAT0000416	FDA unapproved	0.023	0.998995	0.954727	1	0.999996	0.989172	0.83634	0.999947	0.996339	0.501891	0.999356	0.409496	0.999849	0.890509	Upregulation
941361	flunarizine	miR-1	MIMAT0000416	FDA approved	0.008	0.821762	0.937068	0.99646	0.731334	0.965139	0.106099	0.578333	0.987651	0.965472	0.991384	0.0170319	0.994408	0.757678	Upregulation
3372	fluphenazine	miR-1	MIMAT0000416	FDA approved	0.003	0.979618	0.0945559	0.999862	0.235537	0.750868	0.274595	0.0192432	0.936346	0.000474849	0.96926	0.000738434	0.951626	0.517727	Upregulation
5311101	fluticasone	miR-1	MIMAT0000416	FDA unapproved	0.018	0.449107	0.927863	0.983548	0.5	0.51736	0.0266903	0.826077	0.991619	0.00555114	0.00464133	0.0170613	0.628365	0.489824	Downregulation
135398658	folic acid	miR-1	MIMAT0000416	FDA approved	0.044	0.955929	0.453984	0.010632	0.533522	0.88606	0.0653299	0.00247367	0.997273	0.00756945	0.000135233	0.260528	0.937143	0.425882	Downregulation
104741	fulvestrant	miR-1	MIMAT0000416	FDA approved	0	0.83362	0.524999	0.994715	0.201939	0.76205	0.979179	0.829326	0.00803371	9.79308e-05	0.999367	9.51546e-05	0.643229	0.564721	Upregulation
5323714	furazolidone	miR-1	MIMAT0000416	FDA approved	0.013	0.998881	0.89918	0.97802	0.999965	0.998275	0.990356	0.99271	0.9999	0.999933	0.99986	0.999992	0.999801	0.988073	Upregulation
5288382	geldanamycin	miR-1	MIMAT0000416	FDA unapproved	0.006	0.431377	0.929175	0.742047	0.930061	0.950009	0.382969	0.708142	0.398834	0.990918	0.348332	0.0906905	0.999761	0.658526	Upregulation
3463	gemfibrozil	miR-1	MIMAT0000416	FDA approved	0.014	0.901219	0.681469	0.206449	0.877987	0.281935	0.0469797	0.760213	0.00227378	0.0109919	0.00152796	0.000543108	0.996637	0.397352	Downregulation
3488	glibenclamide	miR-1	MIMAT0000416	FDA approved	0.028	0.975127	0.898102	0.998392	0.739425	0.389942	0.390601	0.538345	0.0380608	0.972814	0.0239964	0.950518	0.834274	0.6458	Upregulation
3478	glipizide	miR-1	MIMAT0000416	FDA approved	0.043	0.921398	0.861561	0.689962	0.846817	0.160523	0.394432	0.638121	0.1392	0.000393032	0.919257	0.00149859	0.157998	0.477597	Downregulation
91610	gliquidone	miR-1	MIMAT0000416	FDA approved	0.049	0.969677	0.452898	9.13526e-25	0.999964	0.938859	0.764506	0.967773	0.405026	0.00225499	0.999996	0.999514	0.997409	0.708156	Upregulation
10140	glycocholic acid	miR-1	MIMAT0000416	FDA unapproved	0.008	0.952102	0.58993	0.661502	0.392322	0.924327	0.267418	0.364852	0.397437	0.00138488	0.00143166	0.0196418	0.0533992	0.385479	Downregulation
3516	guaifenesin	miR-1	MIMAT0000416	FDA approved	0.04	0.957419	0.691617	0.811762	0.393609	0.885592	0.303872	0.308567	0.999809	0.00100479	0.000244669	0.567099	0.124713	0.503776	Upregulation
3536	GW-8510	miR-1	MIMAT0000416	FDA unapproved	0.046	0.996901	0.80916	0.635017	0.213184	0.971262	0.0512892	0.360248	0.965219	0.00467723	0.00362436	0.00301659	0.528478	0.46184	Downregulation
37393	halofantrine	miR-1	MIMAT0000416	FDA approved	0.035	0.0655105	0.165725	0.186302	0.33533	0.194105	0.0378426	0.313497	0.0243411	0.000148923	1.02314e-05	1.16731e-06	0.0153579	0.111514	Downregulation
3564	harmaline	miR-1	MIMAT0000416	FDA unapproved	0.047	0.513788	0.137575	0.293765	0.235674	0.299692	0.0143224	0.156983	0.0839773	0.00137972	0.000418442	0.000499883	0.989411	0.22729	Downregulation
5281404	harman	miR-1	MIMAT0000416	FDA unapproved	0.006	0.270836	0.555704	0.431488	0.999493	0.0416103	0.023257	0.575565	0.0477807	0.042279	0.95452	0.99521	0.977077	0.492902	Downregulation
3590	heptaminol	miR-1	MIMAT0000416	FDA unapproved	0.021	0.997957	0.741215	0.986229	0.634593	0.745427	0.323104	0.917064	0.622425	0.996237	0.00521794	0.00159193	0.927158	0.658185	Upregulation
72281	hesperetin	miR-1	MIMAT0000416	FDA approved	0.036	0.769898	0.316758	0.684578	0.400944	0.21796	0.190586	0.989632	0.0438769	0.000201833	0.366614	0.422927	0.999401	0.450281	Downregulation
192197	hexestrol	miR-1	MIMAT0000416	FDA unapproved	0.012	0.62734	0.183041	5.16888e-05	0.610337	0.298331	0.957516	0.564675	0.00351115	0.000263142	0.805359	0.999996	0.193718	0.437011	Downregulation
3607	hexetidine	miR-1	MIMAT0000416	FDA unapproved	0.035	0.363216	0.637247	0.186258	0.691992	0.816663	0.223368	0.369139	0.499319	0.00113293	0.00556091	0.930708	0.79464	0.459937	Downregulation
8362	homosalate	miR-1	MIMAT0000416	FDA unapproved	0.036	0.478078	0.209599	0.00203195	0.439167	0.169416	0.325216	0.430698	0.00326683	0.000244952	0.0118164	0.163686	0.436923	0.222512	Downregulation
3637	hydralazine	miR-1	MIMAT0000416	FDA approved	0.038	0.954328	0.70553	0.247397	0.689164	0.862026	0.0926042	0.643721	0.0360228	0.0191473	0.0101301	0.550368	0.622714	0.452763	Downregulation
5754	hydrocortisone	miR-1	MIMAT0000416	FDA approved	0.01	0.658674	0.660954	0.999582	0.319712	0.982241	0.168217	0.591318	0.716067	0.00137387	3.64019e-05	0.999997	0.0142446	0.509368	Upregulation
3690	ifosfamide	miR-1	MIMAT0000416	FDA approved	0.028	0.812418	0.79458	0.637958	0.386762	0.899435	0.190185	0.415712	0.956505	2.20312e-05	1.25183e-05	0.00156142	0.00104583	0.424683	Downregulation
54680304	ikarugamycin	miR-1	MIMAT0000416	FDA unapproved	0.019	0.296041	0.945731	0.859341	0.966513	0.053252	0.669217	0.687963	0.675487	0.0325314	0.92576	0.722955	0.974855	0.650804	Upregulation
27648	iocetamic acid	miR-1	MIMAT0000416	FDA unapproved	0.019	0.10838	0.233495	0.406393	0.532664	0.195021	0.300051	0.466759	0.0841104	0.000612008	0.127441	0.027035	0.0221565	0.208676	Downregulation
3724	iodixanol	miR-1	MIMAT0000416	FDA approved	0.031	0.0106503	0.858103	0.999999	5.76441e-05	0.326039	0.456307	0.177446	0.992963	0.0962319	5.10345e-05	0.0553493	0.668434	0.386803	Downregulation
3759	isocarboxazid	miR-1	MIMAT0000416	FDA approved	0.011	0.709458	0.38102	2.84794e-10	0.814196	0.762362	0.391631	0.830198	0.992598	0.855627	1.66368e-05	0.830951	0.999333	0.630616	Upregulation
5282379	isotretinoin	miR-1	MIMAT0000416	FDA approved	0.002	0.827627	0.471935	0.399155	0.662027	0.253683	0.0772978	0.643239	0.140143	0.00356872	0.99863	0.875605	0.918861	0.522648	Upregulation
54677972	isoxicam	miR-1	MIMAT0000416	FDA unapproved	0.029	0.348392	0.400736	0.572964	0.519494	0.48465	0.365682	0.780434	0.98712	0.000291368	0.0314701	0.000164975	0.252064	0.395289	Downregulation
441742	karakoline	miR-1	MIMAT0000416	FDA unapproved	0.008	0.493849	0.00280896	0.00473175	0.00274168	0.436836	0.760869	0.176968	0.999934	0.455285	0.999317	0.000159376	0.916887	0.437532	Downregulation
3827	ketotifen	miR-1	MIMAT0000416	FDA approved	0.029	0.00938291	0.735985	1	0.664103	0.835342	0.621328	0.503565	0.0052899	0.000841932	0.228614	0.999789	0.0868769	0.47426	Downregulation
3828	khellin	miR-1	MIMAT0000416	FDA unapproved	0.044	0.387766	0.953565	0.52973	0.814468	0.800948	0.32738	0.770457	0.998827	0.00462093	0.752962	0.999983	0.883621	0.685361	Upregulation
656630	lanatoside C	miR-1	MIMAT0000416	FDA unapproved	0.003	0.993004	0.989436	0.999988	0.757151	0.918533	0.3375	0.576855	0.999978	0.0230742	0.997834	0.000203108	0.99691	0.715872	Upregulation
3883	lansoprazole	miR-1	MIMAT0000416	FDA approved	0.024	0.754289	0.290538	0.346876	0.5076	0.418541	0.135645	0.156356	0.218413	0.23067	0.67776	0.00137638	0.298854	0.33641	Downregulation
6047	levodopa	miR-1	MIMAT0000416	FDA approved	0.028	0.938017	0.925238	1	0.476921	0.935828	0.961303	0.859247	0.603682	0.00061952	0.999004	0.00226979	0.0152769	0.643117	Upregulation
5920	liothyronine	miR-1	MIMAT0000416	FDA approved	0.019	0.423906	0.838104	0.905042	0.999992	0.571856	0.163431	0.913877	0.99978	0.9862	7.61606e-05	0.998705	0.960914	0.730157	Upregulation
9903	lithocholic acid	miR-1	MIMAT0000416	FDA unapproved	0.043	0.804187	0.946014	0.999845	0.5	0.961213	0.479348	0.997683	0.91245	0.986978	4.29704e-05	0.268794	0.995481	0.73767	Upregulation
101616	lobeline	miR-1	MIMAT0000416	FDA unapproved	0.015	0.393535	0.424637	0.945022	0.558021	0.113253	0.823534	0.502775	0.365198	9.56326e-05	0.999612	0.962554	0.572616	0.555071	Upregulation
3955	loperamide	miR-1	MIMAT0000416	FDA approved	0.001	0.951544	0.89047	0.938774	0.718105	0.950541	0.154441	0.14397	0.611837	0.000282839	0.976094	0.000861665	0.997689	0.611218	Upregulation
54707177	lymecycline	miR-1	MIMAT0000416	FDA approved	0.044	0.919845	0.881161	0.928041	0.722257	0.366341	0.0319702	0.618875	0.201613	0.488057	0.999958	0.999978	0.995878	0.679498	Upregulation
5857	lynestrenol	miR-1	MIMAT0000416	FDA unapproved	0.041	0.583856	0.657858	1.83889e-08	0.85047	0.938253	0.296486	0.614095	0.910247	0.667153	4.96529e-05	9.20956e-05	0.998266	0.543069	Upregulation
3998	mafenide	miR-1	MIMAT0000416	FDA unapproved	0.042	0.94282	0.835326	0.953906	0.708601	0.796087	0.370429	0.544301	0.123197	0.183695	0.000107898	0.0423875	0.999675	0.541711	Upregulation
4030	mebendazole	miR-1	MIMAT0000416	FDA approved	0.001	0.950947	0.939513	0.936758	0.946751	0.981273	0.122471	0.60337	0.926695	0.00367924	0.958076	0.998808	0.0482609	0.701383	Upregulation
4039	meclofenoxate	miR-1	MIMAT0000416	FDA unapproved	0.039	0.908837	0.453941	0.00307753	0.999992	0.10352	0.0130646	0.998014	0.00518196	0.0207587	0.000283541	0.000293503	0.996919	0.375324	Downregulation
247839	medrysone	miR-1	MIMAT0000416	FDA approved	0.018	0.171815	0.17546	0.21814	0.337297	0.208243	0.0672172	0.275689	0.233828	2.37547e-05	6.49333e-05	0.00185142	9.91537e-06	0.140803	Downregulation
4044	mefenamic acid	miR-1	MIMAT0000416	FDA approved	0.039	0.972908	0.522652	0.0687572	0.416969	0.548345	0.566744	0.841326	0.225173	0.000607426	0.0858902	0.000554444	0.99601	0.437161	Downregulation
6461	mepenzolate bromide	miR-1	MIMAT0000416	FDA approved	0.05	0.98555	0.933012	0.814955	0.999998	0.0478824	0.0486507	0.997053	0.549549	0.00177145	7.65093e-05	0.798667	0.000216947	0.514782	Upregulation
4059	mephenesin	miR-1	MIMAT0000416	FDA unapproved	0.001	0.985148	0.321812	0.560152	0.399481	0.0653447	0.124733	0.366611	0.821625	0.0176422	0.0538167	0.00052589	0.00300102	0.309991	Downregulation
41049	meptazinol	miR-1	MIMAT0000416	FDA unapproved	0.008	0.502128	0.377814	0.394373	0.524286	0.26148	0.104006	0.679936	0.0115978	0.106698	0.956733	0.00229839	0.792962	0.392859	Downregulation
28693	metergoline	miR-1	MIMAT0000416	FDA unapproved	0.048	0.950483	0.978229	0.999912	0.770668	0.908276	0.863036	0.917818	0.999555	0.00849243	0.999735	0.670572	0.999966	0.838895	Upregulation
4107	methocarbamol	miR-1	MIMAT0000416	FDA approved	0.027	0.961666	0.960217	0.979082	0.69707	0.993937	0.608652	0.674826	0.970388	0.0193597	0.900957	0.995711	0.999992	0.813488	Upregulation
17277	methyldopate	miR-1	MIMAT0000416	FDA unapproved	0.006	0.809697	0.769185	0.771717	0.998663	0.904071	0.912089	0.336097	0.967133	0.0348319	0.000334145	7.06795e-05	0.997046	0.625078	Upregulation
6741	methylprednisolone	miR-1	MIMAT0000416	FDA approved	0.028	0.516152	0.977612	2.04108e-10	0.999999	0.484943	0.237284	0.708597	0.0304377	0.0101595	0.00617724	0.96152	0.902561	0.486287	Downregulation
4167	metixene	miR-1	MIMAT0000416	FDA approved	0.05	0.496594	0.783421	0.899573	0.999954	0.723786	0.152951	0.848528	0.999966	0.99979	0.000450589	0.998877	0.781046	0.723745	Upregulation
4171	metoprolol	miR-1	MIMAT0000416	FDA approved	0.032	0.54271	0.176105	0.999783	0.0760142	0.387839	0.522556	0.964904	0.00776836	0.00769198	0.999978	0.174393	0.994164	0.487826	Downregulation
443944	metrizamide	miR-1	MIMAT0000416	FDA approved	0.01	0.992035	0.155295	2.41502e-17	0.000203273	0.136888	0.0154073	0.960506	0.436542	5.26055e-05	8.90755e-05	0.962392	0.573694	0.352759	Downregulation
4173	metronidazole	miR-1	MIMAT0000416	FDA approved	0.019	0.717226	0.801801	0.844148	0.444742	0.193755	0.692115	0.551649	0.0604227	0.000185455	0.0865	0.161081	0.455114	0.417395	Downregulation
10428	mevalolactone	miR-1	MIMAT0000416	FDA unapproved	0.036	0.746111	0.758514	0.226895	0.999987	0.0222494	0.112107	0.5672	0.00495783	0.878748	3.74576e-05	0.0175737	0.952192	0.440548	Downregulation
4178	mexiletine	miR-1	MIMAT0000416	FDA approved	0.047	0.780995	0.802044	0.356851	0.999276	0.780292	0.841929	0.977252	0.253679	0.267967	0.839137	0.0247865	0.975977	0.658349	Upregulation
23897	molindone	miR-1	MIMAT0000416	FDA approved	0.028	0.425266	0.44792	0.0434776	0.439591	0.0406563	0.0266246	0.254802	0.59501	0.0019691	0.999585	0.497787	0.972789	0.395456	Downregulation
441335	mometasone	miR-1	MIMAT0000416	FDA approved	0.024	0.431651	0.338472	0.29482	0.495768	0.975837	0.0973401	0.536427	0.355695	0.00220682	0.999837	0.00776111	0.996416	0.461019	Downregulation
441145	monensin	miR-1	MIMAT0000416	FDA unapproved	0.026	0.987874	0.866331	0.802689	0.929976	0.896865	0.300863	0.849485	0.128178	0.217273	0.0577248	0.998608	0.000360237	0.586352	Upregulation
34633	moracizine	miR-1	MIMAT0000416	FDA approved	0.048	0.0567118	0.775353	0.873771	0.846185	0.934339	0.24554	0.998975	0.999966	0.0662878	0.996084	9.48881e-06	0.708925	0.625179	Upregulation
5353792	morantel	miR-1	MIMAT0000416	FDA unapproved	0.017	0.985957	0.942302	0.944244	0.999911	0.903915	0.255546	0.588585	0.00381415	0.0260158	0.000402917	0.419742	0.999409	0.589154	Upregulation
4810	moxonidine	miR-1	MIMAT0000416	FDA unapproved	0.041	0.919879	0.780526	0.582586	0.999996	0.60523	0.00725945	0.673453	0.999278	0.000249638	0.269402	0.666867	0.907341	0.617672	Upregulation
4261	MS-275	miR-1	MIMAT0000416	FDA unapproved	0.031	0.988049	0.722548	0.854361	0.580988	0.959638	0.320583	0.783466	0.979392	0.00016447	0.742975	0.000296277	0.989224	0.66014	Upregulation
8982	nafcillin	miR-1	MIMAT0000416	FDA approved	0.033	0.99619	0.939082	1	0.998924	0.994276	0.958777	0.998999	0.998117	0.999616	0.999657	0.999991	0.999992	0.990302	Upregulation
47641	naftifine	miR-1	MIMAT0000416	FDA approved	0.04	0.920784	0.274018	4.9825e-06	8.02778e-05	0.620647	0.757187	0.476644	0.931953	0.000186736	0.931002	0.0604189	0.999207	0.497678	Downregulation
8378	neomycin	miR-1	MIMAT0000416	FDA approved	0.035	0.162334	0.210768	0.605932	0.935736	0.661586	0.59046	0.849317	0.0109641	0.00682352	5.69998e-05	0.988802	0.999493	0.501856	Upregulation
8246	neostigmine bromide	miR-1	MIMAT0000416	FDA unapproved	0.022	0.412892	0.845241	0.820307	0.999991	0.69163	0.804369	0.802249	0.999765	0.00136461	0.00530276	0.998913	0.0563379	0.619863	Upregulation
4495	nimesulide	miR-1	MIMAT0000416	FDA unapproved	0.026	0.993923	0.0556841	0.211155	7.92278e-05	0.676129	0.0585062	0.594476	0.0241724	0.00925825	0.0389489	0.999969	0.996364	0.388222	Downregulation
4500	nisoxetine	miR-1	MIMAT0000416	FDA unapproved	0.001	0.0772411	0.39823	0.327578	0.0079263	0.498272	0.00531294	0.610093	0.00679463	0.00766644	0.719758	0.919905	0.999899	0.381556	Downregulation
4507	nitrendipine	miR-1	MIMAT0000416	FDA approved	0.039	0.568816	0.907114	0.341465	0.999972	0.564471	0.626949	0.995391	0.0236657	0.00170012	3.38588e-06	0.0370493	0.994054	0.505054	Upregulation
5447130	nitrofural	miR-1	MIMAT0000416	FDA approved	0.016	0.804639	0.353604	0.49254	0.924274	0.788269	0.0379174	0.497853	0.329145	0.964766	0.999968	0.00182078	0.00246621	0.516439	Upregulation
4528	nomifensine	miR-1	MIMAT0000416	FDA unapproved	0.038	0.684344	0.259304	0.253231	0.987461	0.794626	0.0528631	0.548966	0.0140031	0.187245	0.978731	0.00175459	0.937664	0.475016	Downregulation
4553	NS-398	miR-1	MIMAT0000416	FDA unapproved	0.042	0.593069	0.0610912	0.00809468	0.412969	0.0566125	0.0228098	1.31417e-05	0.00698495	0.345934	0.00303443	0.000187757	0.99928	0.209173	Downregulation
135398517	NU-1025	miR-1	MIMAT0000416	FDA unapproved	0.009	0.324917	0.573295	0.995878	0.295063	0.971682	0.496187	0.660311	0.29008	3.16016e-05	0.999415	0.0104711	0.000449683	0.468148	Downregulation
4581	octopamine	miR-1	MIMAT0000416	FDA unapproved	0.008	0.936031	0.325067	0.973657	0.986334	0.662183	0.373231	0.581938	0.929163	0.00144082	0.0074598	0.149469	0.992364	0.576528	Upregulation
4583	ofloxacin	miR-1	MIMAT0000416	FDA approved	0.041	0.953874	0.18473	9.80207e-05	0.35121	0.974364	0.0775338	0.755313	0.327283	0.0194763	0.942779	0.00209491	0.996933	0.465474	Downregulation
4594	omeprazole	miR-1	MIMAT0000416	FDA approved	0.038	0.878778	0.24637	0.257563	0.575252	0.927131	0.0326014	0.342007	0.378248	0.000491617	1.03885e-05	0.995571	0.844074	0.456508	Downregulation
439501	ouabain	miR-1	MIMAT0000416	FDA approved	0	0.833708	0.915246	0.653336	0.533676	0.703133	0.539421	0.640549	0.985468	0.00190772	0.685359	0.00597136	0.981829	0.6233	Upregulation
5281087	oxantel	miR-1	MIMAT0000416	FDA unapproved	0	0.184448	0.487497	0.397811	0.525316	0.294962	0.059121	0.484229	0.475104	0.00507322	0.0741138	0.0158471	0.999892	0.333618	Downregulation
1983	paracetamol	miR-1	MIMAT0000416	FDA approved	0.008	0.991308	0.135047	0.451715	0.753551	0.758673	0.951214	0.319398	0.997326	0.476581	0.00914785	0.00348923	0.951917	0.566614	Upregulation
5917	pentetrazol	miR-1	MIMAT0000416	FDA unapproved	0.028	0.165969	0.851288	0.99998	0.559992	0.973943	0.578598	0.429147	0.900218	0.000207268	0.967849	0.00153196	0.815192	0.603659	Upregulation
5478883	pepstatin	miR-1	MIMAT0000416	FDA unapproved	0.04	0.982339	0.794315	1	0.655373	0.105527	0.98715	0.741548	0.00364877	0.0148682	0.0385997	0.00307447	0.436819	0.480272	Downregulation
4746	perhexiline	miR-1	MIMAT0000416	FDA approved	0.039	0.456326	0.246828	0.000423005	0.528566	0.365137	0.0397953	0.548037	0.95889	0.000597536	0.74554	0.723117	0.891716	0.458748	Downregulation
5775	phentolamine	miR-1	MIMAT0000416	FDA approved	0.012	0.766215	0.580842	0.458944	0.642121	0.413528	0.243894	0.552959	0.271913	0.0242468	0.000901269	0.00202074	0.134843	0.341036	Downregulation
5910	pilocarpine	miR-1	MIMAT0000416	FDA approved	0.036	0.773242	0.151803	3.44128e-06	0.52597	0.982752	0.206681	0.740056	0.0107454	0.996683	0.9916	0.0568251	0.995364	0.535977	Upregulation
16362	pimozide	miR-1	MIMAT0000416	FDA approved	0.036	0.228278	0.0669201	0.0186412	0.864087	0.982121	0.00366574	0.14029	0.00105378	0.201449	0.999278	0.132024	0.999493	0.386442	Downregulation
4828	pindolol	miR-1	MIMAT0000416	FDA approved	0.023	0.998934	0.919899	0.954848	0.609713	0.838439	0.309296	0.983126	0.106329	0.521369	0.000177453	0.69102	0.999996	0.661096	Upregulation
4829	pioglitazone	miR-1	MIMAT0000416	FDA approved	0.022	0.759856	0.891833	0.00447583	0.718197	0.604924	0.175353	0.275973	0.82213	0.89689	0.774237	0.270077	0.998905	0.599404	Upregulation
637858	piperlongumine	miR-1	MIMAT0000416	FDA unapproved	0.01	0.842177	0.884963	0.744281	0.998696	0.524907	0.262042	0.448146	0.998498	0.00301937	0.000192072	0.173204	0.986318	0.572204	Upregulation
54676228	piroxicam	miR-1	MIMAT0000416	FDA approved	0.037	0.302511	0.598569	0.629551	0.581325	0.591222	0.159664	0.734116	0.911776	0.00640629	0.0126325	0.000587609	0.368463	0.408069	Downregulation
4904	pridinol	miR-1	MIMAT0000416	FDA unapproved	0.002	0.940533	0.757035	0.458353	0.99077	0.847715	0.12569	0.298559	0.887694	9.12091e-05	0.710739	9.14943e-05	0.989082	0.583863	Upregulation
4910	proadifen	miR-1	MIMAT0000416	FDA unapproved	0.026	0.802919	0.383599	0.491814	0.5	0.446961	0.042517	0.00040597	0.00535017	0.000172835	0.190664	0.0638173	0.994582	0.3269	Downregulation
3290	profenamine	miR-1	MIMAT0000416	FDA approved	0.022	0.0204439	0.19616	0.000908218	0.434258	0.752626	0.0162142	0.273313	1.04222e-06	0.0017116	2.6813e-06	8.28445e-05	0.0356172	0.144278	Downregulation
5284613	proscillaridin	miR-1	MIMAT0000416	FDA unapproved	0.006	0.994513	0.772412	0.99251	0.507831	0.855521	0.538103	0.959593	0.549871	5.97905e-05	0.998109	0.00307038	0.999994	0.680966	Upregulation
11096	pseudopelletierine	miR-1	MIMAT0000416	FDA unapproved	0.01	0.321805	0.607143	0.857138	0.5	0.643467	0.662324	0.354038	0.899644	0.134851	0.662584	0.000652887	0.935701	0.548279	Upregulation
1046	pyrazinamide	miR-1	MIMAT0000416	FDA approved	0.046	0.99005	0.204494	2.49783e-05	0.297135	0.202674	0.0243899	0.854269	0.0191031	0.00113676	0.763641	0.99442	0.997759	0.445758	Downregulation
5281035	pyrvinium	miR-1	MIMAT0000416	FDA unapproved	0.019	0.301717	0.0767775	0.34215	0.330363	0.0987187	0.0239073	0.494994	0.0401813	0.242107	0.999898	0.00492352	0.000332051	0.246339	Downregulation
441074	quinidine	miR-1	MIMAT0000416	FDA approved	0.042	0.12424	0.145769	0.00398796	0.00185846	0.937626	0.169193	0.315794	0.956078	0.998918	1.99393e-05	0.0250901	0.959035	0.386467	Downregulation
6857	quinisocaine	miR-1	MIMAT0000416	FDA unapproved	0.024	0.9673	0.716356	0.995443	0.955636	0.995881	0.791222	0.998215	0.999981	0.190854	0.948836	0.0695441	0.993036	0.801859	Upregulation
5037	ramifenazone	miR-1	MIMAT0000416	FDA unapproved	0.043	0.655729	0.514147	0.926007	0.726351	0.512227	0.0409642	0.779492	0.143737	0.00105155	0.208915	0.988395	0.310445	0.483955	Downregulation
5362129	ramipril	miR-1	MIMAT0000416	FDA approved	0.001	0.323772	0.0477739	2.71502e-11	0.562519	0.47745	0.441512	0.217013	0.993006	0.000341305	2.86701e-06	0.957112	0.179106	0.349967	Downregulation
5281743	retrorsine	miR-1	MIMAT0000416	FDA unapproved	0.035	0.670836	0.34633	0.0203464	0.5	0.579842	0.270342	0.339092	0.689419	0.00106696	8.73163e-05	0.746277	0.160632	0.360356	Downregulation
5073	risperidone	miR-1	MIMAT0000416	FDA approved	0.004	0.435223	0.183762	4.00944e-10	0.541941	0.524297	0.388363	0.222369	0.958144	0.00182937	7.62415e-06	0.293829	0.473413	0.335265	Downregulation
33572	ritodrine	miR-1	MIMAT0000416	FDA approved	0.045	0.219276	0.145964	0.0275922	0.529677	0.827733	0.616591	0.317205	0.226863	0.00396419	0.0103089	0.994126	0.265589	0.348741	Downregulation
5281847	rottlerin	miR-1	MIMAT0000416	FDA unapproved	0.003	0.354473	0.622078	0.655782	0.5	0.840117	0.925391	0.870378	0.999877	0.0310957	0.000522532	0.538934	0.844538	0.598599	Upregulation
5104	roxarsone	miR-1	MIMAT0000416	FDA unapproved	0.023	0.666672	0.637525	0.968355	0.58682	0.423301	0.386452	0.282594	0.33766	0.00305097	0.00062125	0.999977	0.21758	0.459217	Downregulation
6915744	roxithromycin	miR-1	MIMAT0000416	FDA approved	0.047	0.958661	0.572103	0.587072	0.521931	0.724146	0.985072	0.709536	0.997609	0.000890311	0.21849	0.931698	0.0491821	0.604699	Upregulation
2083	salbutamol	miR-1	MIMAT0000416	FDA approved	0	0.304872	0.511424	0.912356	0.701535	0.404111	0.305816	0.996195	0.0313535	0.00207931	6.35185e-06	0.999996	0.22592	0.449639	Downregulation
441243	saquinavir	miR-1	MIMAT0000416	FDA approved	0.014	0.898158	0.54746	0.245908	0.728168	0.978643	0.524507	0.00684289	0.91867	0.0161809	0.00143416	0.000772517	0.0776047	0.412029	Downregulation
115239	SC-58125	miR-1	MIMAT0000416	FDA unapproved	0.013	0.876676	0.972676	0.962218	0.548764	0.675171	0.734117	0.61702	0.903525	0.0173473	0.10301	0.00432257	0.0539621	0.539067	Upregulation
3000667	scopolamine N-oxide	miR-1	MIMAT0000416	FDA unapproved	0.016	0.862933	0.632024	0.944461	0.727188	0.985971	0.108263	0.799585	0.901634	0.0378476	0.922564	0.564132	0.995157	0.706813	Upregulation
22955	scoulerine	miR-1	MIMAT0000416	FDA unapproved	0.024	0.347525	0.688589	0.999979	0.610767	0.769106	0.464168	0.66448	0.903424	0.000357398	0.00148015	0.999994	0.94191	0.615982	Upregulation
442872	securinine	miR-1	MIMAT0000416	FDA unapproved	0.006	0.034149	0.777035	0.613891	0.729428	0.937628	0.0584995	0.75868	0.241885	0.00100147	4.02442e-05	0.999998	0.942818	0.507921	Upregulation
6760	skimmianine	miR-1	MIMAT0000416	FDA unapproved	0.023	0.81096	0.786601	0.442715	0.548861	0.910611	0.653133	0.483963	0.997265	0.997501	0.00158254	0.000119089	0.473627	0.592245	Upregulation
5258	sodium phenylbutyrate	miR-1	MIMAT0000416	FDA unapproved	0.011	0.95573	0.958684	0.910501	0.90822	0.972458	0.144702	0.82256	0.635345	0.000258807	0.884513	0.99971	0.999118	0.765983	Upregulation
442985	solasodine	miR-1	MIMAT0000416	FDA unapproved	0.029	0.927641	0.731768	0.755398	0.5	0.945012	0.938457	0.537494	0.836492	0.104281	0.000114782	0.999986	0.907725	0.682031	Upregulation
91536	S-propranolol	miR-1	MIMAT0000416	FDA unapproved	0.02	0.760933	0.691371	0.217445	0.52445	0.947425	0.355471	0.577669	0.932658	0.00276529	0.538956	1.64752e-05	0.986594	0.544646	Upregulation
29327	streptozocin	miR-1	MIMAT0000416	FDA approved	0.016	0.180015	0.280928	0.00496552	0.501624	0.924586	0.521724	0.586999	0.977615	0.000507714	0.279547	0.852866	0.902386	0.501147	Upregulation
6185	strophanthidin	miR-1	MIMAT0000416	FDA unapproved	0.046	0.533179	0.313025	0.0433391	0.773501	0.516509	0.270738	0.325915	0.437492	0.00162342	0.00752	0.989734	0.147287	0.363322	Downregulation
5329	sulfamethoxazole	miR-1	MIMAT0000416	FDA approved	0.043	0.11276	0.503351	0.25029	0.5	0.934767	0.973656	0.497346	0.997277	0.742408	0.0210402	0.986643	0.535379	0.58791	Upregulation
5352624	sulindac sulfide	miR-1	MIMAT0000416	FDA unapproved	0.01	0.92667	0.71822	0.999957	0.699252	0.390095	0.454495	0.528521	0.893858	4.75475e-05	0.336511	0.0233683	0.898267	0.572438	Upregulation
5354	suloctidil	miR-1	MIMAT0000416	FDA unapproved	0.034	0.0320983	0.0607649	0.0978434	0.11081	0.00304041	0.00492366	9.6533e-05	0.0034169	0.000108409	7.91259e-05	8.91161e-07	0.231693	0.0454063	Downregulation
2733526	tamoxifen	miR-1	MIMAT0000416	FDA approved	0.004	0.988181	0.560005	9.89857e-09	0.999998	0.98779	0.958055	0.987425	0.368542	0.00848714	0.999991	0.999796	0.9936	0.737656	Upregulation
6505803	tanespimycin	miR-1	MIMAT0000416	FDA unapproved	0	0.654489	0.898569	1	0.5	0.88145	0.51354	0.379183	0.999996	0.0303311	0.936116	0.992099	0.999547	0.73211	Upregulation
54675776	tetracycline	miR-1	MIMAT0000416	FDA approved	0.018	0.409641	0.579488	0.480676	0.5	0.333715	0.0908804	0.510233	0.510876	4.97793e-05	1.26467e-06	0.000254494	0.868042	0.356988	Downregulation
5426	thalidomide	miR-1	MIMAT0000416	FDA approved	0	0.151428	0.155247	2.03799e-12	0.61337	0.294147	0.825844	0.440579	0.000519639	0.00463849	0.890977	6.29574e-05	0.997615	0.364536	Downregulation
446378	thapsigargin	miR-1	MIMAT0000416	FDA unapproved	0.006	0.89567	0.618011	0.83379	0.73685	0.630079	0.292435	0.498431	0.657635	0.311088	0.999407	0.363453	0.331228	0.59734	Upregulation
9915886	thiocolchicoside	miR-1	MIMAT0000416	FDA unapproved	0.042	0.517591	0.628436	0.62893	0.479887	0.954034	0.323907	0.4105	0.995917	0.00566449	0.769784	0.552074	0.932287	0.599918	Upregulation
5452	thioridazine	miR-1	MIMAT0000416	FDA approved	0	0.694672	0.752758	0.997099	0.5	0.738137	0.0349853	0.633664	0.999984	0.00362841	2.57356e-05	0.000270958	0.518359	0.489465	Downregulation
5468	tiaprofenic acid	miR-1	MIMAT0000416	FDA approved	0.044	0.58353	0.00102648	0.0143065	0.342786	0.522172	0.0590069	0.143738	0.000233129	0.000773761	6.54992e-05	0.0019216	0.576534	0.187175	Downregulation
5472	ticlopidine	miR-1	MIMAT0000416	FDA approved	0.025	0.331765	0.777517	0.719623	0.5	0.397817	0.190999	0.69354	0.563252	0.0351722	1.77139e-05	0.00202397	0.67118	0.406909	Downregulation
36294	tobramycin	miR-1	MIMAT0000416	FDA approved	0.039	0.763914	0.775243	0.923881	0.594689	0.619177	0.522297	0.678237	0.906467	0.742722	0.0092038	0.000544076	0.998801	0.627931	Upregulation
5505	tolbutamide	miR-1	MIMAT0000416	FDA approved	0.016	0.94121	0.125721	0.000123833	0.999942	0.283058	0.0232249	0.370183	0.00578268	0.0036279	0.96269	0.112624	0.944421	0.397717	Downregulation
5510	tolnaftate	miR-1	MIMAT0000416	FDA approved	0.036	0.216291	0.278756	0.301303	0.971291	0.344255	0.286009	0.028849	0.805099	0.166228	0.00516321	0.969372	0.998858	0.447623	Downregulation
65576	tomatidine	miR-1	MIMAT0000416	FDA unapproved	0.025	0.433965	0.291228	0.139855	4.35486e-05	0.047846	0.141788	0.00250373	0.0283511	6.767e-05	0.770095	4.29278e-05	0.986328	0.236843	Downregulation
5526	tranexamic acid	miR-1	MIMAT0000416	FDA approved	0	0.982015	0.0899378	1.61925e-06	0.552166	0.557645	0.125654	0.872231	0.341532	0.000177386	0.82418	0.00883416	0.952672	0.442254	Downregulation
5533	trazodone	miR-1	MIMAT0000416	FDA approved	0.025	0.259445	0.569043	0.691422	0.00236599	0.355938	0.0515248	0.746381	0.0500147	0.0139589	0.00801936	4.18773e-05	0.967137	0.309608	Downregulation
31307	triamcinolone	miR-1	MIMAT0000416	FDA approved	0.019	0.859161	0.432759	0.15451	0.645371	0.155895	0.0515918	0.536509	0.00446121	0.9952	0.723946	0.00267504	0.999285	0.463447	Downregulation
5560	trichlormethiazide	miR-1	MIMAT0000416	FDA approved	0.009	0.315152	0.867656	0.945309	0.5	0.36492	0.0218455	0.491407	0.502256	0.00733035	0.982406	0.000552927	0.696256	0.474591	Downregulation
5566	trifluoperazine	miR-1	MIMAT0000416	FDA approved	0.002	0.0608752	0.880398	1	0.831085	0.520769	0.0765736	0.635533	0.971605	0.506677	0.998929	0.000355041	0.999999	0.623566	Upregulation
5577	trimethobenzamide	miR-1	MIMAT0000416	FDA approved	0.01	0.0574552	0.142499	0.0461229	0.611303	0.238853	0.388873	0.537644	0.0287112	0.0134	0.0363543	0.99745	0.0339872	0.261054	Downregulation
453131	trimethylcolchicinic acid	miR-1	MIMAT0000416	FDA unapproved	0.048	0.879503	0.363423	0.32516	0.595062	0.518243	0.815584	0.554519	0.552989	0.974728	0.903782	0.999858	0.434753	0.6598	Upregulation
5584	trimipramine	miR-1	MIMAT0000416	FDA approved	0.039	0.0667679	0.71952	0.279412	0.0141835	0.509052	0.0351227	0.22084	6.2908e-05	0.0176856	1.719e-05	0.922274	0.995743	0.315057	Downregulation
3121	valproic acid	miR-1	MIMAT0000416	FDA approved	0.023	0.540268	0.660093	0.0547768	0.999952	0.917546	0.188044	0.981333	0.911132	0.919223	0.00540732	0.999158	0.999546	0.681373	Upregulation
5311	vorinostat	miR-1	MIMAT0000416	FDA approved	0.002	0.505278	0.161265	0.073409	0.467124	0.13754	0.577116	0.738113	0.00559133	0.000371382	0.963884	0.994899	0.845028	0.455802	Downregulation
4299	W-13	miR-1	MIMAT0000416	FDA unapproved	0.036	0.699588	0.703696	0.703463	0.813304	0.962373	0.991489	0.960993	0.0024081	0.00242546	0.952244	0.998998	0.589438	0.698368	Upregulation
448042	Y-27632	miR-1	MIMAT0000416	FDA unapproved	0.001	0.180105	0.13677	0.458599	0.49904	0.0427905	0.654985	0.694216	0.702069	0.368486	0.00124881	0.00168018	0.0785842	0.318215	Downregulation
24066	zalcitabine	miR-1	MIMAT0000416	FDA approved	0.048	0.735227	0.54818	0.498791	0.728247	0.787347	0.111715	0.595875	0.701619	0.00864125	0.00189484	0.998721	0.324648	0.503409	Upregulation
35370	zidovudine	miR-1	MIMAT0000416	FDA approved	0.046	0.467135	0.260497	0.998812	0.129189	0.218908	0.392371	0.992247	0.285787	0.781906	0.0163671	0.998501	0.999874	0.545133	Upregulation
5311507	zuclopenthixol	miR-1	MIMAT0000416	FDA approved	0.043	0.728118	0.933459	0.724256	0.999997	0.767696	0.182865	0.683163	0.300385	0.155416	0.946495	0.996882	0.996694	0.701286	Upregulation
72894	2-aminobenzenesulfonamide	miR-101	MIMAT0000099	FDA unapproved	0.043	0.867861	0.21809	0.0082205	0.753759	0.690905	0.980118	0.547748	0.999995	0.99276	0.999953	0.0492302	0.997732	0.675531	Upregulation
6435890	abamectin	miR-101	MIMAT0000099	FDA unapproved	0.014	0.586287	0.253034	0.274147	0.594344	0.841832	0.559608	0.69685	0.999859	0.987512	0.998772	0.969037	0.965853	0.727261	Upregulation
1978	acebutolol	miR-101	MIMAT0000099	FDA approved	0.049	0.937607	0.718906	0.0972524	0.476088	0.765921	0.0374804	0.553019	0.860111	0.992612	0.0707924	0.974837	0.0434569	0.544007	Upregulation
6100671	ajmaline	miR-101	MIMAT0000099	FDA approved	0.007	0.558013	0.315577	0.881014	0.438017	0.759102	0.371585	0.815018	0.999284	0.999905	0.990762	0.598887	0.171727	0.658241	Upregulation
2151	ampyrone	miR-101	MIMAT0000099	FDA unapproved	0.048	0.968428	0.938117	0.37643	0.999997	0.992128	0.899014	0.448802	0.999985	0.979823	0.864917	0.00113205	0.785512	0.77119	Upregulation
2200	antazoline	miR-101	MIMAT0000099	FDA approved	0.024	0.984228	0.51684	1	0.308772	0.677269	0.835308	0.984146	1	0.999295	0.152899	0.338984	0.735209	0.711079	Upregulation
5280436	arachidonyltrifluoromethane	miR-101	MIMAT0000099	FDA unapproved	0.01	0.887539	0.387011	0.595436	0.354074	0.717816	0.608722	0.536094	0.997584	0.771116	0.291915	3.1679e-06	0.995151	0.595205	Upregulation
32170	articaine	miR-101	MIMAT0000099	FDA unapproved	0.041	0.190264	0.0099361	4.96289e-17	0.545558	0.0727762	0.0278146	0.952676	0.867099	0.214839	0.876503	0.99997	0.0105485	0.397332	Downregulation
2284	baclofen	miR-101	MIMAT0000099	FDA approved	0.047	0.751733	0.713259	0.803311	0.000280807	0.309597	0.268008	0.897675	0.999345	0.99994	0.999974	0.999993	0.00747903	0.645883	Upregulation
2318	benfluorex	miR-101	MIMAT0000099	FDA unapproved	0.01	0.300292	0.536799	0.0657555	0.919579	0.840641	0.885804	0.539931	0.944105	0.00173812	0.999985	0.9999	0.41965	0.621182	Upregulation
5904	benzylpenicillin	miR-101	MIMAT0000099	FDA approved	0.05	0.681495	0.941367	1	0.578	0.90889	0.984979	0.934715	0.999992	0.419969	0.999987	0.9429	0.937579	0.860823	Upregulation
2351	bepridil	miR-101	MIMAT0000099	FDA approved	0.034	0.126608	0.000171462	8.15998e-11	0.104859	0.768259	0.875053	0.833684	0.0172274	0.890543	0.999911	0.00738696	0.0209255	0.387052	Downregulation
2353	berberine	miR-101	MIMAT0000099	FDA unapproved	0.044	0.788346	0.944041	0.999813	0.667526	0.791221	0.584849	0.657522	0.997896	0.995386	0.0578908	0.774276	0.999533	0.771525	Upregulation
47472	butoconazole	miR-101	MIMAT0000099	FDA approved	0.016	0.132464	0.910342	0.950195	0.678072	0.705304	0.293193	0.667385	0.999997	0.997465	0.346629	0.996288	0.988072	0.722117	Upregulation
16330	butyl hydroxybenzoate	miR-101	MIMAT0000099	FDA unapproved	0.033	0.802946	0.983875	0.999917	0.999997	0.976332	0.352979	0.962793	0.999972	0.999798	0.999992	0.00190095	0.999856	0.84003	Upregulation
44093	captopril	miR-101	MIMAT0000099	FDA approved	0.038	0.62427	0.29084	0.377682	0.534427	0.593457	0.0327793	0.663035	0.952893	0.0161942	0.0027944	0.999663	0.999418	0.507288	Upregulation
33255	cefazolin	miR-101	MIMAT0000099	FDA approved	0.05	0.0296776	0.610858	0.523715	0.000313288	0.620159	0.0210829	0.315696	0.978778	0.993375	0.999816	0.999825	0.911762	0.583755	Upregulation
5362065	cefixime	miR-101	MIMAT0000099	FDA approved	0.032	0.998219	0.710897	0.521671	0.977244	0.91085	0.837606	0.815845	0.785857	0.998652	0.999884	0.999975	0.999997	0.879725	Upregulation
442195	cephaeline	miR-101	MIMAT0000099	FDA unapproved	0.024	0.999835	0.974866	0.999988	0.999987	0.999074	0.99755	0.999924	1	0.999986	0.999947	0.999999	0.999999	0.997596	Upregulation
10133	chenodeoxycholic acid	miR-101	MIMAT0000099	FDA approved	0.002	0.189046	0.0170313	0.0232147	0.348035	0.960564	0.021599	0.266902	0.530342	0.995731	0.00415116	0.934177	0.919802	0.434216	Downregulation
5959	chloramphenicol	miR-101	MIMAT0000099	FDA approved	0.041	0.313025	0.582821	0.363131	0.502531	0.426462	0.101388	0.558541	0.999994	0.973725	0.980157	0.999084	0.172732	0.581133	Upregulation
2725	chlorphenamine	miR-101	MIMAT0000099	FDA approved	0.045	0.899427	0.863836	1	0.685143	0.932016	0.303432	0.799891	0.990769	0.540407	0.991777	0.999935	0.970035	0.831389	Upregulation
2727	chlorpropamide	miR-101	MIMAT0000099	FDA approved	0.037	0.942669	0.633896	0.540006	0.959874	0.457988	0.845892	0.439568	0.999952	0.999664	0.0354468	0.00225555	0.999889	0.654758	Upregulation
2756	cimetidine	miR-101	MIMAT0000099	FDA approved	0.032	0.767724	0.770327	0.658232	0.995492	0.906371	0.101386	0.67229	0.989825	0.999467	0.999061	0.960489	0.000829643	0.735124	Upregulation
2762	cinoxacin	miR-101	MIMAT0000099	FDA approved	0.038	0.386769	0.840902	0.999789	0.982092	0.818189	0.367413	0.610248	0.999987	0.0596684	7.60014e-05	0.0405034	0.636375	0.561834	Upregulation
2763	ciprofibrate	miR-101	MIMAT0000099	FDA unapproved	0.006	0.954988	0.73388	0.655462	0.999997	0.499986	0.0574621	0.554265	0.99999	0.99271	0.00412919	0.999708	0.997368	0.704162	Upregulation
2780	clebopride	miR-101	MIMAT0000099	FDA unapproved	0.032	0.826068	0.769617	0.961634	0.870957	0.982903	0.4671	0.999213	0.999932	0.999863	0.674238	0.99999	0.785847	0.861447	Upregulation
2782	clemizole	miR-101	MIMAT0000099	FDA unapproved	0.022	0.995377	0.310657	0.774937	0.00063542	0.820797	0.18837	0.418025	0.999434	0.213298	0.00117063	0.000667631	0.643662	0.447253	Downregulation
3032536	cobalt chloride	miR-101	MIMAT0000099	FDA unapproved	0.029	0.126172	0.958952	0.941827	0.975553	0.621041	0.0611252	0.607862	0.999992	0.998126	0.999988	0.99157	0.999531	0.773478	Upregulation
5311054	colistin	miR-101	MIMAT0000099	FDA approved	0.029	0.264292	0.211012	0.841807	0.224784	0.963056	0.10451	0.514717	0.94177	0.030875	0.972533	0.689464	0.709466	0.539024	Upregulation
854019	cotinine	miR-101	MIMAT0000099	FDA unapproved	0.041	0.150652	0.0404251	0.0859719	0.0013455	0.906084	0.349569	0.298668	0.999954	0.999842	0.0598428	0.0571973	0.998754	0.412359	Downregulation
6726	cyclizine	miR-101	MIMAT0000099	FDA approved	0.024	0.220739	0.50885	0.656359	0.91024	0.625526	0.0114016	0.368396	0.995799	0.999179	0.998337	0.999991	0.0158949	0.609226	Upregulation
2905	cyclopentolate	miR-101	MIMAT0000099	FDA approved	0.049	0.962405	0.630586	0.107321	0.999934	0.228057	0.679408	0.987602	0.999896	0.219199	0.989525	0.999637	0.148314	0.662657	Upregulation
2973	deferoxamine	miR-101	MIMAT0000099	FDA approved	0.048	0.576605	0.435034	0.508215	0.502323	0.694336	0.0217302	0.528268	0.418463	0.998708	0.999988	0.998545	0.999992	0.640184	Upregulation
8569	dioxybenzone	miR-101	MIMAT0000099	FDA unapproved	0.041	0.052289	0.537529	0.00443054	0.5	0.275835	0.481411	0.0344927	0.999889	0.998191	0.000737085	0.997855	0.996302	0.489913	Downregulation
6473883	dirithromycin	miR-101	MIMAT0000099	FDA approved	0.024	0.057376	0.0198851	0.0739239	0.294608	0.68791	0.920996	0.857168	0.037403	0.969148	0.967268	0.567242	0.225628	0.473213	Downregulation
3151	domperidone	miR-101	MIMAT0000099	FDA approved	0.006	0.976757	0.612658	0.099506	0.765455	0.960123	0.128766	0.94337	0.999985	0.99699	0.00015067	0.999909	0.93383	0.701458	Upregulation
31703	doxorubicin	miR-101	MIMAT0000099	FDA approved	0.046	0.972148	0.891116	0.974675	0.5	0.95114	0.870167	0.822574	0.995562	0.0149349	0.999984	0.999644	0.5875	0.798287	Upregulation
3168	droperidol	miR-101	MIMAT0000099	FDA approved	0.019	0.989874	0.939151	1	0.592878	0.918899	0.136319	0.878076	0.999973	0.849755	0.905005	0.999761	0.998649	0.850695	Upregulation
3180	dyclonine	miR-101	MIMAT0000099	FDA approved	0.008	0.784133	0.431951	0.207484	0.305671	0.649226	0.0128119	0.306113	0.451551	0.956632	0.999877	0.999966	0.956504	0.588493	Upregulation
5388962	enalapril	miR-101	MIMAT0000099	FDA approved	0.006	0.930923	0.374405	0.0120961	0.7183	0.937002	0.021859	0.80317	0.943059	0.99963	0.000532447	0.445221	0.999857	0.598838	Upregulation
5281416	esculetin	miR-101	MIMAT0000099	FDA unapproved	0.013	0.456917	0.0939793	0.00247415	0.4	0.0768083	0.456527	0.463614	0.00759532	0.0319507	0.956281	0.999937	0.979726	0.410484	Downregulation
3278	etacrynic acid	miR-101	MIMAT0000099	FDA approved	0.025	0.873963	0.588525	0.973985	0.997786	0.780115	0.513042	0.685405	0.999988	0.995163	0.999901	0.999716	0.999891	0.86729	Upregulation
57267	eticlopride	miR-101	MIMAT0000099	FDA unapproved	0.049	0.433738	0.07509	4.91611e-13	0.299145	0.0203291	0.637186	0.325691	0.00674057	0.0322245	0.910551	0.999985	0.627877	0.364046	Downregulation
3342	fenoprofen	miR-101	MIMAT0000099	FDA approved	0.002	0.49481	0.220773	8.96853e-23	0.999998	0.0845773	0.170759	0.868211	1	0.997508	0.999816	0.99766	0.756155	0.632522	Upregulation
3344	fenspiride	miR-101	MIMAT0000099	FDA unapproved	0.033	0.0387912	0.489506	0.0817715	0.574347	0.147977	0.929441	4.8105e-05	0.850205	0.983712	0.999992	0.996536	0.982184	0.589542	Upregulation
3356	flecainide	miR-101	MIMAT0000099	FDA approved	0.004	0.445737	0.345171	0.297278	0.999005	0.0809329	0.370362	0.775328	0.995904	0.999474	0.00235358	0.310937	0.000105826	0.468549	Downregulation
2837663	foliosidine	miR-101	MIMAT0000099	FDA unapproved	0.031	0.22738	0.508688	0.21097	0.640364	0.917192	0.122173	0.485441	0.374883	0.996525	0.39504	0.488208	0.999986	0.530571	Upregulation
104741	fulvestrant	miR-101	MIMAT0000099	FDA approved	0.022	0.0897724	0.367636	0.098752	0.999998	0.625232	0.0191675	0.908733	0.232719	0.971413	0.994893	0.997848	0.999907	0.608839	Upregulation
3440	furosemide	miR-101	MIMAT0000099	FDA approved	0.015	0.980214	0.872093	0.806157	0.808319	0.911783	0.3908	0.748185	0.999938	0.995634	0.999973	0.114284	0.999831	0.802268	Upregulation
3476	glimepiride	miR-101	MIMAT0000099	FDA approved	0.023	0.952676	0.60417	0.000732218	0.999554	0.977479	0.339283	0.570676	0.997046	0.997366	0.960836	0.996504	0.999912	0.783019	Upregulation
38521	guanadrel	miR-101	MIMAT0000099	FDA approved	0	0.747972	0.894983	0.993157	0.5	0.762602	0.00971159	0.554968	1	0.998126	7.13811e-05	0.994466	0.998825	0.704573	Upregulation
13889849	HC toxin	miR-101	MIMAT0000099	FDA unapproved	0.013	0.908714	0.845639	0.9999	0.642482	0.764224	0.76897	0.670007	0.212878	0.0135474	0.0237718	0.999966	0.999581	0.65414	Upregulation
3585	hemicholinium	miR-101	MIMAT0000099	FDA unapproved	0.008	0.933996	0.557093	0.201613	0.999993	0.959105	0.315268	0.976544	0.99987	0.848189	0.995211	0.999646	0.155366	0.745158	Upregulation
3634	hycanthone	miR-101	MIMAT0000099	FDA unapproved	0.018	0.492463	0.400022	0.236448	0.677799	0.659964	0.933918	0.892467	0.290125	0.0192157	0.510884	0.00972657	0.91307	0.503009	Upregulation
3638	hydrastinine	miR-101	MIMAT0000099	FDA unapproved	0.009	0.454965	0.205578	0.313013	0.615436	0.904434	0.24818	0.530501	0.97862	0.117787	0.999915	0.790007	0.999927	0.59653	Upregulation
5754	hydrocortisone	miR-101	MIMAT0000099	FDA approved	0.049	0.994418	0.794048	0.804139	0.892473	0.267429	0.851731	0.781981	0.649302	0.999368	0.999948	0.00349741	0.999921	0.753188	Upregulation
6713966	hydroxyachillin	miR-101	MIMAT0000099	FDA unapproved	0.005	0.99899	0.953327	1	0.999996	0.993701	0.883157	0.999969	0.999998	0.999893	0.999998	0.99959	0.999981	0.985717	Upregulation
154417	hyoscyamine	miR-101	MIMAT0000099	FDA approved	0.003	0.853132	0.934815	0.995664	0.725555	0.896781	0.322041	0.62284	0.999993	0.99995	0.99998	0.0658571	0.999777	0.784699	Upregulation
3689	ifenprodil	miR-101	MIMAT0000099	FDA unapproved	0.029	0.978915	0.0824567	0.999925	0.222041	0.676249	0.362761	0.153709	0.999948	0.0748351	0.999879	0.967867	0.00695661	0.543795	Upregulation
3702	indapamide	miR-101	MIMAT0000099	FDA approved	0.037	0.420395	0.92188	0.987034	0.5	0.227014	0.0217984	0.813381	0.999038	0.482113	0.0239512	0.636183	0.017905	0.504224	Upregulation
3724	iodixanol	miR-101	MIMAT0000099	FDA approved	0.001	0.951693	0.418058	0.00183589	0.385932	0.913715	0.115622	0.00451193	0.999992	0.995968	0.347476	0.998219	0.704174	0.569766	Upregulation
60838	irinotecan	miR-101	MIMAT0000099	FDA approved	0.006	0.824689	0.480188	0.992894	0.194537	0.546808	0.985031	0.828124	0.0495027	0.999818	0.999974	0.913196	0.999995	0.734563	Upregulation
441742	karakoline	miR-101	MIMAT0000099	FDA unapproved	0.011	0.998685	0.893113	0.985536	0.999966	0.99453	0.99422	0.994881	1	0.999994	0.999999	0.999998	0.999996	0.98841	Upregulation
7314	lactobionic acid	miR-101	MIMAT0000099	FDA unapproved	0.012	0.430299	0.929358	0.745816	0.93174	0.930303	0.555609	0.716017	0.862182	0.999182	0.999283	0.998554	0.845647	0.828666	Upregulation
656630	lanatoside C	miR-101	MIMAT0000099	FDA unapproved	0.021	0.900481	0.660006	0.122335	0.884869	0.765482	0.0625352	0.764494	0.0109758	0.999419	0.999986	0.976275	0.999967	0.678902	Upregulation
5362119	lisinopril	miR-101	MIMAT0000099	FDA approved	0.023	0.970936	0.891502	0.996656	0.736586	0.611003	0.693129	0.558817	0.694451	0.999906	0.00889024	0.997385	0.85494	0.751183	Upregulation
3960	lorglumide	miR-101	MIMAT0000099	FDA unapproved	0.049	0.921913	0.861346	0.69527	0.848707	0.0989504	0.807343	0.644303	0.0741101	0.990534	0.999941	0.999447	0.998848	0.745059	Upregulation
22530	mebhydrolin	miR-101	MIMAT0000099	FDA unapproved	0.014	0.970082	0.44047	5.6152e-25	0.999965	0.958265	0.871641	0.968889	0.856151	0.0275609	0.999956	0.999985	0.234259	0.693935	Upregulation
4046	mefloquine	miR-101	MIMAT0000099	FDA approved	0.017	0.940358	0.565371	0.58967	0.388184	0.797358	0.626004	0.379132	0.998863	0.998085	0.52279	0.999816	0.999728	0.73378	Upregulation
3677	mephentermine	miR-101	MIMAT0000099	FDA approved	0.031	0.958057	0.677357	0.784076	0.389267	0.866068	0.732768	0.327664	0.999998	0.985666	0.999671	0.999832	0.995967	0.809699	Upregulation
4065	meprylcaine	miR-101	MIMAT0000099	FDA unapproved	0.007	0.996438	0.793773	0.503359	0.204263	0.9335	0.35058	0.365889	0.999962	0.994476	0.943077	0.997548	0.999301	0.756847	Upregulation
6713928	metampicillin	miR-101	MIMAT0000099	FDA unapproved	0.02	0.0621616	0.152249	0.168986	0.337294	0.195399	0.0831587	0.321157	0.967113	0.994399	0.0869493	0.00471162	0.424079	0.316471	Downregulation
5283060	meteneprost	miR-101	MIMAT0000099	FDA unapproved	0.036	0.427936	0.119424	0.186077	0.226603	0.468322	0.0571625	0.177225	0.991485	0.997416	3.20245e-05	0.000649482	0.999538	0.387656	Downregulation
28693	metergoline	miR-101	MIMAT0000099	FDA unapproved	0.031	0.275981	0.530408	0.301704	0.999627	0.121743	0.0455054	0.57108	0.852124	0.996286	0.725344	0.999706	0.999935	0.618287	Upregulation
4165	meticrane	miR-101	MIMAT0000099	FDA unapproved	0	0.997709	0.734134	0.989018	0.633801	0.891202	0.314042	0.906154	0.998039	0.9999	0.999568	0.98552	0.987849	0.869745	Upregulation
4189	miconazole	miR-101	MIMAT0000099	FDA approved	0.025	0.762684	0.305226	0.68081	0.396943	0.574363	0.253545	0.989689	0.9521	0.867321	0.792632	0.452614	0.975066	0.666916	Upregulation
4195	midodrine	miR-101	MIMAT0000099	FDA approved	0.011	0.626034	0.176234	4.7741e-05	0.612365	0.288044	0.981616	0.580731	0.523962	0.0243172	0.998112	0.997094	0.999588	0.567345	Upregulation
441145	monensin	miR-101	MIMAT0000099	FDA unapproved	0.003	0.35256	0.631922	0.183462	0.693054	0.360768	0.616473	0.377243	0.544837	0.999573	0.999918	0.999946	0.958946	0.643225	Upregulation
4260	moxisylyte	miR-101	MIMAT0000099	FDA unapproved	0.034	0.473302	0.204141	0.00255023	0.442984	0.0916267	0.485959	0.441773	0.29756	0.107471	0.0229489	0.999478	0.942192	0.375999	Downregulation
8246	neostigmine bromide	miR-101	MIMAT0000099	FDA unapproved	0.018	0.952996	0.675718	0.156678	0.691857	0.660583	0.384741	0.647015	0.827451	0.997063	0.956985	0.999912	0.999588	0.745882	Upregulation
4472	nialamide	miR-101	MIMAT0000099	FDA unapproved	0.011	0.653419	0.649779	0.999497	0.315181	0.962487	0.522448	0.594858	0.934572	0.466348	0.00680462	0.999997	0.993799	0.674933	Upregulation
4474	nicardipine	miR-101	MIMAT0000099	FDA approved	0.025	0.802547	0.788675	0.641515	0.389088	0.92775	0.712458	0.438232	0.999966	0.0161886	0.999809	0.0225283	0.999825	0.644882	Upregulation
4477	niclosamide	miR-101	MIMAT0000099	FDA approved	0.049	0.319536	0.94107	0.841389	0.984978	0.0725318	0.790405	0.68726	0.999876	0.999873	0.995986	0.989197	0.99937	0.801789	Upregulation
4487	nifenazone	miR-101	MIMAT0000099	FDA unapproved	0.02	0.117491	0.226321	0.424038	0.535116	0.385283	0.596687	0.473774	0.890379	0.595194	0.999986	0.998585	1.74226e-05	0.520239	Upregulation
68783	nomegestrol	miR-101	MIMAT0000099	FDA unapproved	0.018	0.0107866	0.849251	1	5.7146e-05	0.0969377	0.70748	0.184726	0.999805	0.842571	0.0669029	0.962697	0.454625	0.514653	Upregulation
4534	nordihydroguaiaretic acid	miR-101	MIMAT0000099	FDA approved	0.041	0.730608	0.355865	2.90569e-13	0.813694	0.925498	0.683462	0.827793	0.998978	0.990427	0.394158	0.999747	0.511005	0.685936	Upregulation
4539	norfloxacin	miR-101	MIMAT0000099	FDA approved	0.029	0.833247	0.447761	0.358813	0.661346	0.778899	0.341261	0.644886	0.803556	0.999307	0.988035	0.984521	0.996697	0.736527	Upregulation
4553	NS-398	miR-101	MIMAT0000099	FDA unapproved	0	0.345877	0.380079	0.571836	0.521646	0.202006	0.691339	0.79123	0.999873	0.999787	0.653366	0.999995	0.609623	0.647222	Upregulation
72493	oleandomycin	miR-101	MIMAT0000099	FDA unapproved	0.021	0.460253	0.00213325	0.000351265	0.00237063	0.485227	0.758707	0.200073	0.999992	0.999868	0.918231	0.99798	0.0195027	0.487057	Downregulation
4086	orciprenaline	miR-101	MIMAT0000099	FDA approved	0.019	0.00913928	0.734458	1	0.664654	0.727761	0.702292	0.508512	0.158662	0.626286	0.99989	0.999832	0.646385	0.648156	Upregulation
4632	oxybenzone	miR-101	MIMAT0000099	FDA approved	0.027	0.396735	0.94983	0.387507	0.810591	0.699659	0.615979	0.769223	0.999971	0.285438	0.97697	0.999572	0.999843	0.740943	Upregulation
36314	paclitaxel	miR-101	MIMAT0000099	FDA approved	0.032	0.993799	0.989281	0.999977	0.757628	0.876615	0.599429	0.61703	0.999981	0.980148	0.0135366	0.00285958	0.69415	0.71037	Upregulation
19009	palmatine	miR-101	MIMAT0000099	FDA unapproved	0.037	0.827185	0.257737	0.251528	0.501107	0.347085	0.247806	0.140049	0.991946	0.991008	0.999947	0.989232	0.979835	0.627039	Upregulation
4688	pargyline	miR-101	MIMAT0000099	FDA approved	0.027	0.932376	0.920536	1	0.475057	0.723845	0.982574	0.856021	0.867728	0.989807	0.998546	0.000251207	0.00165936	0.729033	Upregulation
5850	pentolonium	miR-101	MIMAT0000099	FDA approved	0.047	0.428564	0.833191	0.897946	0.999992	0.829879	0.421911	0.927693	1	0.999905	0.172238	0.999937	0.0153225	0.710548	Upregulation
3675	phenelzine	miR-101	MIMAT0000099	FDA approved	0.028	0.815594	0.943246	0.999778	0.5	0.972062	0.61311	0.998586	0.999535	0.999971	0.525679	0.0148651	0.986647	0.780756	Upregulation
43672	piperacillin	miR-101	MIMAT0000099	FDA approved	0.036	0.36791	0.409659	0.926438	0.557141	0.0616988	0.917615	0.510249	0.992401	0.506848	0.999931	0.998965	0.988848	0.686475	Upregulation
4847	pirenperone	miR-101	MIMAT0000099	FDA unapproved	0.045	0.947938	0.887836	0.923777	0.716886	0.934206	0.219239	0.149917	0.809083	0.0303429	0.796106	0.979325	0.158194	0.629404	Upregulation
54676228	piroxicam	miR-101	MIMAT0000099	FDA approved	0.025	0.92071	0.87874	0.92143	0.721729	0.250617	0.0466702	0.638365	0.633554	0.999319	0.999965	0.998622	0.999165	0.750741	Upregulation
4886	pramocaine	miR-101	MIMAT0000099	FDA unapproved	0	0.541115	0.631761	9.62529e-12	0.860918	0.878584	0.396698	0.661993	0.99955	0.980288	0.496885	0.999767	0.999651	0.703934	Upregulation
4893	prazosin	miR-101	MIMAT0000099	FDA approved	0.044	0.940098	0.833382	0.961559	0.711527	0.710943	0.555882	0.549292	0.999277	0.999791	0.304641	0.848372	0.138079	0.712737	Upregulation
4927	promethazine	miR-101	MIMAT0000099	FDA approved	0.018	0.950789	0.940036	0.941476	0.949363	0.976251	0.128058	0.604259	0.97797	0.225927	0.999986	0.294604	0.216696	0.683785	Upregulation
8931	protoveratrine A	miR-101	MIMAT0000099	FDA unapproved	0.017	0.921109	0.395257	5.48877e-05	0.999993	0.109086	0.0110193	0.998758	0.773883	0.471294	0.00134062	0.998877	0.0162631	0.474745	Downregulation
4977	proxyphylline	miR-101	MIMAT0000099	FDA unapproved	0	0.157225	0.168914	0.215619	0.340047	0.207291	0.238231	0.284939	0.900441	0.00878396	0.992125	0.875017	0.984495	0.447761	Downregulation
6620134	quinostatin	miR-101	MIMAT0000099	FDA unapproved	0.039	0.966518	0.476171	0.0163771	0.411597	0.703256	0.588754	0.885994	0.832776	0.998758	0.992742	0.999814	0.994583	0.738945	Upregulation
445154	resveratrol	miR-101	MIMAT0000099	FDA unapproved	0.026	0.985089	0.926851	0.808092	0.999998	0.1089	0.0555801	0.99791	0.78405	0.0714806	0.973652	0.999574	0.657302	0.697373	Upregulation
221071	santonin	miR-101	MIMAT0000099	FDA unapproved	0.011	0.981412	0.290675	0.461456	0.391552	0.057825	0.220477	0.281985	0.98559	0.357301	0.921729	0.974093	0.0816624	0.50048	Upregulation
3000322	scopolamine	miR-101	MIMAT0000099	FDA approved	0.045	0.455787	0.340319	0.269553	0.519074	0.505352	0.38886	0.753847	0.3948	0.998959	0.315441	0.0029884	0.001094	0.412173	Downregulation
5198	semustine	miR-101	MIMAT0000099	FDA unapproved	0.02	0.954891	0.978051	0.999899	0.771492	0.840796	0.970901	0.920884	0.999996	0.998006	0.583591	0.997387	0.596113	0.884334	Upregulation
65863	sertaconazole	miR-101	MIMAT0000099	FDA approved	0.033	0.966961	0.958783	0.974799	0.696303	0.991267	0.940707	0.68423	0.99976	0.00144762	0.939114	0.998964	0.998177	0.845876	Upregulation
54454	simvastatin	miR-101	MIMAT0000099	FDA approved	0.038	0.807711	0.754284	0.714523	0.998385	0.823044	0.936741	0.368096	0.996525	0.998302	0.960683	0.936056	0.99981	0.857846	Upregulation
262500	solanine	miR-101	MIMAT0000099	FDA unapproved	0.042	0.493296	0.974715	3.27105e-15	0.999999	0.469006	0.308387	0.713101	0.0708397	0.0370031	0.99993	0.9954	0.938691	0.583364	Upregulation
5344	sulfafurazole	miR-101	MIMAT0000099	FDA approved	0.018	0.472441	0.769237	0.896845	0.999956	0.887977	0.391827	0.866363	1	0.999971	0.713748	0.999999	0.0881693	0.757211	Upregulation
5333	sulfanilamide	miR-101	MIMAT0000099	FDA approved	0.045	0.50441	0.16251	0.999779	0.0718303	0.905801	0.405762	0.991973	0.962308	0.997469	0.995762	0.99654	0.996191	0.749195	Upregulation
5339	sulfasalazine	miR-101	MIMAT0000099	FDA approved	0.037	0.991456	0.132465	2.95132e-19	0.000178937	0.0441743	0.0587576	0.960353	0.0718622	0.0107267	0.311031	0.999009	0.346505	0.32721	Downregulation
441383	terconazole	miR-101	MIMAT0000099	FDA approved	0.046	0.726041	0.780835	0.585735	0.440753	0.225297	0.735455	0.548797	0.236671	0.979842	0.993166	0.745935	0.87379	0.656026	Upregulation
3035905	thioperamide	miR-101	MIMAT0000099	FDA unapproved	0.001	0.673271	0.740287	0.118015	0.999988	0.0688634	0.543475	0.569935	0.931574	0.992001	6.63572e-05	0.00066711	0.90018	0.54486	Upregulation
196122	tribenoside	miR-101	MIMAT0000099	FDA unapproved	0.005	0.74456	0.784308	0.227331	0.999503	0.732902	0.878438	0.973498	0.994577	0.999905	0.999513	0.999975	0.0749926	0.784125	Upregulation
5568	triflupromazine	miR-101	MIMAT0000099	FDA approved	0.022	0.440926	0.425693	0.00673104	0.429767	0.0703109	0.0840946	0.287032	0.999103	0.825048	0.999999	0.988649	0.00526404	0.463551	Downregulation
5576	trimethadione	miR-101	MIMAT0000099	FDA approved	0.01	0.452896	0.319633	0.210605	0.4841	0.921278	0.211965	0.54336	0.829488	0.99882	0.998115	0.00164597	0.00023083	0.497678	Downregulation
5577	trimethobenzamide	miR-101	MIMAT0000099	FDA approved	0.047	0.0524201	0.758826	0.843174	0.850788	0.851536	0.379733	0.999354	0.999995	0.999705	0.999999	0.976534	0.9984	0.809205	Upregulation
5584	trimipramine	miR-101	MIMAT0000099	FDA approved	0.035	0.987039	0.938394	0.937993	0.999927	0.989686	0.373161	0.613414	0.16239	0.99881	0.000280802	0.0030217	0.97393	0.664837	Upregulation
202225	troleandomycin	miR-101	MIMAT0000099	FDA approved	0.048	0.927921	0.760545	0.30374	0.999996	0.754844	0.0104063	0.703415	1	0.0211119	0.388771	0.999966	0.965456	0.653014	Upregulation
3455	vanoxerine	miR-101	MIMAT0000099	FDA unapproved	0.047	0.988756	0.719679	0.855455	0.580102	0.839793	0.55523	0.776603	0.99017	0.998529	0.999991	0.99973	0.95721	0.855104	Upregulation
13342	vinblastine	miR-101	MIMAT0000099	FDA approved	0.007	0.996216	0.935299	1	0.99896	0.99906	0.993765	0.999124	0.999998	0.999982	1	0.999379	1	0.993482	Upregulation
265237	withaferin A	miR-101	MIMAT0000099	FDA unapproved	0.01	0.893963	0.235042	2.09004e-09	7.6806e-05	0.608608	0.829909	0.48908	0.811824	0.817809	0.811299	0.644858	0.999837	0.595192	Upregulation
5311507	zuclopenthixol	miR-101	MIMAT0000099	FDA approved	0.01	0.162416	0.19218	0.500835	0.92505	0.51608	0.723977	0.924506	0.891334	0.799471	0.833179	0.882784	0.976104	0.693993	Upregulation
175540	(-)-atenolol	miR-106b	MIMAT0000680	FDA unapproved	0.003	0.687141	0.775647	0.780706	0.5	0.80323	0.413595	0.753008	0.800312	0.00126756	0.993707	0.963391	0.992942	0.705412	Upregulation
5808	(+)-isoprenaline	miR-106b	MIMAT0000680	FDA unapproved	0.025	0.687152	0.775647	0.780706	0.5	0.80323	0.413595	0.753008	0.800312	0.00126756	0.993707	0.963391	0.992942	0.705413	Upregulation
5283066	16,16-dimethylprostaglandin E2	miR-106b	MIMAT0000680	FDA unapproved	0.015	0.892987	0.970218	1	0.742206	0.97331	0.00818819	0.770795	0.981901	0.000741203	0.0910612	0.00191346	0.992275	0.6188	Upregulation
70269	6-azathymine	miR-106b	MIMAT0000680	FDA unapproved	0.023	0.83512	0.934009	0.991835	0.793482	0.908734	0.211506	0.891063	0.971716	0.0368458	0.034994	0.000252294	0.773613	0.615264	Upregulation
245005	aconitine	miR-106b	MIMAT0000680	FDA unapproved	0.031	0.327186	0.669736	0.423773	0.999997	0.887818	0.361063	0.447628	0.991483	0.000485256	0.297113	0.00349657	0.301799	0.475965	Downregulation
2031	adiphenine	miR-106b	MIMAT0000680	FDA unapproved	0.008	0.490734	0.653285	0.913329	0.78854	0.440881	0.648679	0.985485	0.310354	0.280732	0.0665291	0.991703	0.978483	0.629061	Upregulation
37768	amikacin	miR-106b	MIMAT0000680	FDA approved	0.012	0.93373	0.164213	0.0298792	0.992789	0.668535	0.384047	0.636577	0.506398	0.145125	0.999421	0.999845	0.99823	0.621566	Upregulation
2148	aminohippuric acid	miR-106b	MIMAT0000680	FDA approved	0.009	0.847273	0.609016	0.99897	0.367144	0.539968	0.680017	0.795097	0.00114987	0.02444	0.000144377	0.255048	0.990029	0.509025	Upregulation
2157	amiodarone	miR-106b	MIMAT0000680	FDA approved	0.043	0.0452647	0.360572	0.680578	0.468282	0.959898	0.394955	0.924375	0.997062	0.00479479	0.275919	0.999991	0.748998	0.571724	Upregulation
253602	anisomycin	miR-106b	MIMAT0000680	FDA unapproved	0.003	0.746668	0.729874	0.193881	0.591789	0.335756	0.237504	0.637515	0.13198	0.958419	0.0684866	0.270522	0.903547	0.483828	Downregulation
14957	antimycin A	miR-106b	MIMAT0000680	FDA unapproved	0.009	0.468388	0.181333	0.233317	0.591865	0.58397	0.820615	0.6666	0.235309	0.554957	0.000562723	0.557341	0.984405	0.489889	Downregulation
2247	astemizole	miR-106b	MIMAT0000680	FDA approved	0.015	0.296758	0.254103	0.0907744	0.0105539	0.282887	0.312625	0.467662	0.00124887	0.949824	8.09751e-05	0.999446	0.998003	0.388664	Downregulation
9444	azacitidine	miR-106b	MIMAT0000680	FDA approved	0.001	0.298882	0.21048	0.520469	0.205308	0.651356	0.473842	0.480809	0.0168539	0.00271953	0.00124957	0.994764	0.000859866	0.321466	Downregulation
15723	azacyclonol	miR-106b	MIMAT0000680	FDA unapproved	0	0.813105	0.847082	0.984234	0.782479	0.976731	0.231358	0.368794	0.00867017	5.16695e-05	0.951784	0.999969	0.367281	0.610962	Upregulation
108107	benzamil	miR-106b	MIMAT0000680	FDA unapproved	0.009	0.74004	0.825339	0.13229	0.662822	0.589352	0.084782	0.586711	0.851125	0.00106189	0.999427	0.997273	0.976261	0.62054	Upregulation
2337	benzocaine	miR-106b	MIMAT0000680	FDA approved	0.021	0.145028	0.0334161	3.88591e-12	0.44472	0.582653	0.640383	0.673626	0.00451597	0.0433158	0.00248305	0.00694946	0.741063	0.276513	Downregulation
2370	bethanechol	miR-106b	MIMAT0000680	FDA approved	0.034	0.0616026	0.58543	0.351915	0.346892	0.0366783	0.0333234	0.297648	0.607088	0.000460774	0.000151954	0.00113062	0.0613621	0.19864	Downregulation
39042	bezafibrate	miR-106b	MIMAT0000680	FDA approved	0.01	0.574826	0.412839	0.0751035	0.999998	0.329988	0.0194535	0.701926	0.0242411	0.110683	0.00675221	0.845152	0.999389	0.425029	Downregulation
171548	biotin	miR-106b	MIMAT0000680	FDA approved	0.025	0.63585	0.698593	0.32968	0.592041	0.456588	0.779725	0.26564	0.656249	0.0501365	0.000541761	0.00382078	0.605058	0.422827	Downregulation
5281004	budesonide	miR-106b	MIMAT0000680	FDA approved	0.005	0.973606	0.772425	1	0.999996	0.68303	0.473092	0.92162	0.148156	0.501449	0.999766	0.489399	0.999821	0.746863	Upregulation
47472	butoconazole	miR-106b	MIMAT0000680	FDA approved	0.008	0.982309	0.847611	0.944176	0.999998	0.997905	0.150399	0.998735	0.999478	0.00018138	0.993865	0.999842	0.999988	0.826207	Upregulation
2554	carbamazepine	miR-106b	MIMAT0000680	FDA approved	0.023	0.954639	0.269858	0.13277	0.630636	0.537545	0.163576	0.327058	0.00204782	0.0507453	0.128426	0.000640688	0.999255	0.349766	Downregulation
31072	carbimazole	miR-106b	MIMAT0000680	FDA approved	0.007	0.346944	0.166932	0.926865	0.178288	0.190919	0.0766383	0.945294	0.0707823	0.0755671	4.44126e-05	0.979221	0.275173	0.352722	Downregulation
47965	cefadroxil	miR-106b	MIMAT0000680	FDA approved	0.047	0.302875	0.0695173	0.164601	0.268718	0.474276	0.237058	0.131731	0.999617	0.990563	3.58656e-06	0.00156739	0.201552	0.320173	Downregulation
30699	cefapirin	miR-106b	MIMAT0000680	FDA approved	0.002	0.943349	0.550489	0.999409	0.196042	0.966634	0.115135	0.772044	0.999795	0.283404	0.00947879	0.617173	0.969263	0.618518	Upregulation
44187	cefoperazone	miR-106b	MIMAT0000680	FDA approved	0.048	0.141069	0.366395	1	4.8144e-05	0.216491	0.548049	0.836761	0.198823	0.841654	0.0124103	0.00880644	0.999947	0.430871	Downregulation
53025	cefotetan	miR-106b	MIMAT0000680	FDA approved	0.03	0.252116	0.10556	8.975e-05	0.265497	0.712905	0.511624	0.614298	0.632851	0.167303	0.00021688	0.000152884	0.526577	0.315766	Downregulation
5481173	ceftazidime	miR-106b	MIMAT0000680	FDA approved	0.038	0.757579	0.314567	0.61594	0.00214793	0.566588	0.0553966	0.52131	0.95799	0.000331637	3.55351e-05	0.992415	0.25736	0.420138	Downregulation
17460	Chicago Sky Blue 6B	miR-106b	MIMAT0000680	FDA unapproved	0.027	0.553575	0.22032	0.0379236	0.484702	0.160952	0.659052	0.733313	0.00286913	0.000417243	0.999613	0.999815	0.00700673	0.404963	Downregulation
2708	chlorambucil	miR-106b	MIMAT0000680	FDA approved	0.011	0.748651	0.219769	0.306194	0.726921	0.704549	0.151089	0.587374	0.997035	0.0359842	0.00119639	0.969884	0.979938	0.535715	Upregulation
2725	chlorphenamine	miR-106b	MIMAT0000680	FDA approved	0.032	0.999999	0.916895	0.995569	0.999987	0.996161	2.63745e-22	0.999948	0.989271	0.987428	0.0201045	0.999953	0.999715	0.825419	Upregulation
667467	chlorprothixene	miR-106b	MIMAT0000680	FDA approved	0.02	0.642814	0.686031	0.107987	0.971219	0.980927	0.975986	0.673011	0.0368729	0.996098	0.999822	0.99989	0.0775177	0.679015	Upregulation
2749	ciclopirox	miR-106b	MIMAT0000680	FDA approved	0.006	0.994182	0.948739	1	0.63587	0.843895	0.691263	0.794239	0.981786	0.948146	3.79059e-05	0.041678	0.142672	0.668542	Upregulation
1547484	cinnarizine	miR-106b	MIMAT0000680	FDA approved	0.047	0.996447	0.96057	0.980595	0.999997	0.99198	0.926281	0.953579	0.999121	0.997544	0.998473	0.999998	0.44296	0.937295	Upregulation
2762	cinoxacin	miR-106b	MIMAT0000680	FDA approved	0.025	0.0643666	0.955195	1	0.999997	0.92875	0.510014	0.62717	0.0897517	0.000196962	0.0245003	0.811726	0.858026	0.572474	Upregulation
3032536	cobalt chloride	miR-106b	MIMAT0000680	FDA unapproved	0.041	0.665318	0.447165	4.1872e-07	0.551731	0.984383	0.237016	0.998484	0.992083	0.705508	0.000163748	0.284646	0.958943	0.568787	Upregulation
441082	conessine	miR-106b	MIMAT0000680	FDA unapproved	0.015	0.344704	0.316956	0.334238	0.647743	0.736143	0.0527999	0.759289	0.365424	0.0166716	0.0164884	0.00139762	0.504745	0.341383	Downregulation
5753	corticosterone	miR-106b	MIMAT0000680	FDA unapproved	0	4.05593e-06	0.0922107	0.0269044	0.366185	0.301456	0.0129419	0.558768	0.342194	0.0174785	1.72781e-05	0.000702322	0.0214283	0.145024	Downregulation
2895	cyclobenzaprine	miR-106b	MIMAT0000680	FDA approved	0.03	0.913801	0.80374	0.0171366	0.94579	0.33741	0.416765	0.987294	0.999924	0.000361878	0.000462874	3.77157e-06	0.999947	0.53522	Upregulation
2913	cyproheptadine	miR-106b	MIMAT0000680	FDA approved	0.015	0.0124305	0.556442	0.206197	0.685891	0.818219	0.36456	0.423703	0.999202	0.0045237	0.000196384	0.213294	0.495331	0.398332	Downregulation
2966	debrisoquine	miR-106b	MIMAT0000680	FDA approved	0.019	0.860437	0.87032	0.00288705	0.646475	0.544078	0.466379	0.310594	0.812741	0.267595	0.999715	0.0520257	0.99957	0.569401	Upregulation
441727	delsoline	miR-106b	MIMAT0000680	FDA unapproved	0.012	0.677031	0.900675	0.12015	0.999998	0.423792	0.194434	0.180873	0.0356392	0.646685	2.18199e-06	0.000155842	0.910039	0.424123	Downregulation
10649	dequalinium chloride	miR-106b	MIMAT0000680	FDA unapproved	0.026	0.211669	0.0202654	0.0557127	0.350738	0.894154	0.018223	0.254069	0.217375	0.000260283	8.28535e-06	7.99409e-05	0.986269	0.250735	Downregulation
2995	desipramine	miR-106b	MIMAT0000680	FDA approved	0.042	0.913373	0.663999	0.449211	0.999966	0.110168	0.108855	0.462639	0.999963	0.000558877	0.000744716	0.99776	0.688433	0.532973	Upregulation
5743	dexamethasone	miR-106b	MIMAT0000680	FDA approved	0.035	0.867874	0.67845	0.493719	0.999854	0.362771	0.219767	0.907691	0.674686	0.000573083	0.000164121	0.999623	0.665958	0.572594	Upregulation
21138	dexpropranolol	miR-106b	MIMAT0000680	FDA unapproved	0.016	0.506013	0.487435	0.439633	0.815791	0.594507	0.287563	0.579522	0.29548	0.00074078	0.41853	0.295789	0.991708	0.476059	Downregulation
3019	diazoxide	miR-106b	MIMAT0000680	FDA approved	0.006	0.943814	0.989281	0.998575	0.52058	0.94322	0.0837831	0.698404	0.999904	0.000484337	0.0723452	0.0303072	0.982305	0.60525	Upregulation
5284549	dorzolamide	miR-106b	MIMAT0000680	FDA approved	0.024	0.875932	0.86711	0.358252	0.00027847	0.165293	0.0371618	0.00168163	0.926312	0.399992	0.609798	0.000302903	0.738119	0.415019	Downregulation
5284550	dosulepin	miR-106b	MIMAT0000680	FDA unapproved	0.002	0.913941	0.837778	0.473491	0.999999	0.97816	0.882207	0.779104	0.998297	0.980641	1.46193e-05	1.45204e-05	0.997019	0.736722	Upregulation
3157	doxazosin	miR-106b	MIMAT0000680	FDA approved	0.012	0.399578	0.34336	0.466463	0.534822	0.932748	0.585079	0.7227	0.599669	0.00692125	0.976857	0.994944	0.0316864	0.549569	Upregulation
3198	econazole	miR-106b	MIMAT0000680	FDA approved	0.012	0.198707	0.822218	0.999743	0.5	0.458607	0.0168006	0.620213	0.999997	0.00419993	3.5229e-05	0.000213954	0.80528	0.452168	Downregulation
165537	eldeline	miR-106b	MIMAT0000680	FDA unapproved	0.042	0.910655	0.913093	0.999928	0.546985	0.279643	0.162167	0.513689	0.9983	0.0930694	0.938447	0.028069	0.975862	0.613326	Upregulation
441302	epiandrosterone	miR-106b	MIMAT0000680	FDA unapproved	0.037	0.0340789	0.301667	0.444921	0.993051	0.0943111	0.0400051	0.568647	0.433367	0.558508	1.14771e-05	0.114121	0.0390449	0.301811	Downregulation
11214940	erastin	miR-106b	MIMAT0000680	FDA unapproved	0.003	0.961347	0.223536	0.0282101	0.5	0.603015	0.838449	0.0540554	0.118785	0.0056423	0.0116481	0.0110145	0.965874	0.360131	Downregulation
3292	ethotoin	miR-106b	MIMAT0000680	FDA approved	0.008	0.0121716	0.548447	0.773569	0.995303	0.073207	0.000291641	1.68324e-08	0.0172083	0.758745	0.00592546	0.975331	0.0327802	0.349415	Downregulation
36462	etoposide	miR-106b	MIMAT0000680	FDA approved	0.013	0.9252	0.966838	0.586452	0.999993	0.552886	0.0392781	0.0646525	0.00336983	0.993859	0.000101375	0.635204	0.958156	0.560499	Upregulation
14309340	etynodiol	miR-106b	MIMAT0000680	FDA approved	0.012	0.525778	0.930898	0.843379	0.999998	0.932277	0.927994	0.692356	0.0266532	0.000859929	0.00450554	3.62898e-05	0.968836	0.571131	Upregulation
7534	eucatropine	miR-106b	MIMAT0000680	FDA unapproved	0.043	0.0169166	0.380273	0.918534	0.422986	0.13671	0.0706662	0.572342	0.130723	0.000153776	1.91385e-05	0.935017	0.983632	0.380664	Downregulation
3344	fenspiride	miR-106b	MIMAT0000680	FDA unapproved	0.034	0.951464	0.970071	0.943816	0.5	0.91095	0.311986	0.586796	0.995957	0.338859	1.89534e-06	0.99606	0.990205	0.708014	Upregulation
5281614	fisetin	miR-106b	MIMAT0000680	FDA unapproved	0.008	0.945301	0.0702528	0.00534663	0.0874148	0.0695913	0.103767	0.974824	0.000134701	0.00579087	1.60598e-05	0.898773	0.704056	0.322106	Downregulation
3371	flufenamic acid	miR-106b	MIMAT0000680	FDA unapproved	0.001	0.986781	0.784462	0.275292	0.99998	0.913133	0.991122	0.365406	0.768661	0.00486804	3.80157e-05	0.249509	0.999771	0.611585	Upregulation
5281881	flupentixol	miR-106b	MIMAT0000680	FDA approved	0.007	0.542155	0.486672	0.643805	0.999996	0.108306	0.808898	0.81932	0.133875	0.000187405	9.66303e-05	0.00299905	0.0339611	0.381689	Downregulation
3394	flurbiprofen	miR-106b	MIMAT0000680	FDA approved	0.008	0.141608	0.0303983	0.110186	0.000694822	0.388091	0.0169653	1.12438e-05	0.0150524	0.020484	0.000285598	0.00329496	0.0585697	0.0654701	Downregulation
446155	fluvastatin	miR-106b	MIMAT0000680	FDA approved	0.017	0.975448	0.164811	0.09625	0.764463	0.847779	0.970337	0.786894	0.981123	0.0764194	0.999733	0.966636	0.140073	0.647497	Upregulation
9553856	furaltadone	miR-106b	MIMAT0000680	FDA unapproved	0.043	0.652137	0.528335	0.688998	0.512806	0.583753	0.026135	0.405472	0.734878	0.340487	0.991833	0.00288663	0.459221	0.493912	Downregulation
3442	fusaric acid	miR-106b	MIMAT0000680	FDA unapproved	0.018	0.174822	0.863388	1	0.999726	0.921162	0.115954	0.36405	0.20494	0.000441289	0.0435536	0.00143677	0.833935	0.460284	Downregulation
5288382	geldanamycin	miR-106b	MIMAT0000680	FDA unapproved	0	0.122843	0.58768	0.840673	0.99993	0.80182	0.129515	0.765023	0.981325	0.00823303	0.00355946	0.000170185	0.999688	0.520038	Upregulation
3463	gemfibrozil	miR-106b	MIMAT0000680	FDA approved	0.044	0.926167	0.826308	0.998817	0.606518	0.176173	0.524948	0.566216	0.431212	8.77241e-05	0.000481645	0.325565	0.990247	0.531062	Upregulation
3503	gossypol	miR-106b	MIMAT0000680	FDA unapproved	0.005	0.907205	0.545598	0.979127	0.105886	0.943885	0.523618	0.655246	0.764455	0.00103153	0.93324	0.0305499	0.277894	0.555645	Upregulation
3565	harmalol	miR-106b	MIMAT0000680	FDA unapproved	0	0.802331	0.646447	1	0.998819	0.079419	0.0343917	0.396728	0.0436764	0.000440137	0.000124105	4.43452e-05	0.994849	0.416439	Downregulation
3627	homochlorcyclizine	miR-106b	MIMAT0000680	FDA unapproved	0.03	0.792137	0.596306	0.224095	0.741669	0.814616	0.944758	0.74854	0.0626753	0.99304	0.0259382	0.974354	0.029653	0.578982	Upregulation
3634	hycanthone	miR-106b	MIMAT0000680	FDA unapproved	0.027	0.997525	0.942344	0.966126	0.781089	0.845978	0.787698	0.959768	0.999082	0.199577	0.0268347	0.000280174	0.0614065	0.630642	Upregulation
5754	hydrocortisone	miR-106b	MIMAT0000680	FDA approved	0.037	0.985175	0.963132	1	0.837914	0.928124	0.18502	0.65352	0.936044	0.00838738	0.000140431	0.997644	0.999654	0.707896	Upregulation
3646	hydrocotarnine	miR-106b	MIMAT0000680	FDA unapproved	0.044	0.81148	0.651168	0.550533	0.592195	0.641947	0.235818	0.695729	0.242157	0.000268123	1.86706e-05	0.0147708	0.0157663	0.370988	Downregulation
5280567	hymecromone	miR-106b	MIMAT0000680	FDA unapproved	0.04	0.915663	0.832363	0.710695	0.999998	0.490983	0.602067	0.747521	0.963186	0.303473	2.93106e-05	0.990645	0.983454	0.711673	Upregulation
27648	iocetamic acid	miR-106b	MIMAT0000680	FDA unapproved	0.029	0.891744	0.267982	6.10009e-08	0.336537	0.366695	0.211605	0.579589	0.325411	0.0399447	0.999918	7.31216e-06	0.7314	0.395903	Downregulation
6912226	ionomycin	miR-106b	MIMAT0000680	FDA unapproved	0.026	0.107263	0.458647	5.57936e-08	0.5	0.0487937	0.00292456	0.180168	0.00887092	0.000171865	4.1556e-06	5.54466e-05	0.0454999	0.1127	Downregulation
65492	iopamidol	miR-106b	MIMAT0000680	FDA unapproved	0.005	0.845068	0.862125	0.774859	0.5	0.531782	0.163162	0.435003	0.747224	0.0221091	5.24552e-05	0.983963	0.961144	0.568874	Upregulation
3762	isoetarine	miR-106b	MIMAT0000680	FDA approved	0.005	0.171806	0.17546	0.21814	0.337297	0.208243	0.0672172	0.275689	0.233828	2.37547e-05	6.49333e-05	0.00185142	9.91537e-06	0.140803	Downregulation
3783	isoxsuprine	miR-106b	MIMAT0000680	FDA unapproved	0.016	0.718711	0.568611	0.516646	0.417603	0.438297	0.346804	0.385785	0.980319	0.00010438	0.000230758	0.00448281	0.998874	0.448039	Downregulation
5282165	josamycin	miR-106b	MIMAT0000680	FDA approved	0.021	0.0744115	0.812814	0.999931	0.998839	0.965484	0.087752	0.234357	0.0209972	0.000220846	0.999871	0.0880448	0.00117165	0.440324	Downregulation
3902	letrozole	miR-106b	MIMAT0000680	FDA approved	0.007	0.0706756	0.151532	0.126484	0.34804	0.0736691	0.0125259	0.280841	0.00268902	0.000163173	4.36784e-06	0.000201053	0.706159	0.147749	Downregulation
10068193	LM-1685	miR-106b	MIMAT0000680	FDA unapproved	0.049	0.631719	0.221509	0.0105003	0.800485	0.812888	0.0900513	0.519084	0.0354449	0.00860442	9.2047e-05	0.00251623	0.929352	0.338521	Downregulation
3950	lomustine	miR-106b	MIMAT0000680	FDA approved	0	0.968836	0.897206	1	0.999997	0.918241	0.189771	0.348003	0.920204	0.00461858	0.907788	0.0477311	0.996491	0.683241	Upregulation
5280445	luteolin	miR-106b	MIMAT0000680	FDA unapproved	0.026	0.838441	0.499948	0.782694	0.996695	0.86798	0.813713	0.988882	0.99926	0.999505	0.00224035	0.921303	0.999999	0.809222	Upregulation
3973	LY-294002	miR-106b	MIMAT0000680	FDA unapproved	0	0.960579	0.112794	0.530547	0.119028	0.473461	0.0321582	0.366629	0.00104066	0.00479263	3.73687e-05	0.995947	0.639762	0.353065	Downregulation
54676539	meclocycline	miR-106b	MIMAT0000680	FDA unapproved	0.034	0.00121647	0.0172845	0.00667147	0.0439722	0.795273	0.137965	0.366186	0.926829	0.205297	0.0153474	0.731906	0.962721	0.350889	Downregulation
247839	medrysone	miR-106b	MIMAT0000680	FDA approved	0.039	0.849729	0.525276	0.791732	0.345243	0.0463827	0.314996	0.649934	0.983888	0.000180393	0.000227235	0.999964	0.0573524	0.463742	Downregulation
4046	mefloquine	miR-106b	MIMAT0000680	FDA approved	0.025	0.940616	0.849898	0.526158	0.713529	0.593879	0.10885	0.235924	0.00657428	0.0103783	0.00436921	0.000283627	0.0109526	0.333451	Downregulation
4992	mepyramine	miR-106b	MIMAT0000680	FDA approved	0.044	0.823323	0.62606	0.645013	0.00559924	0.852923	0.281562	0.485423	0.167311	0.0427013	0.999925	0.962669	0.999425	0.574328	Upregulation
441130	meropenem	miR-106b	MIMAT0000680	FDA approved	0.001	0.986469	0.758497	0.801285	0.619293	0.659312	0.143795	0.552064	0.958241	0.00884326	0.0576715	0.012316	0.999968	0.54648	Upregulation
28693	metergoline	miR-106b	MIMAT0000680	FDA unapproved	0.049	0.984803	0.787792	0.852939	0.980894	0.239828	0.400016	0.499326	0.0705058	0.0115517	1.78317e-05	0.999766	0.988022	0.567955	Upregulation
4091	metformin	miR-106b	MIMAT0000680	FDA approved	0	0.479561	0.030744	0.485905	0.0123644	0.867079	0.20661	0.293413	0.928167	0.118975	0.0153976	0.139272	0.998862	0.381363	Downregulation
5883	methanthelinium bromide	miR-106b	MIMAT0000680	FDA approved	0.042	0.934394	0.250388	0.296155	0.391127	0.980378	0.0295084	0.423271	0.400927	2.22799e-05	9.86212e-06	1.03216e-05	9.46923e-05	0.308857	Downregulation
4171	metoprolol	miR-106b	MIMAT0000680	FDA approved	0.049	0.0766335	0.0173416	1.27136e-15	0.468458	0.251081	0.133085	0.251973	0.340164	0.00366405	0.00156743	0.000115882	0.820903	0.197082	Downregulation
462382	MG-132	miR-106b	MIMAT0000680	FDA unapproved	0.011	0.979137	0.875553	0.927095	0.762553	0.978948	0.947342	0.984415	0.841882	0.000218839	0.366567	0.998917	0.975252	0.803157	Upregulation
23897	molindone	miR-106b	MIMAT0000680	FDA approved	0.002	0.879	0.852285	0.830993	0.872344	0.972308	0.529469	0.884782	0.856583	1.25973e-05	0.0574908	0.600672	0.952972	0.690742	Upregulation
441145	monensin	miR-106b	MIMAT0000680	FDA unapproved	0.009	0.922903	0.653845	0.426914	0.806146	0.938105	0.585383	0.606248	0.216149	1.48953e-05	0.479569	0.998396	0.9269	0.630048	Upregulation
7638	monobenzone	miR-106b	MIMAT0000680	FDA approved	0.026	0.983515	0.78132	0.999999	0.914516	0.956362	0.743636	0.776409	0.062484	0.986813	0.437917	0.990515	0.042494	0.722998	Upregulation
6323491	monorden	miR-106b	MIMAT0000680	FDA unapproved	0.006	0.968064	0.560889	0.993097	0.927963	0.947057	0.335113	0.927422	0.0181272	0.99353	0.0468303	0.997602	0.018701	0.644533	Upregulation
446541	mycophenolic acid	miR-106b	MIMAT0000680	FDA approved	0.02	0.437298	0.0562029	0.530035	0.448426	0.561288	0.682059	0.606135	0.947476	0.00371178	0.132274	0.838508	0.995472	0.519907	Upregulation
5462244	N-acetylmuramic acid	miR-106b	MIMAT0000680	FDA unapproved	0.038	0.854438	0.943098	1	0.699365	0.810195	0.991036	0.905007	0.644905	0.472133	0.155756	0.997433	0.967174	0.786712	Upregulation
5892	nadide	miR-106b	MIMAT0000680	FDA unapproved	0.041	0.617633	0.0589159	0.0202416	0.250864	0.157225	0.0988098	0.473687	0.0028708	0.000682879	0.000341457	0.998939	0.608273	0.27404	Downregulation
4417	naftidrofuryl	miR-106b	MIMAT0000680	FDA unapproved	0.048	0.993489	0.953555	0.850899	0.999991	0.919368	0.337169	0.422803	0.817937	0.00824147	0.00565266	0.948771	0.925083	0.681913	Upregulation
4450	nefopam	miR-106b	MIMAT0000680	FDA unapproved	0.002	0.843986	0.752627	1	0.518507	0.476962	0.0266315	0.0341609	0.00255531	0.0130288	0.989658	0.000132592	0.923812	0.465172	Downregulation
8378	neomycin	miR-106b	MIMAT0000680	FDA approved	0.025	0.0290794	0.706056	0.413877	0.438149	0.873966	0.0491139	0.68951	0.999803	0.979485	4.3404e-05	0.000778789	0.68233	0.488516	Downregulation
4474	nicardipine	miR-106b	MIMAT0000680	FDA approved	0.033	0.00703841	0.936483	0.999906	0.598698	0.88141	0.182669	0.0817002	0.999254	0.00720392	0.000693336	2.11583e-05	0.985834	0.473409	Downregulation
4477	niclosamide	miR-106b	MIMAT0000680	FDA approved	0.003	0.997186	0.877161	0.999929	0.905705	0.95235	0.354642	0.662418	0.919608	0.0159217	0.995027	0.647137	0.954097	0.773432	Upregulation
4488	niflumic acid	miR-106b	MIMAT0000680	FDA approved	0.033	0.973817	0.703314	0.999964	0.964421	0.42975	0.609563	0.946568	0.617745	0.00140341	0.999828	0.991505	0.990856	0.769061	Upregulation
4500	nisoxetine	miR-106b	MIMAT0000680	FDA unapproved	0.015	0.714595	0.151497	0.0208101	0.153561	0.484162	0.404641	0.443163	0.999981	0.559974	9.4966e-05	0.033481	0.997713	0.413639	Downregulation
9918	norcyclobenzaprine	miR-106b	MIMAT0000680	FDA unapproved	0.008	0.378276	0.211511	0.871137	0.934125	0.756371	0.179273	0.415815	0.505807	0.000359783	0.0500545	0.957597	0.788585	0.504076	Upregulation
4086	orciprenaline	miR-106b	MIMAT0000680	FDA approved	0.033	0.682766	0.975964	0.356001	0.988776	0.892653	0.398446	0.28372	0.839427	0.00806449	4.94664e-06	6.98369e-06	0.999447	0.53544	Upregulation
28061	ornidazole	miR-106b	MIMAT0000680	FDA unapproved	0.031	0.958517	0.876674	0.99621	0.779589	0.235419	0.160504	0.542061	0.408158	0.000788698	0.999988	0.00207082	0.99857	0.579879	Upregulation
4628	oxolinic acid	miR-106b	MIMAT0000680	FDA unapproved	0.004	0.841629	0.419148	0.70303	0.606792	0.899146	0.0365169	0.511551	0.0390709	0.000390498	0.000452675	0.0185759	0.971109	0.420618	Downregulation
5282440	ozagrel	miR-106b	MIMAT0000680	FDA unapproved	0.026	0.940125	0.910034	0.935712	0.659604	0.441125	0.164758	0.786787	0.00120731	0.000278213	0.15695	0.580861	0.0263888	0.466986	Downregulation
27350	pancuronium bromide	miR-106b	MIMAT0000680	FDA approved	0.042	0.184327	0.772742	0.96791	0.561477	0.352546	0.219368	0.814978	0.124149	0.0161318	0.980621	0.824706	0.968731	0.565641	Upregulation
7251185	parthenolide	miR-106b	MIMAT0000680	FDA unapproved	0.001	0.035177	0.15957	0.98785	0.641308	0.710341	0.888792	0.968156	0.029238	0.00299966	0.000565906	0.979932	0.0212106	0.452095	Downregulation
4746	perhexiline	miR-106b	MIMAT0000680	FDA approved	0.012	0.952544	0.994854	0.727787	0.783256	0.776426	0.452589	0.635628	0.672558	0.00317961	0.999291	0.996741	0.915757	0.742551	Upregulation
4768	phenoxybenzamine	miR-106b	MIMAT0000680	FDA approved	0	0.666116	0.183403	0.0293614	0.000106855	0.0820806	0.0376639	0.532499	0.0809785	0.000357822	0.884421	0.821678	0.989051	0.358976	Downregulation
442292	picrotoxinin	miR-106b	MIMAT0000680	FDA unapproved	0.004	0.841951	0.808923	0.948353	0.999541	0.707604	0.413464	0.945495	0.999657	0.192714	0.989922	0.976579	0.998673	0.818573	Upregulation
16362	pimozide	miR-106b	MIMAT0000680	FDA approved	0.009	0.00108775	0.0134312	1.54482e-12	0.00210092	0.416383	0.192052	0.81697	0.00427417	0.275305	0.000101221	0.778506	0.991574	0.290982	Downregulation
115163	pivmecillinam	miR-106b	MIMAT0000680	FDA approved	0.021	0.975705	0.812801	0.999954	0.889429	0.183935	0.524999	0.801041	0.00146888	5.05331e-05	0.00356054	0.0308645	0.999449	0.518605	Upregulation
11096	pseudopelletierine	miR-106b	MIMAT0000680	FDA unapproved	0.02	0.987003	0.864089	0.997075	0.999997	0.724732	0.0686319	0.635128	0.999904	0.0115542	7.98626e-06	0.000677173	0.101415	0.532518	Upregulation
439530	puromycin	miR-106b	MIMAT0000680	FDA unapproved	0.025	0.895968	0.977302	0.999997	0.736509	0.995445	0.356185	0.983182	0.99998	0.00230843	0.999996	0.999813	0.995909	0.82855	Upregulation
4993	pyrimethamine	miR-106b	MIMAT0000680	FDA approved	0.021	0.283693	0.54423	0.522033	0.581585	0.783383	0.286773	0.642986	0.999782	0.000209804	0.318394	0.999851	0.999968	0.580241	Upregulation
5281035	pyrvinium	miR-106b	MIMAT0000680	FDA unapproved	0.003	0.991075	0.986734	1	0.999954	0.956499	0.690534	0.873556	0.62837	0.416651	0.000175117	0.875108	0.999203	0.784822	Upregulation
6857	quinisocaine	miR-106b	MIMAT0000680	FDA unapproved	0.002	0.989532	0.83117	0.895056	0.997435	0.261681	0.521322	0.44369	0.01013	0.0330794	0.999887	9.75924e-05	0.988942	0.581002	Upregulation
107751	racecadotril	miR-106b	MIMAT0000680	FDA unapproved	0.046	0.00753303	0.838365	0.802553	0.98022	0.393458	0.667419	0.222611	0.985647	0.00229768	0.0977808	0.663001	0.0727284	0.477801	Downregulation
5770	reserpine	miR-106b	MIMAT0000680	FDA approved	0.037	0.293222	0.625574	0.103936	0.999982	0.269831	0.10694	0.869818	0.87641	0.0984905	0.638176	0.00415123	0.000277638	0.407234	Downregulation
445154	resveratrol	miR-106b	MIMAT0000680	FDA unapproved	0	0.848072	0.922856	1	0.790434	0.765332	0.106311	0.988105	0.410646	0.995051	6.91848e-05	0.115043	0.998877	0.661733	Upregulation
5070	riluzole	miR-106b	MIMAT0000680	FDA approved	0.017	0.99008	0.821617	0.0400722	0.5	0.865845	0.372771	0.942492	0.0148608	0.117144	3.5225e-07	4.27158e-05	0.996628	0.471796	Downregulation
5281847	rottlerin	miR-106b	MIMAT0000680	FDA unapproved	0.003	0.976408	0.989859	1	0.67286	0.844775	0.196551	0.995233	0.999077	0.000870292	0.0600934	0.000332438	0.97301	0.642422	Upregulation
91588	salsolinol	miR-106b	MIMAT0000680	FDA unapproved	0.036	0.874878	0.716187	0.610412	0.759444	0.897607	0.901239	0.724754	0.83278	0.976092	0.956153	0.961002	0.101129	0.775973	Upregulation
441243	saquinavir	miR-106b	MIMAT0000680	FDA approved	0.025	0.852148	0.233741	0.0773517	0.600617	0.183985	0.615115	0.75725	0.0392863	0.81324	8.98044e-05	0.993291	0.999291	0.513784	Upregulation
5198	semustine	miR-106b	MIMAT0000680	FDA unapproved	0.033	0.136039	0.23282	0.0368568	0.00119512	0.102273	0.308692	0.708224	0.0538301	0.929898	0.824176	0.000386303	0.999902	0.361191	Downregulation
5202	serotonin	miR-106b	MIMAT0000680	FDA unapproved	0.049	0.592464	0.70359	0.546296	0.994335	0.956113	0.014657	0.263052	0.775117	0.00196118	0.999932	0.000627109	0.999866	0.570668	Upregulation
5284616	sirolimus	miR-106b	MIMAT0000680	FDA approved	0	0.923445	0.953355	0.18881	0.999997	0.0872988	0.0147473	0.413109	0.00636297	0.000607807	0.859493	0.255872	0.994307	0.474784	Downregulation
442985	solasodine	miR-106b	MIMAT0000680	FDA unapproved	0.027	0.992049	0.89544	0.973983	0.511909	0.966557	0.153122	0.378507	0.999947	0.000741371	0.883805	0.986144	0.998443	0.728387	Upregulation
6185	strophanthidin	miR-106b	MIMAT0000680	FDA unapproved	0.045	0.943757	0.192002	0.458472	0.00654224	0.984607	0.473469	0.423166	0.997182	0.439211	0.999911	0.952281	0.998654	0.655771	Upregulation
5330	sulfamethoxypyridazine	miR-106b	MIMAT0000680	FDA unapproved	0.05	0.854364	0.670904	0.875705	0.5398	0.954559	0.132221	0.633078	0.26449	0.0275047	0.952644	0.999471	0.999895	0.65872	Upregulation
5333	sulfanilamide	miR-106b	MIMAT0000680	FDA approved	0.015	0.923926	0.909882	0.742919	0.621191	0.381538	0.0297943	0.220125	0.0210306	0.39241	1.58408e-05	0.0158477	0.990885	0.437464	Downregulation
5354	suloctidil	miR-106b	MIMAT0000680	FDA unapproved	0.03	0.956579	0.945254	0.999923	0.910484	0.417725	0.972292	0.917603	0.00033853	0.033074	0.243457	0.766803	0.357499	0.626753	Upregulation
2733526	tamoxifen	miR-106b	MIMAT0000680	FDA approved	0.007	0.895683	0.964289	0.994671	0.999994	0.935901	0.20817	0.688051	0.999989	0.0030805	0.999957	0.0385615	1	0.727362	Upregulation
6505803	tanespimycin	miR-106b	MIMAT0000680	FDA unapproved	0.001	0.941325	0.649199	0.641393	0.906985	0.137332	0.903115	0.984028	0.194091	0.809437	6.33293e-06	0.164786	0.765031	0.591394	Upregulation
443951	terguride	miR-106b	MIMAT0000680	FDA unapproved	0.046	0.0252617	0.146099	2.26251e-10	0.657005	0.0738226	0.037213	0.577283	0.0660546	0.00377173	6.91562e-06	0.349566	0.995968	0.244338	Downregulation
446378	thapsigargin	miR-106b	MIMAT0000680	FDA unapproved	0.003	0.882194	0.832241	3.87189e-06	0.999998	0.952709	0.905679	0.995608	0.440393	0.416075	0.999992	0.999965	0.920069	0.778744	Upregulation
5452	thioridazine	miR-106b	MIMAT0000680	FDA approved	0.001	0.942694	0.531448	0.818904	0.725356	0.964412	0.172197	0.336223	0.999889	0.666843	0.0455785	0.176415	0.99966	0.614968	Upregulation
16129666	thiostrepton	miR-106b	MIMAT0000680	FDA unapproved	0.005	0.990457	0.969427	0.999973	0.99582	0.82963	0.678644	0.699473	0.0091237	0.962927	0.993733	0.997002	0.123868	0.77084	Upregulation
5468	tiaprofenic acid	miR-106b	MIMAT0000680	FDA approved	0.047	0.958021	0.939957	0.875917	0.919068	0.86623	0.839674	0.923959	0.696649	0.999472	0.999949	0.999885	0.992952	0.917644	Upregulation
36921	ticarcillin	miR-106b	MIMAT0000680	FDA approved	0.05	0.98118	0.883391	0.824561	0.799885	0.897184	0.125292	0.729592	0.969517	0.123366	0.0102715	0.00461934	0.441256	0.565843	Upregulation
26533	tiletamine	miR-106b	MIMAT0000680	FDA unapproved	0.017	0.134009	0.859487	0.904184	0.999998	0.977903	0.116908	0.0265913	0.164782	0.00126415	0.0320158	0.0776987	0.762937	0.421482	Downregulation
36294	tobramycin	miR-106b	MIMAT0000680	FDA approved	0.049	0.999404	0.919638	0.911787	0.99984	0.151297	0.669143	0.995559	0.962814	0.000925003	0.872996	0.552633	0.630608	0.72222	Upregulation
5510	tolnaftate	miR-106b	MIMAT0000680	FDA approved	0.03	0.984318	0.00588646	7.0487e-13	0.328659	0.612702	0.680443	0.13543	0.0953421	0.0252918	0.678486	0.464536	0.755064	0.39718	Downregulation
5560	trichlormethiazide	miR-106b	MIMAT0000680	FDA approved	0.008	0.897516	0.993694	1	0.999922	0.629381	0.853904	0.236831	0.0529711	0.00355342	0.0168842	0.999996	0.990042	0.639558	Upregulation
20299	tridihexethyl	miR-106b	MIMAT0000680	FDA approved	0.026	0.997832	0.988828	1	0.910933	0.268974	0.468412	0.665141	0.0579555	0.0194778	0.9882	0.0216592	0.938381	0.610483	Upregulation
5566	trifluoperazine	miR-106b	MIMAT0000680	FDA approved	0	0.396488	0.605716	0.629954	0.999996	0.833477	0.0965153	0.890969	0.696141	0.0013946	0.000112137	0.00748304	0.00148212	0.429977	Downregulation
9458	triflusal	miR-106b	MIMAT0000680	FDA approved	0.008	0.918564	0.925335	0.631391	0.72492	0.840541	0.201332	0.419665	0.999538	0.0110186	1.62358e-05	0.0011138	0.563106	0.519712	Upregulation
5572	trihexyphenidyl	miR-106b	MIMAT0000680	FDA approved	0.042	0.242938	0.587401	0.463089	0.360106	0.706644	0.450823	0.434705	0.996508	0.0227578	0.000223289	0.401916	0.958067	0.468765	Downregulation
21109	trimetazidine	miR-106b	MIMAT0000680	FDA unapproved	0.001	0.616063	0.587654	0.685001	0.430589	0.90179	0.0174729	0.552833	0.456654	0.00492762	0.824582	0.0540448	0.998401	0.510834	Upregulation
5584	trimipramine	miR-106b	MIMAT0000680	FDA approved	0.003	0.999849	0.975673	0.99998	0.999985	0.999467	0.974704	0.999896	1	0.999752	0.937451	0.999979	0.999842	0.990548	Upregulation
5282443	triprolidine	miR-106b	MIMAT0000680	FDA approved	0	0.977354	0.857149	0.99761	0.996276	0.980595	0.930158	0.996391	0.999999	0.00140215	0.76311	0.576436	0.978569	0.837921	Upregulation
5591	troglitazone	miR-106b	MIMAT0000680	FDA unapproved	0.024	0.997518	0.966685	0.990392	0.856617	0.876594	0.499363	0.99912	0.996235	0.933449	0.0193105	0.908652	0.99992	0.836988	Upregulation
3000706	valinomycin	miR-106b	MIMAT0000680	FDA unapproved	0.002	0.228377	0.924575	0.949879	0.765195	0.533652	0.99011	0.989418	0.350741	0.00868587	0.00221621	0.00115186	0.999098	0.561925	Upregulation
5311	vorinostat	miR-106b	MIMAT0000680	FDA approved	0.011	0.945021	0.814252	0.97887	0.481352	0.673389	0.818433	0.462992	0.16869	0.000761128	0.804876	0.996833	0.999661	0.678761	Upregulation
265237	withaferin A	miR-106b	MIMAT0000680	FDA unapproved	0.018	0.0570823	0.91074	0.807111	0.87736	0.763436	0.583247	0.993959	0.985927	0.23401	0.999988	0.999795	0.999144	0.76765	Upregulation
312145	wortmannin	miR-106b	MIMAT0000680	FDA unapproved	0.006	0.138631	0.480161	0.149437	0.583979	0.607742	0.168876	0.321928	0.817799	0.0108774	0.959769	7.5419e-06	0.999932	0.436595	Downregulation
5707	xylazine	miR-106b	MIMAT0000680	FDA unapproved	0.035	0.984921	0.911431	0.998658	0.886974	0.659965	0.419136	0.493814	0.97464	0.00331143	0.999114	0.0017466	0.885694	0.68495	Upregulation
448042	Y-27632	miR-106b	MIMAT0000680	FDA unapproved	0.022	0.87023	0.887981	1	0.00741478	0.467349	0.317273	0.764946	0.374413	0.221531	0.000110869	0.0344158	0.421182	0.447237	Downregulation
5723	zardaverine	miR-106b	MIMAT0000680	FDA unapproved	0.01	0.862427	0.512352	0.378131	0.527666	0.075161	0.0634104	0.95384	0.439615	8.67172e-05	0.989983	0.999592	0.98394	0.565517	Upregulation
443372	(-)-isoprenaline	miR-124	MIMAT0000422	FDA unapproved	0.02	0.414541	0.837083	0.781062	0.999991	0.289465	0.935367	0.808713	0.999632	0.994498	0.995594	0.999989	0.0743443	0.760857	Upregulation
180933	1,4-chrysenequinone	miR-124	MIMAT0000422	FDA unapproved	0.045	0.994089	0.0464198	0.131779	7.81391e-05	0.85535	0.0859621	0.594218	0.115323	0.98393	0.999991	0.999983	0.99974	0.567239	Upregulation
1340	1,5-isoquinolinediol	miR-124	MIMAT0000422	FDA unapproved	0.044	0.0752504	0.36455	0.260145	0.00716676	0.484495	0.0289429	0.619655	0.00969098	0.98727	0.111792	0.999975	0.996812	0.412145	Downregulation
417052	10-methoxyharmalan	miR-124	MIMAT0000422	FDA unapproved	0.036	0.548684	0.900616	0.18659	0.999976	0.253368	0.879874	0.995939	0.953213	0.63277	0.956311	0.999927	0.257756	0.713752	Upregulation
68843	2,6-dimethylpiperidine	miR-124	MIMAT0000422	FDA unapproved	0.026	0.846539	0.330953	0.376437	0.905022	0.65823	0.0923967	0.489377	0.742381	0.996909	0.900451	0.183434	0.0562775	0.548201	Upregulation
77553	3-acetylcoumarin	miR-124	MIMAT0000422	FDA unapproved	0	0.771288	0.228341	0.167187	0.98621	0.637524	0.175496	0.537468	0.106075	0.88735	0.998628	0.0879562	0.98681	0.547528	Upregulation
6435890	abamectin	miR-124	MIMAT0000422	FDA unapproved	0.02	0.556478	0.0472074	0.000326376	0.392341	0.0837468	0.0386993	2.72594e-05	0.654224	0.770001	0.163424	0.000461742	0.00335767	0.225858	Downregulation
1978	acebutolol	miR-124	MIMAT0000422	FDA approved	0.038	0.318083	0.573278	0.996921	0.31164	0.968259	0.571201	0.66278	0.650637	0.40169	0.999112	0.999452	0.35014	0.650266	Upregulation
71771	aceclofenac	miR-124	MIMAT0000422	FDA unapproved	0.042	0.933074	0.303939	0.953291	0.831892	0.814454	0.646727	0.594583	0.998862	0.352366	0.891138	0.999516	0.929221	0.770755	Upregulation
1986	acetazolamide	miR-124	MIMAT0000422	FDA approved	0.03	0.959288	0.151047	9.4121e-08	0.323053	0.95096	0.146323	0.831693	0.881931	0.998936	0.000601916	0.00414011	0.997659	0.520469	Upregulation
2244	acetylsalicylic acid	miR-124	MIMAT0000422	FDA approved	0.002	0.879282	0.22285	0.201336	0.566941	0.892362	0.13057	0.369275	0.881289	0.990562	0.00085075	0.999989	0.999658	0.59458	Upregulation
3739	adipiodone	miR-124	MIMAT0000422	FDA approved	0.016	0.842688	0.911142	0.58571	0.534767	0.511973	0.758778	0.619462	0.999974	0.989497	0.998104	0.999853	0.999701	0.812638	Upregulation
5310999	AH-23848	miR-124	MIMAT0000422	FDA unapproved	0.022	0.155584	0.444123	0.17655	0.516888	0.120669	0.100398	0.496115	0.251229	0.998039	0.481715	0.0147344	0.0646651	0.318392	Downregulation
6100671	ajmaline	miR-124	MIMAT0000422	FDA approved	0.045	0.99199	0.130008	0.444188	0.752415	0.872094	0.9814	0.313178	0.975226	0.886903	0.999272	0.999511	0.100364	0.703879	Upregulation
2082	albendazole	miR-124	MIMAT0000422	FDA approved	0.015	0.16822	0.847619	0.999989	0.561038	0.907088	0.668546	0.430861	0.965327	0.999717	0.995202	0.999824	0.99878	0.795184	Upregulation
104845	alfaxalone	miR-124	MIMAT0000422	FDA unapproved	0.037	0.984378	0.787954	1	0.656207	0.0587798	0.995196	0.752785	0.0106935	0.999538	0.170585	0.998939	0.999698	0.70123	Upregulation
5574	alimemazine	miR-124	MIMAT0000422	FDA approved	0.004	0.439515	0.219918	1.16296e-05	0.52731	0.497029	0.067819	0.583161	0.999432	0.478986	0.895685	0.580968	0.999696	0.524128	Upregulation
204	allantoin	miR-124	MIMAT0000422	FDA unapproved	0.03	0.745979	0.562965	0.348396	0.639578	0.812756	0.851865	0.566623	0.99953	0.999176	0.865443	0.999489	0.999766	0.78263	Upregulation
134551	alpha-ergocryptine	miR-124	MIMAT0000422	FDA unapproved	0.019	0.764562	0.135828	6.19792e-09	0.521381	0.991202	0.195984	0.746027	0.962456	0.998825	0.999983	0.986367	0.997908	0.69171	Upregulation
68570	alpha-estradiol	miR-124	MIMAT0000422	FDA unapproved	0.001	0.256433	0.0517159	0.00145646	0.825096	0.929953	0.0149625	0.372918	0.00127205	0.997673	0.996598	0.998583	0.0541977	0.458405	Downregulation
5280723	alprostadil	miR-124	MIMAT0000422	FDA approved	0.039	0.998797	0.915373	0.94776	0.610071	0.869772	0.626631	0.982486	0.546224	0.999806	0.998726	0.288515	0.999958	0.815343	Upregulation
2123	altretamine	miR-124	MIMAT0000422	FDA approved	0.045	0.773619	0.880621	0.000190792	0.722201	0.671285	0.297504	0.192442	0.999594	0.999855	0.999997	0.999713	0.999995	0.711418	Upregulation
3678	alverine	miR-124	MIMAT0000422	FDA approved	0.046	0.830867	0.879934	0.695368	0.999149	0.362072	0.376841	0.457999	0.99955	0.998843	0.999996	0.999278	0.999409	0.799942	Upregulation
37768	amikacin	miR-124	MIMAT0000422	FDA approved	0.036	0.281293	0.567925	0.58549	0.579297	0.606127	0.262475	0.756368	0.999636	0.999094	0.987168	0.988591	0.981322	0.716232	Upregulation
2160	amitriptyline	miR-124	MIMAT0000422	FDA approved	0.015	0.948555	0.728394	0.286668	0.981686	0.76184	0.216312	0.195835	0.965716	0.00101618	0.994366	0.821545	0.020217	0.576846	Upregulation
33613	amoxicillin	miR-124	MIMAT0000422	FDA approved	0.038	0.763001	0.351049	0.391611	0.5	0.37304	0.0966951	0.000584106	0.61825	0.019462	0.411002	0.998694	0.997952	0.460112	Downregulation
14957	antimycin A	miR-124	MIMAT0000422	FDA unapproved	0.016	0.0207003	0.172178	3.32125e-05	0.428587	0.504176	0.0332377	0.363476	2.07347e-06	0.230198	8.22644e-06	2.73854e-05	0.914918	0.222295	Downregulation
2230	arecoline	miR-124	MIMAT0000422	FDA unapproved	0.016	0.993783	0.769005	0.991431	0.509245	0.653891	0.739782	0.962589	0.940786	0.991866	0.983592	0.689712	1	0.85214	Upregulation
32170	articaine	miR-124	MIMAT0000422	FDA unapproved	0.019	0.340394	0.577779	0.811878	0.5	0.509183	0.73784	0.340375	0.999997	0.991852	0.999987	0.033943	0.997882	0.653426	Upregulation
11954171	asiaticoside	miR-124	MIMAT0000422	FDA unapproved	0	0.991232	0.18008	2.611e-08	0.275307	0.206946	0.0368847	0.872684	0.0396621	0.00853446	0.99071	0.999958	0.015832	0.384819	Downregulation
2247	astemizole	miR-124	MIMAT0000422	FDA approved	0.006	0.276742	0.0591924	0.249238	0.323873	0.392352	0.0342169	0.506375	0.974573	0.99977	0.999708	0.299658	0.367608	0.456942	Downregulation
74989	atovaquone	miR-124	MIMAT0000422	FDA approved	0.023	0.12466	0.124182	0.000189543	0.0015446	0.8134	0.350222	0.316947	0.999729	0.999983	0.465552	0.971364	0.99919	0.513913	Upregulation
47320	atracurium besilate	miR-124	MIMAT0000422	FDA unapproved	0.012	0.969583	0.689392	0.995228	0.957402	0.90166	0.759931	0.998491	0.999999	0.999885	0.99989	0.99998	0.999182	0.939219	Upregulation
174174	atropine	miR-124	MIMAT0000422	FDA approved	0.033	0.597511	0.482744	0.863244	0.719035	0.309993	0.0845631	0.786372	0.865854	0.95102	0.967024	0.999955	0.999935	0.718938	Upregulation
9444	azacitidine	miR-124	MIMAT0000422	FDA approved	0.006	0.317404	0.044157	1.42624e-12	0.564212	0.290769	0.754195	0.222986	0.997306	0.984911	0.999997	0.999989	0.431642	0.550631	Upregulation
15443	azaperone	miR-124	MIMAT0000422	FDA unapproved	0.006	0.658737	0.332686	0.0106253	0.5	0.36817	0.627276	0.367893	0.881291	0.897709	0.999956	0.999911	0.988052	0.636026	Upregulation
26098	azapropazone	miR-124	MIMAT0000422	FDA approved	0.024	0.416431	0.171078	1.16548e-11	0.543888	0.317043	0.698867	0.245912	0.987382	0.820151	0.999991	0.999935	0.87702	0.589808	Upregulation
2265	azathioprine	miR-124	MIMAT0000422	FDA approved	0.039	0.199748	0.136424	0.0155882	0.529374	0.71969	0.66554	0.289405	0.705408	0.963292	0.999992	0.999974	0.225002	0.537453	Upregulation
5742832	aztreonam	miR-124	MIMAT0000422	FDA approved	0.049	0.342804	0.611433	0.63579	0.5	0.795878	0.930239	0.875867	0.999865	0.997802	0.999705	0.997167	0.986365	0.806076	Upregulation
441397	bacampicillin	miR-124	MIMAT0000422	FDA approved	0.004	0.644062	0.632816	0.970186	0.586193	0.547783	0.584211	0.281784	0.945443	0.99336	0.99969	0.999841	0.00986658	0.682936	Upregulation
20469	beclometasone	miR-124	MIMAT0000422	FDA unapproved	0.019	0.953075	0.566535	0.574405	0.522805	0.442656	0.988501	0.707716	0.999927	0.717773	0.999999	0.999943	0.91683	0.782514	Upregulation
2310	bemegride	miR-124	MIMAT0000422	FDA unapproved	0.008	0.277389	0.505046	0.908887	0.700934	0.264504	0.452714	0.996611	0.0840439	0.994077	0.998962	0.999376	0.999966	0.681876	Upregulation
2315	bendroflumethiazide	miR-124	MIMAT0000422	FDA approved	0.023	0.882174	0.537976	0.227472	0.726709	0.859136	0.561871	0.00224822	0.997709	0.996217	0.99961	0.998808	0.110105	0.658336	Upregulation
2318	benfluorex	miR-124	MIMAT0000422	FDA unapproved	0.037	0.874799	0.972424	0.967146	0.549062	0.538404	0.86926	0.623134	0.961755	0.998958	0.999993	0.99836	0.919526	0.856069	Upregulation
108107	benzamil	miR-124	MIMAT0000422	FDA unapproved	0.012	0.850992	0.627139	0.940488	0.726688	0.936623	0.246165	0.794083	0.999878	0.999798	0.999997	0.999913	0.996945	0.843226	Upregulation
2333	benzbromarone	miR-124	MIMAT0000422	FDA unapproved	0.036	0.340811	0.687897	0.999986	0.610889	0.740115	0.88681	0.684975	0.994551	0.911166	0.99518	0.999996	0.993966	0.820528	Upregulation
8478	benzethonium chloride	miR-124	MIMAT0000422	FDA unapproved	0	0.0328281	0.774471	0.604275	0.728293	0.862506	0.0887461	0.763753	0.822542	0.989094	0.999994	0.999878	0.0198265	0.640517	Upregulation
2337	benzocaine	miR-124	MIMAT0000422	FDA approved	0.027	0.793463	0.782747	0.428342	0.54916	0.637483	0.860419	0.487014	0.989397	0.999956	0.999989	0.908551	0.574038	0.75088	Upregulation
2351	bepridil	miR-124	MIMAT0000422	FDA approved	0.009	0.956595	0.9586	0.916399	0.908447	0.906545	0.35351	0.831995	0.97659	0.980708	0.999717	0.999842	0.992048	0.898416	Upregulation
2369	betaxolol	miR-124	MIMAT0000422	FDA approved	0.036	0.924065	0.728841	0.737275	0.5	0.933131	0.944328	0.538004	0.991135	0.999853	0.999876	0.989392	0.999811	0.857143	Upregulation
7741	betazole	miR-124	MIMAT0000422	FDA approved	0.044	0.753937	0.682495	0.19459	0.523981	0.864696	0.642654	0.594126	0.998907	0.997154	0.999187	0.0224257	0.0790025	0.612763	Upregulation
164642	betonicine	miR-124	MIMAT0000422	FDA unapproved	0.017	0.18076	0.275757	0.0131504	0.502608	0.794747	0.810598	0.594352	0.997879	0.999862	0.998513	0.99998	0.707085	0.656274	Upregulation
10237	bicuculline	miR-124	MIMAT0000422	FDA unapproved	0.005	0.523143	0.306667	0.0379315	0.773253	0.596053	0.511642	0.329119	0.364883	0.977597	0.999999	0.999901	0.995213	0.61795	Upregulation
2405	bisoprolol	miR-124	MIMAT0000422	FDA approved	0.016	0.115838	0.494955	0.230615	0.5	0.84139	0.984643	0.513261	0.999974	0.999843	0.999955	0.999614	0.00338199	0.640289	Upregulation
10154	boldine	miR-124	MIMAT0000422	FDA unapproved	0.042	0.931765	0.705214	0.999819	0.698294	0.102732	0.831	0.541905	0.998952	0.255036	0.999982	0.19055	0.0605117	0.609647	Upregulation
68844	brinzolamide	miR-124	MIMAT0000422	FDA approved	0.011	0.0339522	0.0549691	0.057126	0.105508	0.00436594	0.0204717	0.000208578	0.0367751	0.003629	0.000565665	2.49014e-05	0.109077	0.0355561	Downregulation
6834	brompheniramine	miR-124	MIMAT0000422	FDA approved	0.018	0.988381	0.525801	3.49903e-11	0.999998	0.990854	0.958524	0.990926	0.853567	0.678071	1	0.382266	0.999996	0.780699	Upregulation
2471	bumetanide	miR-124	MIMAT0000422	FDA approved	0.039	0.657405	0.894475	1	0.5	0.865347	0.762473	0.407216	1	0.0283118	0.999963	0.883014	0.990953	0.749097	Upregulation
2474	bupivacaine	miR-124	MIMAT0000422	FDA approved	0.005	0.441119	0.558788	0.419329	0.500078	0.742371	0.276608	0.514799	0.998656	0.0382663	0.414627	0.269387	0.993446	0.513956	Upregulation
2482	butamben	miR-124	MIMAT0000422	FDA unapproved	0.036	0.144666	0.152076	3.69579e-12	0.617231	0.216712	0.909085	0.448526	0.00129389	0.00680417	0.999985	0.151613	0.0133418	0.305111	Downregulation
72393	butirosin	miR-124	MIMAT0000422	FDA unapproved	0.027	0.864133	0.588687	0.802088	0.749423	0.602615	0.315927	0.51346	0.999258	0.996282	0.99938	0.999851	0.999926	0.785919	Upregulation
4248455	C-75	miR-124	MIMAT0000422	FDA unapproved	0.05	0.528776	0.621269	0.635074	0.479731	0.703155	0.685338	0.413384	0.999708	0.970057	0.956392	0.999738	0.957753	0.745864	Upregulation
135403647	calcium folinate	miR-124	MIMAT0000422	FDA approved	0.003	0.694949	0.73669	0.995735	0.5	0.62378	0.0398082	0.642203	0.999998	0.340768	0.00787709	0.000147042	0.0285484	0.467542	Downregulation
443753	calcium pantothenate	miR-124	MIMAT0000422	FDA unapproved	0.009	0.582521	0.000872257	0.00840255	0.338998	0.462919	0.0558146	0.1964	0.00036565	0.997126	0.000102445	0.999827	0.890199	0.377796	Downregulation
2531	calmidazolium	miR-124	MIMAT0000422	FDA unapproved	0.005	0.36907	0.759033	0.660687	0.5	0.778625	0.268694	0.720316	0.978103	0.992192	0.944118	0.00122876	0.000164311	0.581019	Upregulation
24360	camptothecin	miR-124	MIMAT0000422	FDA unapproved	0.034	0.766931	0.769283	0.934059	0.596787	0.874831	0.942963	0.691452	0.999007	0.999432	0.166453	0.00381206	0.934376	0.723282	Upregulation
439202	canavanine	miR-124	MIMAT0000422	FDA unapproved	0.02	0.932926	0.107156	5.30585e-07	0.999856	0.246758	0.0335117	0.439885	0.831798	0.0418036	0.999031	0.987742	0.999551	0.551668	Upregulation
1548943	capsaicin	miR-124	MIMAT0000422	FDA unapproved	0.034	0.142686	0.239264	0.212223	0.967925	0.321219	0.164924	0.0460413	0.996339	0.012062	0.0419689	0.000242435	0.938584	0.34029	Downregulation
44093	captopril	miR-124	MIMAT0000422	FDA approved	0.027	0.405884	0.272355	0.0792087	4.3232e-05	0.0231411	0.0670204	0.00469665	0.0390099	0.985856	0.925531	0.929988	0.236619	0.330779	Downregulation
5831	carbachol	miR-124	MIMAT0000422	FDA approved	0.032	0.984389	0.0748412	7.60083e-10	0.377711	0.658559	0.12499	0.907892	0.96746	0.0081071	0.998675	0.999004	0.97634	0.589831	Upregulation
636403	carbenoxolone	miR-124	MIMAT0000422	FDA unapproved	0.045	0.2542	0.534077	0.495731	0.00161597	0.551812	0.171938	0.795103	0.928757	0.452651	0.460201	0.992457	0.997867	0.553034	Upregulation
2564	carbinoxamine	miR-124	MIMAT0000422	FDA approved	0.023	0.851276	0.408795	0.0299339	0.642283	0.0809723	0.0507452	0.573975	0.0953967	0.999842	0.999975	0.000265131	0.999997	0.477788	Downregulation
2578	carmustine	miR-124	MIMAT0000422	FDA approved	0.004	0.320934	0.859741	0.928276	0.5	0.252505	0.0699336	0.518073	0.464656	0.998555	0.999879	0.993455	0.999787	0.658816	Upregulation
456255	cefamandole	miR-124	MIMAT0000422	FDA approved	0.028	0.0564343	0.874574	1	0.831835	0.616802	0.0800243	0.638995	0.999992	0.999893	0.99998	0.999163	0.913083	0.750898	Upregulation
33255	cefazolin	miR-124	MIMAT0000422	FDA approved	0.012	0.0523924	0.130302	0.0136268	0.606726	0.618676	0.705472	0.555971	0.881709	0.835402	0.00369663	0.191758	0.111706	0.392287	Downregulation
5479537	cefepime	miR-124	MIMAT0000422	FDA approved	0.018	0.877021	0.35977	0.351511	0.599061	0.790523	0.977159	0.567961	0.99887	0.993528	0.989703	0.999594	0.951434	0.788011	Upregulation
5362065	cefixime	miR-124	MIMAT0000422	FDA approved	0.028	0.0653952	0.673182	0.134893	0.00786701	0.803147	0.0833691	0.22702	0.000307159	0.999654	0.000112782	0.381839	0.999186	0.364664	Downregulation
5742673	cefotaxime	miR-124	MIMAT0000422	FDA approved	0.043	0.583487	0.603724	0.00229434	0.999953	0.924681	0.207422	0.986478	0.999962	0.987185	0.694382	0.999969	0.942374	0.744326	Upregulation
53025	cefotetan	miR-124	MIMAT0000422	FDA approved	0.03	0.48074	0.151184	0.0323405	0.464296	0.0927811	0.857881	0.782257	0.637485	0.798111	0.999966	0.999835	0.25679	0.546139	Upregulation
43708	cefotiam	miR-124	MIMAT0000422	FDA approved	0.029	0.650255	0.688534	0.671939	0.811984	0.935486	0.997362	0.976983	0.302593	0.998439	0.909407	0.998269	0.00347597	0.745394	Upregulation
5481173	ceftazidime	miR-124	MIMAT0000422	FDA approved	0.026	0.183421	0.123728	0.412052	0.494759	0.0549033	0.740764	0.691917	0.998566	0.992026	0.995291	0.889298	0.999818	0.631379	Upregulation
2662	celecoxib	miR-124	MIMAT0000422	FDA approved	0.02	0.734684	0.546515	0.51116	0.731827	0.896014	0.137089	0.606862	0.900557	0.948843	0.999992	0.991665	0.873819	0.739919	Upregulation
5959	chloramphenicol	miR-124	MIMAT0000422	FDA approved	0	0.414696	0.231387	0.999005	0.111677	0.138821	0.596742	0.994282	0.961517	0.99993	0.998551	0.999999	0.825761	0.689364	Upregulation
9552079	chlorhexidine	miR-124	MIMAT0000422	FDA approved	0.029	0.722362	0.929969	0.385323	0.999997	0.696047	0.33583	0.711628	0.161726	0.996196	0.999902	0.00126963	0.992862	0.661093	Upregulation
2717	chlormezanone	miR-124	MIMAT0000422	FDA approved	0.044	0.653367	0.755745	0.700748	0.5	0.71946	0.592478	0.782074	0.997089	0.996281	0.999539	0.999995	0.997112	0.807824	Upregulation
7697	chlorphenesin	miR-124	MIMAT0000422	FDA approved	0.049	0.653338	0.755745	0.700748	0.5	0.71946	0.592478	0.782074	0.997089	0.996281	0.999539	0.999995	0.997112	0.807822	Upregulation
2727	chlorpropamide	miR-124	MIMAT0000422	FDA approved	0.022	0.90331	0.969672	1	0.779242	0.960744	0.0209441	0.802583	0.999262	0.037223	0.419597	0.76259	0.981299	0.719705	Upregulation
667467	chlorprothixene	miR-124	MIMAT0000422	FDA approved	0.017	0.840235	0.932418	0.991628	0.791715	0.947619	0.53293	0.908676	0.999973	0.999705	0.999953	0.99709	0.999991	0.911828	Upregulation
2733	chlorzoxazone	miR-124	MIMAT0000422	FDA approved	0.014	0.307449	0.643483	0.292386	0.999997	0.84892	0.638532	0.522903	0.997474	0.879323	0.314224	0.000307939	0.991486	0.619707	Upregulation
6197	cicloheximide	miR-124	MIMAT0000422	FDA unapproved	0.003	0.527115	0.647007	0.911135	0.784036	0.694808	0.930719	0.984337	0.991806	0.999951	0.999936	0.997408	0.999912	0.872347	Upregulation
2749	ciclopirox	miR-124	MIMAT0000422	FDA approved	0.017	0.93185	0.144876	0.0127381	0.992618	0.541759	0.496088	0.682859	0.643707	0.999777	0.997334	0.939803	0.00396292	0.615614	Upregulation
2756	cimetidine	miR-124	MIMAT0000422	FDA approved	0.01	0.840089	0.593789	0.999237	0.34926	0.86608	0.703068	0.799307	0.0450592	0.999487	0.807078	0.999993	0.999998	0.750204	Upregulation
3025	cinchocaine	miR-124	MIMAT0000422	FDA approved	0.009	0.0443601	0.314172	0.53767	0.46409	0.742796	0.533551	0.893533	0.99911	0.0407637	0.999856	0.999977	0.434989	0.583739	Upregulation
101744	cinchonidine	miR-124	MIMAT0000422	FDA unapproved	0.028	0.718484	0.707965	0.0922012	0.593347	0.249312	0.319106	0.650542	0.99154	0.999119	0.985194	0.999894	0.993542	0.691687	Upregulation
1547484	cinnarizine	miR-124	MIMAT0000422	FDA approved	0.043	0.463417	0.168044	0.146648	0.587709	0.388094	0.917362	0.707438	0.19973	0.991515	0.00194443	0.000186385	0.999832	0.464327	Downregulation
2762	cinoxacin	miR-124	MIMAT0000422	FDA approved	0.001	0.311915	0.23296	0.0139147	0.00867932	0.278626	0.271465	0.491217	0.043979	0.99864	0.969707	0.999994	0.999955	0.468421	Downregulation
6917698	cisapride	miR-124	MIMAT0000422	FDA approved	0.032	0.2538	0.187231	0.465917	0.19559	0.404047	0.667706	0.498714	0.0309241	0.999686	0.761385	0.999708	0.218249	0.47358	Downregulation
14520	citiolone	miR-124	MIMAT0000422	FDA unapproved	0.037	0.783373	0.838772	0.969591	0.784151	0.960652	0.661676	0.385554	0.0487083	0.00683557	0.999793	0.99999	0.990662	0.70248	Upregulation
2780	clebopride	miR-124	MIMAT0000422	FDA unapproved	0.019	0.752714	0.820411	0.125052	0.663881	0.646882	0.0720091	0.596871	0.947999	0.023129	0.98198	0.999912	0.999986	0.635902	Upregulation
26987	clemastine	miR-124	MIMAT0000422	FDA approved	0.046	0.148297	0.0254494	2.21284e-16	0.436633	0.577387	0.774597	0.667219	0.222339	0.998587	0.00424875	0.00189347	0.896166	0.396068	Downregulation
2783	clenbuterol	miR-124	MIMAT0000422	FDA approved	0.033	0.0564697	0.56877	0.330054	0.350038	0.0271449	0.164725	0.328027	0.969875	0.740452	0.999965	0.998357	0.999121	0.544417	Upregulation
19004	clidinium bromide	miR-124	MIMAT0000422	FDA unapproved	0.023	0.560559	0.385504	0.0300442	0.999998	0.368999	0.0239696	0.705044	0.658432	0.491465	0.9815	0.999999	0.945752	0.595939	Upregulation
446598	clindamycin	miR-124	MIMAT0000422	FDA approved	0.023	0.622983	0.68035	0.232752	0.594644	0.573015	0.925744	0.290874	0.997247	0.997856	0.100313	0.995366	0.917283	0.660702	Upregulation
2796	clofibrate	miR-124	MIMAT0000422	FDA approved	0.029	0.974471	0.768525	1	0.999996	0.725199	0.789173	0.940228	0.973769	0.907552	0.999961	0.999994	0.999189	0.923171	Upregulation
2805	cloperastine	miR-124	MIMAT0000422	FDA unapproved	0.018	0.985473	0.838891	0.81779	0.999998	0.997289	0.310824	0.999467	0.999802	0.00134836	0.0524059	0.982849	0.802464	0.732383	Upregulation
4380	clorgiline	miR-124	MIMAT0000422	FDA unapproved	0.012	0.956079	0.253951	0.0238231	0.638634	0.348551	0.238457	0.329121	0.0309721	0.986746	0.999986	0.138489	0.99999	0.4954	Downregulation
2812	clotrimazole	miR-124	MIMAT0000422	FDA approved	0.039	0.233085	0.147761	0.924924	0.163197	0.571643	0.124593	0.948606	0.628548	0.990373	0.00167729	0.0742206	0.999954	0.484049	Downregulation
3032536	cobalt chloride	miR-124	MIMAT0000422	FDA unapproved	0.041	0.293565	0.0614084	0.103153	0.257672	0.614579	0.507257	0.136193	0.999824	0.999967	0.997457	0.999715	0.983617	0.579534	Upregulation
71717894	co-dergocrine mesilate	miR-124	MIMAT0000422	FDA unapproved	0.048	0.955215	0.53084	0.9987	0.16595	0.952208	0.132836	0.843109	0.999956	0.853438	0.999976	0.0966485	0.859464	0.699028	Upregulation
5311054	colistin	miR-124	MIMAT0000422	FDA approved	0.039	0.129167	0.348322	1	4.75029e-05	0.238273	0.471044	0.834223	0.754642	0.999772	0.702952	0.00172313	0.997789	0.53983	Upregulation
441082	conessine	miR-124	MIMAT0000422	FDA unapproved	0.016	0.250637	0.0954616	4.33475e-05	0.264668	0.761177	0.856553	0.632574	0.999582	0.081064	0.576698	0.000278867	0.999973	0.459892	Downregulation
24462	copper sulfate	miR-124	MIMAT0000422	FDA unapproved	0.024	0.780823	0.303718	0.534719	0.00191957	0.374138	0.161255	0.567445	0.99976	0.99465	0.000314129	0.999942	0.999698	0.559865	Upregulation
9949821	CP-863187	miR-124	MIMAT0000422	FDA unapproved	0.022	0.537117	0.214827	0.026703	0.485162	0.112779	0.927902	0.751516	0.21282	0.283409	0.992449	0.999979	0.511026	0.504641	Upregulation
9999342	CP-944629	miR-124	MIMAT0000422	FDA unapproved	0.044	0.73927	0.205776	0.242473	0.724914	0.815213	0.107873	0.614682	0.999842	0.966106	0.977136	0.0160545	0.988611	0.616496	Upregulation
6076	cyclic adenosine monophosphate	miR-124	MIMAT0000422	FDA unapproved	0.026	0.999998	0.905981	0.996892	0.999987	0.998138	6.49845e-22	0.999884	0.999291	0.447819	0.99982	0.997905	0.0680454	0.78448	Upregulation
2904	cyclopenthiazide	miR-124	MIMAT0000422	FDA unapproved	0.002	0.649392	0.68687	0.166012	0.971957	0.989527	0.967927	0.680147	0.225365	0.997264	0.999983	0.999735	0.999888	0.777839	Upregulation
135398738	dacarbazine	miR-124	MIMAT0000422	FDA approved	0.043	0.993091	0.944243	1	0.631353	0.762826	0.794458	0.799622	0.998406	0.99984	0.9998	0.999949	0.999642	0.910269	Upregulation
28417	danazol	miR-124	MIMAT0000422	FDA approved	0.049	0.916618	0.827802	0.695948	0.750328	0.912198	0.82818	0.806227	0.999987	0.999614	0.999997	0.999566	0.999785	0.894687	Upregulation
6914273	dantrolene	miR-124	MIMAT0000422	FDA approved	0.023	0.996057	0.960238	0.986332	0.999997	0.9905	0.986962	0.96644	0.999884	0.999484	1	0.99998	0.999999	0.990489	Upregulation
16219259	depudecin	miR-124	MIMAT0000422	FDA unapproved	0.044	0.0616283	0.954843	1	0.999997	0.950003	0.53334	0.639966	0.712535	0.99961	0.999932	0.860213	0.99797	0.80917	Upregulation
5743	dexamethasone	miR-124	MIMAT0000422	FDA approved	0.012	0.67351	0.424962	5.01883e-10	0.552081	0.969203	0.289372	0.99849	0.996976	0.996527	0.0533534	0.00306934	0.997295	0.57957	Upregulation
5360696	dextromethorphan	miR-124	MIMAT0000422	FDA approved	0.026	0.35699	0.279438	0.216229	0.648147	0.588614	0.330668	0.80964	0.972128	0.963584	0.999707	0.998599	0.9994	0.680262	Upregulation
18381	dicloxacillin	miR-124	MIMAT0000422	FDA approved	0.043	2.90291e-06	0.0650096	0.00327656	0.349828	0.312311	0.0210225	0.464504	0.998824	0.00135206	4.36594e-06	0.000112533	0.0331291	0.187448	Downregulation
448537	diethylstilbestrol	miR-124	MIMAT0000422	FDA approved	0.01	0.912873	0.792225	0.00231522	0.95071	0.438218	0.553048	0.99117	1	0.765352	0.00331179	3.92677e-05	0.794248	0.600293	Upregulation
3055	difenidol	miR-124	MIMAT0000422	FDA approved	0.042	0.0118197	0.516802	0.0979485	0.668849	0.57592	0.566465	0.447776	0.99314	0.998353	0.994899	0.999993	0.939541	0.650959	Upregulation
2724385	digoxin	miR-124	MIMAT0000422	FDA approved	0.006	0.829281	0.849735	6.0575e-06	0.646962	0.56388	0.828354	0.327559	0.998914	0.994662	0.999985	0.999516	0.999968	0.753235	Upregulation
439369	dihydrostreptomycin	miR-124	MIMAT0000422	FDA unapproved	0.034	0.665324	0.895377	0.0651162	0.999998	0.542919	0.69165	0.182029	0.940309	0.979075	0.249953	0.953848	0.770092	0.661307	Upregulation
3074	dilazep	miR-124	MIMAT0000422	FDA unapproved	0.029	0.189046	0.0170313	0.0232147	0.348035	0.960564	0.021599	0.266902	0.530342	0.995731	0.00415116	0.934177	0.919802	0.434216	Downregulation
10660	dimenhydrinate	miR-124	MIMAT0000422	FDA approved	0.001	0.909806	0.633265	0.253721	0.999971	0.0391576	0.254834	0.454089	1	0.252679	0.99988	0.999853	0.999858	0.64976	Upregulation
3081	dimethadione	miR-124	MIMAT0000422	FDA unapproved	0.009	0.874834	0.665605	0.455467	0.999874	0.192029	0.307678	0.955389	0.989717	0.985751	0.138097	0.996858	0.957952	0.709938	Upregulation
5280360	dinoprostone	miR-124	MIMAT0000422	FDA approved	0.004	0.49626	0.47061	0.404896	0.815296	0.44329	0.467285	0.598001	0.820514	0.18058	0.0777401	0.976819	0.451402	0.516891	Upregulation
8569	dioxybenzone	miR-124	MIMAT0000422	FDA unapproved	0.019	0.945963	0.989148	0.998844	0.521967	0.894792	0.2002	0.710532	0.999999	0.00316446	0.99741	0.953601	0.999129	0.767896	Upregulation
10831	diperodon	miR-124	MIMAT0000422	FDA unapproved	0.046	0.893144	0.849435	0.144978	0.000256649	0.0743896	0.0848415	0.00373492	0.999974	0.999822	0.996098	0.98221	0.980639	0.584127	Upregulation
3100	diphenhydramine	miR-124	MIMAT0000422	FDA approved	0.026	0.916078	0.838347	0.475248	0.999999	0.96811	0.96111	0.782836	0.999555	0.999884	0.999363	0.996371	0.999683	0.911382	Upregulation
3182	diprophylline	miR-124	MIMAT0000422	FDA approved	0.037	0.41185	0.334039	0.454838	0.534288	0.884793	0.872792	0.726878	0.784214	0.99826	0.999887	0.109231	0.000307978	0.592615	Upregulation
3114	disopyramide	miR-124	MIMAT0000422	FDA approved	0.039	0.190548	0.812431	0.999586	0.5	0.454764	0.023281	0.644436	1	0.52232	0.000194242	0.00160226	0.240125	0.449107	Downregulation
3117	disulfiram	miR-124	MIMAT0000422	FDA approved	0.042	0.902928	0.909804	0.999871	0.545818	0.528027	0.239116	0.520147	1	0.998124	0.963013	0.999989	0.91027	0.793092	Upregulation
180081	dizocilpine	miR-124	MIMAT0000422	FDA unapproved	0.014	0.0376841	0.289678	0.433856	0.993351	0.631589	0.114434	0.580242	0.992492	0.999048	0.00520652	0.539741	0.0255588	0.47024	Downregulation
2116	dl-alpha tocopherol	miR-124	MIMAT0000422	FDA unapproved	0.002	0.956942	0.200025	0.0039368	0.5	0.841955	0.986962	0.138226	0.797645	0.694879	0.999831	0.999012	0.737462	0.65474	Upregulation
3132	DL-thiorphan	miR-124	MIMAT0000422	FDA unapproved	0.006	0.011619	0.480039	0.703663	0.988035	0.157765	0.000252492	2.12165e-08	0.435983	0.0896211	0.946605	0.0923434	0.848203	0.396177	Downregulation
5284549	dorzolamide	miR-124	MIMAT0000422	FDA approved	0.02	0.917303	0.963961	0.510579	0.999993	0.421472	0.0308924	0.107162	0.94577	0.99986	0.000464062	0.999996	0.786959	0.640368	Upregulation
3157	doxazosin	miR-124	MIMAT0000422	FDA approved	0.037	0.472226	0.926504	0.809829	0.999998	0.968751	0.997275	0.672677	0.936404	0.928826	0.999972	0.99226	0.999356	0.892007	Upregulation
667477	doxepin	miR-124	MIMAT0000422	FDA approved	0.025	0.0162073	0.335802	0.898186	0.417388	0.291782	0.352815	0.607517	0.686164	0.20063	0.133498	0.999964	0.882856	0.485234	Downregulation
31703	doxorubicin	miR-124	MIMAT0000422	FDA approved	0.027	0.94976	0.969074	0.94137	0.5	0.935069	0.456245	0.597872	0.999978	0.998405	0.464254	0.999744	0.999998	0.817648	Upregulation
54671203	doxycycline	miR-124	MIMAT0000422	FDA approved	0.034	0.954323	0.0553843	0.000375993	0.0797645	0.229648	0.112003	0.983408	0.00317285	0.957984	0.00237632	0.202596	0.797174	0.364851	Downregulation
3198	econazole	miR-124	MIMAT0000422	FDA approved	0.029	0.9854	0.765768	0.159113	0.999977	0.988542	0.999333	0.42105	0.995691	0.0571536	0.0450353	0.813339	0.999439	0.68582	Upregulation
8307	edrophonium chloride	miR-124	MIMAT0000422	FDA approved	0.029	0.532027	0.462709	0.583785	0.999995	0.560171	0.847317	0.832995	0.995423	0.0268801	0.777233	6.72554e-05	0.108771	0.560615	Upregulation
165537	eldeline	miR-124	MIMAT0000422	FDA unapproved	0.044	0.125132	0.0252176	0.0474387	0.000610234	0.294289	0.0549988	1.02061e-05	0.0837784	0.988471	0.964551	0.979841	0.0308179	0.299596	Downregulation
3213	ellipticine	miR-124	MIMAT0000422	FDA unapproved	0.003	0.975594	0.161034	0.110931	0.76722	0.86919	0.995136	0.786286	0.999692	0.991084	0.999999	0.907988	0.999999	0.797013	Upregulation
5388962	enalapril	miR-124	MIMAT0000422	FDA approved	0.009	0.682606	0.492754	0.5874	0.515588	0.859712	0.0270461	0.464843	0.999472	0.997866	0.98633	0.9921	0.790338	0.699671	Upregulation
37175	enilconazole	miR-124	MIMAT0000422	FDA unapproved	0.012	0.19559	0.856524	1	0.999788	0.956911	0.243085	0.363237	0.997566	0.000801095	0.99999	0.999911	0.993768	0.717264	Upregulation
441302	epiandrosterone	miR-124	MIMAT0000422	FDA unapproved	0.007	0.723001	0.607105	0.484954	0.69952	0.621856	0.438459	0.677895	0.998173	0.999437	0.962787	0.923143	0.999732	0.761338	Upregulation
5756	estriol	miR-124	MIMAT0000422	FDA approved	0.028	0.113996	0.577452	0.821342	0.999921	0.724551	0.165026	0.771841	0.999878	0.994564	0.998081	0.995645	0.884102	0.753867	Upregulation
17506	etamsylate	miR-124	MIMAT0000422	FDA unapproved	0.043	0.925976	0.820641	0.998764	0.60579	0.204979	0.914507	0.561649	0.995495	0.75712	0.999676	0.999854	0.897935	0.806866	Upregulation
2761171	ethionamide	miR-124	MIMAT0000422	FDA approved	0.036	0.906165	0.533036	0.978494	0.0951333	0.972146	0.967654	0.70177	0.995128	0.340286	0.999997	0.0234496	0.595397	0.675721	Upregulation
5284557	ethisterone	miR-124	MIMAT0000422	FDA unapproved	0.011	0.817359	0.6355	1	0.999094	0.355837	0.418022	0.406227	0.221495	0.859429	0.0109664	0.829187	0.996758	0.629156	Upregulation
3292	ethotoin	miR-124	MIMAT0000422	FDA approved	0.043	0.773989	0.593298	0.239695	0.745159	0.892943	0.985107	0.753169	0.987194	0.998622	0.95088	0.99998	0.999838	0.826656	Upregulation
57267	eticlopride	miR-124	MIMAT0000422	FDA unapproved	0.048	0.997305	0.937833	0.927123	0.779942	0.760097	0.84292	0.967822	0.999939	0.999516	0.999993	0.99982	0.999826	0.934345	Upregulation
170344	etifenin	miR-124	MIMAT0000422	FDA unapproved	0.008	0.985439	0.961728	1	0.8377	0.95034	0.365319	0.66968	0.998203	0.545139	0.999783	0.993502	0.999992	0.858902	Upregulation
5880	etiocholanolone	miR-124	MIMAT0000422	FDA unapproved	0.009	0.80619	0.629756	0.405859	0.592182	0.685614	0.261861	0.728193	0.996371	0.853623	0.147081	0.594009	0.997959	0.641558	Upregulation
667484	etomidate	miR-124	MIMAT0000422	FDA approved	0.021	0.909018	0.810241	0.55501	0.999998	0.708841	0.825846	0.746647	0.997729	0.999809	0.982775	0.999984	0.999432	0.877944	Upregulation
60198	exemestane	miR-124	MIMAT0000422	FDA approved	0.032	0.90248	0.254155	1.62495e-10	0.323661	0.515163	0.392506	0.598086	0.994104	0.999918	0.999964	0.571952	0.999305	0.629274	Upregulation
3547	fasudil	miR-124	MIMAT0000422	FDA unapproved	0.031	0.123646	0.425399	5.48866e-12	0.5	0.0235097	0.00277408	0.103409	0.0345569	0.00662281	0.968148	0.100944	0.934974	0.268665	Downregulation
3332	felbinac	miR-124	MIMAT0000422	FDA unapproved	0.035	0.861664	0.842711	0.642192	0.5	0.365424	0.60627	0.457082	0.994577	0.99664	0.780566	0.0508957	0.558694	0.63806	Upregulation
3333	felodipine	miR-124	MIMAT0000422	FDA approved	0.044	0.157225	0.168914	0.215619	0.340047	0.207291	0.238231	0.284939	0.900441	0.00878396	0.992125	0.875017	0.984495	0.447761	Downregulation
3334	fenbendazole	miR-124	MIMAT0000422	FDA unapproved	0.023	0.694117	0.541153	0.429519	0.409098	0.336018	0.497089	0.400942	0.999994	0.000162844	0.000558048	0.942323	0.976731	0.518975	Upregulation
3335	fenbufen	miR-124	MIMAT0000422	FDA unapproved	0.018	0.0819872	0.791631	0.999853	0.999313	0.936513	0.213543	0.0993592	0.0471435	0.999457	0.999926	0.999832	0.869893	0.669871	Upregulation
3344	fenspiride	miR-124	MIMAT0000422	FDA unapproved	0.043	0.0552887	0.129008	0.0503852	0.341928	0.0600108	0.0103597	0.282425	0.167707	0.292021	7.69721e-06	0.0655939	2.6812e-06	0.121228	Downregulation
114811	florfenicol	miR-124	MIMAT0000422	FDA unapproved	0.004	0.602219	0.199838	0.000918394	0.805944	0.769021	0.0722751	0.52377	0.935176	0.353789	0.992364	0.894088	0.999925	0.595777	Upregulation
21319	flucloxacillin	miR-124	MIMAT0000422	FDA approved	0.03	0.9696	0.890476	1	0.999997	0.90627	0.346568	0.379284	0.999982	0.822944	0.999995	0.999862	0.979196	0.857848	Upregulation
3366	flucytosine	miR-124	MIMAT0000422	FDA approved	0.03	0.817363	0.479361	0.771173	0.996702	0.971935	0.961913	0.992998	0.999939	0.999974	0.994488	0.999996	0.999904	0.915479	Upregulation
15209	fludroxycortide	miR-124	MIMAT0000422	FDA approved	0.041	0.956931	0.101159	0.430924	0.116252	0.259716	0.0601852	0.362396	0.0111553	0.428757	0.042206	0.99999	0.257475	0.335596	Downregulation
941361	flunarizine	miR-124	MIMAT0000422	FDA approved	0.039	0.00122733	0.0144073	0.00277909	0.041645	0.641403	0.355996	0.371647	0.976765	0.999251	0.987261	0.999611	0.02429	0.451357	Downregulation
38081	flunixin	miR-124	MIMAT0000422	FDA unapproved	0.023	0.851515	0.520247	0.792278	0.345601	0.0514788	0.659771	0.6671	0.990059	0.00285231	0.946132	0.999922	0.99198	0.651578	Upregulation
21586665	fluorocurarine	miR-124	MIMAT0000422	FDA unapproved	0.012	0.929015	0.837987	0.239743	0.709625	0.395623	0.197488	0.235064	0.909675	0.999496	0.00154698	0.00600831	0.18269	0.47033	Downregulation
9878	fluorometholone	miR-124	MIMAT0000422	FDA approved	0.019	0.848287	0.611579	0.62019	0.00462398	0.776937	0.653405	0.488996	0.277636	0.991567	0.999946	0.99979	0.104521	0.61479	Upregulation
5281881	flupentixol	miR-124	MIMAT0000422	FDA approved	0.012	0.985149	0.73908	0.741966	0.623294	0.618699	0.238307	0.556976	0.995703	0.118187	0.989217	0.000545183	0.999548	0.633889	Upregulation
3394	flurbiprofen	miR-124	MIMAT0000422	FDA approved	0.039	0.984349	0.772186	0.852181	0.987934	0.395909	0.563133	0.502395	0.397329	0.971794	0.00137512	0.0743497	0.00608349	0.542418	Upregulation
3396	fluspirilene	miR-124	MIMAT0000422	FDA approved	0.002	0.73493	0.528185	0.358108	0.5	0.609262	0.389597	0.575596	0.998228	0.0043088	0.71421	0.998007	0.998569	0.617417	Upregulation
3397	flutamide	miR-124	MIMAT0000422	FDA approved	0.045	0.456612	0.026611	0.345109	0.0113503	0.802991	0.324453	0.289873	0.999959	0.998489	0.976438	0.70812	0.997658	0.578139	Upregulation
104741	fulvestrant	miR-124	MIMAT0000422	FDA approved	0.026	0.926929	0.247663	0.302979	0.401837	0.978412	0.0944291	0.440586	0.999073	0.010737	0.997339	0.227711	0.981253	0.550746	Upregulation
9553856	furaltadone	miR-124	MIMAT0000422	FDA unapproved	0.014	0.078625	0.0138286	5.63346e-19	0.462314	0.483703	0.420249	0.24893	0.999623	0.342719	0.999919	0.000851278	0.0223126	0.339423	Downregulation
3440	furosemide	miR-124	MIMAT0000422	FDA approved	0.006	0.976697	0.868317	0.911518	0.765822	0.963203	0.998408	0.986085	0.999938	0.470054	0.999996	0.999685	0.999985	0.911643	Upregulation
3000226	fusidic acid	miR-124	MIMAT0000422	FDA approved	0.041	0.867692	0.838466	0.686614	0.874152	0.952149	0.811226	0.881919	0.994196	0.693828	0.999998	0.999986	0.989982	0.882517	Upregulation
123631	gefitinib	miR-124	MIMAT0000422	FDA approved	0.001	0.921124	0.647415	0.446842	0.808401	0.904707	0.856077	0.615676	0.764484	0.991629	0.999993	0.999997	0.982588	0.828244	Upregulation
5288382	geldanamycin	miR-124	MIMAT0000422	FDA unapproved	0.042	0.985038	0.776049	0.999999	0.914615	0.980494	0.838633	0.782288	0.300972	0.999706	0.999885	0.998953	0.999955	0.881382	Upregulation
3467	gentamicin	miR-124	MIMAT0000422	FDA approved	0.028	0.970855	0.546157	0.951657	0.927877	0.978361	0.642941	0.927932	0.066682	0.999669	0.999416	0.989741	0.993322	0.832884	Upregulation
6466	gibberellic acid	miR-124	MIMAT0000422	FDA unapproved	0.016	0.432225	0.0565054	0.544788	0.459971	0.327488	0.920932	0.610666	0.997592	0.999512	0.00417518	0.00454368	0.996444	0.52957	Upregulation
3474	glafenine	miR-124	MIMAT0000422	FDA unapproved	0.004	0.86226	0.942051	1	0.700678	0.803079	0.995928	0.910756	0.963983	0.999247	0.999999	0.999951	0.058798	0.853061	Upregulation
3478	glipizide	miR-124	MIMAT0000422	FDA approved	0.014	0.63425	0.0487701	0.00487722	0.242548	0.332751	0.24295	0.497403	0.0451705	0.0014277	0.163352	0.999211	0.475863	0.307381	Downregulation
11693	glycopyrronium bromide	miR-124	MIMAT0000422	FDA approved	0.049	0.992639	0.95208	0.800149	0.999991	0.864845	0.45916	0.427715	0.903537	0.978541	0.999719	0.991802	0.703777	0.839496	Upregulation
3503	gossypol	miR-124	MIMAT0000422	FDA unapproved	0	0.859016	0.743818	1	0.515417	0.54356	0.0237726	0.0281633	0.0364051	0.0905652	0.993563	0.0021419	0.782316	0.468228	Downregulation
5702063	guanabenz	miR-124	MIMAT0000422	FDA approved	0.016	0.0240699	0.667005	0.286326	0.410211	0.910817	0.104178	0.705008	0.999999	0.999632	0.372341	0.00354762	0.999545	0.540223	Upregulation
3519	guanfacine	miR-124	MIMAT0000422	FDA approved	0.038	0.00813701	0.931161	0.999941	0.604471	0.804067	0.333407	0.0854688	0.999923	0.99985	0.985475	0.000332595	0.980098	0.644361	Upregulation
37393	halofantrine	miR-124	MIMAT0000422	FDA approved	0.008	0.996597	0.872952	0.999938	0.920994	0.972425	0.570928	0.666158	0.999737	0.99927	0.999991	0.999436	0.872121	0.905879	Upregulation
5280953	harmine	miR-124	MIMAT0000422	FDA unapproved	0.035	0.970364	0.69721	0.99996	0.965134	0.460222	0.752903	0.943828	0.999193	0.988452	0.999995	0.99989	0.996728	0.897823	Upregulation
906426	heliotrine	miR-124	MIMAT0000422	FDA unapproved	0.005	0.653902	0.123444	0.00216204	0.139513	0.637116	0.533341	0.540543	1	0.96372	0.291778	0.789402	0.986523	0.55512	Upregulation
3590	heptaminol	miR-124	MIMAT0000422	FDA unapproved	0.01	0.377204	0.20201	0.841865	0.931456	0.550597	0.51255	0.42082	0.990961	0.875667	0.974267	0.999952	0.999989	0.723111	Upregulation
72281	hesperetin	miR-124	MIMAT0000422	FDA approved	0.025	0.675463	0.974382	0.12693	0.990651	0.713293	0.69246	0.297318	0.988399	0.980211	8.25763e-06	5.74183e-05	0.997728	0.619742	Upregulation
8362	homosalate	miR-124	MIMAT0000422	FDA unapproved	0.011	0.95998	0.870146	0.993726	0.779363	0.277783	0.333131	0.571935	0.938794	0.0462213	0.999966	0.998357	0.629574	0.699915	Upregulation
3634	hycanthone	miR-124	MIMAT0000422	FDA unapproved	0.02	0.833081	0.399937	0.650523	0.601153	0.893328	0.0595661	0.552427	0.882137	0.964984	0.996743	0.957019	0.651199	0.703508	Upregulation
3637	hydralazine	miR-124	MIMAT0000422	FDA approved	0.032	0.941027	0.907347	0.932579	0.659249	0.443478	0.306933	0.794611	0.187052	0.998216	0.946988	0.999927	0.815587	0.744416	Upregulation
3638	hydrastinine	miR-124	MIMAT0000422	FDA unapproved	0.03	0.171535	0.767171	0.969935	0.560481	0.319093	0.311341	0.824769	0.964501	0.999341	0.999996	0.999668	0.998813	0.740554	Upregulation
3639	hydrochlorothiazide	miR-124	MIMAT0000422	FDA approved	0.03	0.0312573	0.151663	0.986528	0.635359	0.843354	0.989493	0.971371	0.973491	0.998866	0.999172	0.999866	0.940577	0.793416	Upregulation
5754	hydrocortisone	miR-124	MIMAT0000422	FDA approved	0.006	0.951746	0.994826	0.738184	0.785458	0.874205	0.915123	0.64508	0.989969	0.994532	0.00361994	0.414688	0.0170494	0.693707	Upregulation
6713966	hydroxyachillin	miR-124	MIMAT0000422	FDA unapproved	0.016	0.658808	0.161543	0.00420529	0.000104447	0.0664918	0.0675864	0.539568	0.960648	0.697619	0.996054	0.999874	0.000570621	0.429423	Downregulation
3689	ifenprodil	miR-124	MIMAT0000422	FDA unapproved	0.046	0.809612	0.798233	0.938068	0.999553	0.775661	0.51642	0.970099	1	0.999524	0.962265	0.999778	0.99983	0.89742	Upregulation
54680304	ikarugamycin	miR-124	MIMAT0000422	FDA unapproved	0.009	0.00197725	0.0105852	1.36717e-16	0.00158038	0.585082	0.197853	0.837479	0.462453	0.999673	8.84361e-05	0.90727	0.962248	0.413857	Downregulation
5291	imatinib	miR-124	MIMAT0000422	FDA approved	0.009	0.975078	0.807911	0.999947	0.904205	0.354441	0.758733	0.812731	0.326378	0.0949459	0.0176089	0.999606	0.998946	0.670877	Upregulation
38258	imidurea	miR-124	MIMAT0000422	FDA unapproved	0.042	0.987291	0.859298	0.995685	0.999997	0.673265	0.0643849	0.640321	0.99999	0.99987	0.999963	0.999989	0.995749	0.851317	Upregulation
27648	iocetamic acid	miR-124	MIMAT0000422	FDA unapproved	0.02	0.881265	0.975859	0.999999	0.735855	0.994312	0.619144	0.979922	0.999998	0.999028	0.999993	0.999995	0.988003	0.931114	Upregulation
3730	iohexol	miR-124	MIMAT0000422	FDA approved	0.019	0.245689	0.507955	0.416549	0.576792	0.854951	0.439218	0.655534	0.999997	0.996803	0.998127	0.999999	0.997584	0.7241	Upregulation
6912226	ionomycin	miR-124	MIMAT0000422	FDA unapproved	0.002	0.991912	0.986529	1	0.999962	0.98211	0.832436	0.883675	0.999714	0.999954	0.999989	0.999997	0.974568	0.970904	Upregulation
3741	ioversol	miR-124	MIMAT0000422	FDA unapproved	0.047	0.989591	0.816678	0.883878	0.997351	0.600614	0.840249	0.452757	0.0817672	0.999849	0.999971	0.000226897	0.975747	0.71989	Upregulation
60838	irinotecan	miR-124	MIMAT0000422	FDA approved	0.005	0.0074889	0.818891	0.770976	0.978112	0.697173	0.797491	0.239027	0.999996	0.541016	0.999076	0.999988	0.991404	0.73672	Upregulation
3760	isoconazole	miR-124	MIMAT0000422	FDA unapproved	0.039	0.303772	0.602397	0.0694189	0.999981	0.0929411	0.284167	0.885016	0.976835	0.999614	0.999381	0.999673	0.0179454	0.602595	Upregulation
127516	isoflupredone	miR-124	MIMAT0000422	FDA unapproved	0.039	0.865676	0.919105	1	0.788955	0.767426	0.116932	0.984694	0.999931	0.999865	0.000608592	0.96839	0.12737	0.711579	Upregulation
22297	isometheptene	miR-124	MIMAT0000422	FDA approved	0.01	0.988972	0.811551	0.0052503	0.5	0.782376	0.768784	0.948659	0.940733	0.999416	6.7526e-06	0.731792	0.953482	0.702585	Upregulation
3767	isoniazid	miR-124	MIMAT0000422	FDA approved	0.041	0.976223	0.989543	1	0.670669	0.904615	0.178019	0.997769	1	0.787661	0.999057	0.998642	0.871747	0.864495	Upregulation
6284	isopropamide iodide	miR-124	MIMAT0000422	FDA approved	0.046	0.87876	0.715934	0.63975	0.762752	0.913647	0.978662	0.725027	0.992203	0.996601	0.999999	0.997258	1	0.883383	Upregulation
54677972	isoxicam	miR-124	MIMAT0000422	FDA unapproved	0.007	0.854462	0.230971	0.0896212	0.603876	0.439859	0.821717	0.758603	0.804284	0.987452	0.000312867	0.999994	0.962817	0.629497	Upregulation
6321424	ivermectin	miR-124	MIMAT0000422	FDA approved	0.03	0.128591	0.212526	0.00300644	0.000950739	0.0510902	0.385846	0.764066	0.325077	0.998495	0.481805	0.000206457	0.320711	0.306031	Downregulation
3822	ketanserin	miR-124	MIMAT0000422	FDA unapproved	0.004	0.622455	0.690462	0.497451	0.995783	0.944379	0.0468238	0.247872	0.921301	0.994429	0.997772	0.992864	0.568794	0.710032	Upregulation
3825	ketoprofen	miR-124	MIMAT0000422	FDA approved	0.046	0.924206	0.949316	0.128247	0.999997	0.313509	0.0615091	0.412339	0.324711	0.999642	0.976314	0.136392	0.999834	0.602168	Upregulation
3827	ketotifen	miR-124	MIMAT0000422	FDA approved	0.045	0.989564	0.890269	0.969204	0.512258	0.856725	0.208487	0.374872	1	0.99983	0.9746	0.999987	0.996021	0.814318	Upregulation
3828	khellin	miR-124	MIMAT0000422	FDA unapproved	0.014	0.951098	0.17624	0.341068	0.00581426	0.988741	0.737463	0.463643	0.998982	0.988286	0.998572	0.974787	0.997569	0.718522	Upregulation
7314	lactobionic acid	miR-124	MIMAT0000422	FDA unapproved	0.004	0.845813	0.636164	0.844365	0.541909	0.941931	0.211641	0.629611	0.999901	0.990872	0.99981	0.986854	0.823654	0.78771	Upregulation
5360807	lasalocid	miR-124	MIMAT0000422	FDA unapproved	0.009	0.932104	0.902914	0.717853	0.620285	0.42586	0.0606355	0.213376	0.991743	0.994851	2.77175e-05	0.96414	0.00677199	0.569213	Upregulation
449215	levcycloserine	miR-124	MIMAT0000422	FDA unapproved	0.045	0.947713	0.94139	0.999927	0.919308	0.187746	0.993342	0.930993	0.00144248	0.987705	0.85511	0.999915	0.778403	0.79525	Upregulation
39468	levobunolol	miR-124	MIMAT0000422	FDA approved	0.028	0.891086	0.962414	0.99594	0.999995	0.88814	0.485727	0.671047	1	0.00119864	0.999988	0.89785	0.999987	0.816114	Upregulation
54385	levocabastine	miR-124	MIMAT0000422	FDA approved	0.005	0.94185	0.639855	0.592377	0.898919	0.246158	0.996312	0.986581	0.275744	0.997343	0.976607	0.995878	0.993712	0.795111	Upregulation
13109	levonorgestrel	miR-124	MIMAT0000422	FDA approved	0.004	0.0260147	0.125962	1.74304e-13	0.642876	0.323181	0.0251937	0.721515	0.948519	0.996845	0.000382463	0.000136002	0.999856	0.400873	Downregulation
23666112	levothyroxine sodium	miR-124	MIMAT0000422	FDA approved	0.031	0.883725	0.817172	5.55216e-08	0.999998	0.964364	0.813659	0.997111	0.902701	0.923476	0.999999	0.999856	0.999998	0.858505	Upregulation
28864	lisuride	miR-124	MIMAT0000422	FDA approved	0.018	0.940914	0.521482	0.813851	0.724557	0.983549	0.286362	0.361018	0.999999	0.999983	0.999996	0.999976	0.943346	0.797919	Upregulation
9903	lithocholic acid	miR-124	MIMAT0000422	FDA unapproved	0.017	0.986302	0.967687	0.999987	0.997129	0.786205	0.891333	0.670816	0.0814224	0.999915	0.999974	0.999997	0.411078	0.815987	Upregulation
89034	L-methionine sulfoximine	miR-124	MIMAT0000422	FDA unapproved	0.003	0.95838	0.938627	0.873397	0.918865	0.985311	0.992905	0.927201	0.999994	0.999898	0.999996	1	0.999999	0.966214	Upregulation
101616	lobeline	miR-124	MIMAT0000422	FDA unapproved	0.018	0.980212	0.872093	0.806157	0.808319	0.911783	0.3908	0.748185	0.999938	0.995634	0.999973	0.114284	0.999831	0.802268	Upregulation
3950	lomustine	miR-124	MIMAT0000422	FDA approved	0.011	0.103265	0.849866	0.885445	0.999998	0.895635	0.168016	0.0234493	0.999118	0.032721	0.990813	0.999976	0.988725	0.661419	Upregulation
3955	loperamide	miR-124	MIMAT0000422	FDA approved	0.02	0.999318	0.910853	0.885891	0.999733	0.500385	0.932326	0.997317	0.998776	0.500964	0.999715	0.995968	0.680419	0.866805	Upregulation
3960	lorglumide	miR-124	MIMAT0000422	FDA unapproved	0.032	0.983157	0.00467359	7.65773e-17	0.325935	0.70972	0.934361	0.147078	0.812715	0.999804	0.999842	0.999368	0.998445	0.659592	Upregulation
244898	lumicolchicine	miR-124	MIMAT0000422	FDA unapproved	0.042	0.894844	0.993517	1	0.999937	0.61345	0.987046	0.259457	0.633495	0.00436886	0.999959	0.999842	0.776065	0.763498	Upregulation
3998	mafenide	miR-124	MIMAT0000422	FDA unapproved	0.007	0.997442	0.988544	1	0.920718	0.513833	0.674598	0.674079	0.902708	0.889176	0.983562	0.993922	0.919026	0.871467	Upregulation
54676539	meclocycline	miR-124	MIMAT0000422	FDA unapproved	0.016	0.403187	0.594229	0.615478	0.999996	0.963296	0.321371	0.935256	0.999921	0.999106	0.999901	0.999414	0.759358	0.799209	Upregulation
4037	meclofenamic acid	miR-124	MIMAT0000422	FDA approved	0.025	0.913667	0.925226	0.658097	0.728346	0.885287	0.61396	0.434396	0.999996	0.999736	0.0129936	0.999949	0.0893855	0.68842	Upregulation
4039	meclofenoxate	miR-124	MIMAT0000422	FDA unapproved	0.035	0.22199	0.550044	0.159106	0.351898	0.731362	0.550892	0.435089	0.999001	0.988165	0.00216768	0.0302003	0.966748	0.498889	Downregulation
247839	medrysone	miR-124	MIMAT0000422	FDA approved	0.027	0.634112	0.578884	0.704233	0.432438	0.797946	0.0446477	0.560116	0.946261	0.538161	0.544574	0.996547	0.0809727	0.571574	Upregulation
19090	megestrol	miR-124	MIMAT0000422	FDA approved	0.021	0.999835	0.974866	0.999988	0.999987	0.999074	0.99755	0.999924	1	0.999986	0.999947	0.999999	0.999999	0.997596	Upregulation
4059	mephenesin	miR-124	MIMAT0000422	FDA unapproved	0.011	0.97655	0.846785	0.996558	0.9951	0.964848	0.981815	0.997738	1	0.931882	0.999391	0.999888	0.998069	0.974052	Upregulation
4060	mephenytoin	miR-124	MIMAT0000422	FDA approved	0.043	0.997412	0.965163	0.991158	0.863898	0.896833	0.849006	0.999368	0.999546	0.999553	0.993271	0.999953	0.999901	0.962922	Upregulation
4992	mepyramine	miR-124	MIMAT0000422	FDA approved	0.043	0.208603	0.919617	0.859637	0.75914	0.576578	0.998211	0.994918	0.285594	0.999781	0.391663	0.0847458	0.999803	0.673191	Upregulation
441373	merbromin	miR-124	MIMAT0000422	FDA unapproved	0.045	0.936762	0.799385	0.970312	0.478706	0.233723	0.938266	0.474359	0.995672	0.998325	0.993657	0.999891	0.906975	0.810503	Upregulation
441130	meropenem	miR-124	MIMAT0000422	FDA approved	0.049	0.0716849	0.905745	0.77899	0.883933	0.899849	0.804833	0.995668	0.999997	0.999794	1	0.999473	0.999985	0.861663	Upregulation
6291	mestranol	miR-124	MIMAT0000422	FDA approved	0.045	0.156055	0.457461	0.0903374	0.578366	0.237129	0.42052	0.344228	0.98728	0.99817	0.99998	0.816789	0.999951	0.590522	Upregulation
6114	methacholine chloride	miR-124	MIMAT0000422	FDA unapproved	0.02	0.986478	0.907127	0.99896	0.890458	0.605406	0.631689	0.494922	0.999637	0.999754	0.999987	0.993093	0.995549	0.875255	Upregulation
5883	methanthelinium bromide	miR-124	MIMAT0000422	FDA approved	0.03	0.857512	0.877204	1	0.00570386	0.0464301	0.444697	0.741576	0.963531	0.999176	0.593463	0.90411	0.121431	0.62957	Upregulation
4107	methocarbamol	miR-124	MIMAT0000422	FDA approved	0.015	0.867045	0.497741	0.226092	0.526805	0.120395	0.071728	0.970235	0.992622	0.0124175	0.999996	0.999901	0.99966	0.607053	Upregulation
6082	methoxamine	miR-124	MIMAT0000422	FDA approved	0.012	0.841162	0.634438	0.263435	0.503536	0.247568	0.26736	0.999405	0.999989	0.994067	0.978926	0.00286334	0.22926	0.580168	Upregulation
5702238	methylbenzethonium chloride	miR-124	MIMAT0000422	FDA unapproved	0	0.969484	0.635543	0.191756	0.829285	0.298283	0.987806	0.183054	0.999748	0.999878	0.112071	0.102452	0.999961	0.60911	Upregulation
4165	meticrane	miR-124	MIMAT0000422	FDA unapproved	0.047	0.0282542	0.98127	0.990578	0.542926	0.882787	0.75058	0.867208	1	0.999957	0.998697	0.096732	0.999411	0.761533	Upregulation
5853	metrifonate	miR-124	MIMAT0000422	FDA unapproved	0.01	0.845843	0.958225	0.138243	0.999964	0.387622	0.165396	0.461654	0.999964	0.996138	0.998425	0.999945	0.999928	0.745946	Upregulation
4173	metronidazole	miR-124	MIMAT0000422	FDA approved	0.028	0.701147	0.500501	0.216376	0.0282458	0.109077	0.980034	0.999826	0.992072	0.999364	0.999955	0.386793	0.99988	0.659439	Upregulation
4174	metyrapone	miR-124	MIMAT0000422	FDA approved	0.043	0.353068	0.894893	0.908034	0.766965	0.754156	0.641352	0.576531	0.999967	0.999965	0.999999	1.3993e-05	0.999992	0.741245	Upregulation
10428	mevalolactone	miR-124	MIMAT0000422	FDA unapproved	0.029	0.00231754	0.408888	0.304865	0.487897	0.0794023	0.188209	0.000920939	0.00370192	0.00139644	0.624959	0.179624	0.000106265	0.190191	Downregulation
462382	MG-132	miR-124	MIMAT0000422	FDA unapproved	0.012	0.930078	0.607397	1	0.504304	0.640691	0.546403	0.658246	0.743002	0.999102	0.999965	0.99691	0.999998	0.802175	Upregulation
4189	miconazole	miR-124	MIMAT0000422	FDA approved	0.034	0.650911	0.629305	0.66704	0.90113	0.629671	0.381597	0.567104	0.945656	0.999907	0.961961	0.999959	0.999993	0.777853	Upregulation
4195	midodrine	miR-124	MIMAT0000422	FDA approved	0.017	0.980214	0.872093	0.806157	0.808319	0.911783	0.3908	0.748185	0.999938	0.995634	0.999973	0.114284	0.999831	0.802268	Upregulation
3862	mimosine	miR-124	MIMAT0000422	FDA approved	0.014	0.831927	0.999486	1	0.999998	0.950893	0.992204	0.178752	0.999983	0.999649	0.999423	0.0132678	1	0.830465	Upregulation
4201	minoxidil	miR-124	MIMAT0000422	FDA approved	0.005	0.0837674	0.0767794	0.589749	0.00215767	0.395479	0.114244	0.0605439	0.394133	0.959634	0.00999913	0.733694	0.0653874	0.290464	Downregulation
3651377	MK-886	miR-124	MIMAT0000422	FDA unapproved	0.032	0.844288	0.819045	0.964333	0.571938	0.312867	0.311056	0.78872	0.700126	0.00638153	0.953966	0.994705	0.00305993	0.605874	Upregulation
23897	molindone	miR-124	MIMAT0000422	FDA approved	0.037	0.860807	0.230092	0.00202056	0.5	0.497407	0.0426512	0.422648	0.866015	0.992071	0.0702532	0.999912	0.980862	0.538728	Upregulation
2987927	monastrol	miR-124	MIMAT0000422	FDA unapproved	0.014	0.577049	0.388064	0.407395	0.591022	0.51197	0.731264	0.435488	0.925842	0.0133403	0.991742	0.273132	0.849803	0.558009	Upregulation
5353792	morantel	miR-124	MIMAT0000422	FDA unapproved	0.003	0.875346	0.293443	0.375112	0.292261	0.796978	0.99951	0.164325	0.992311	0.999598	0.848998	0.999998	0.981355	0.71827	Upregulation
4260	moxisylyte	miR-124	MIMAT0000422	FDA unapproved	0.027	0.978316	0.645103	0.848079	0.5	0.871616	0.907755	0.962865	0.999915	0.0957815	0.0247598	0.997767	0.98863	0.735049	Upregulation
4810	moxonidine	miR-124	MIMAT0000422	FDA unapproved	0.01	0.414147	0.9446	0.938679	0.649759	0.961391	0.323993	0.749335	0.938599	0.999121	0.999866	0.0381787	0.999791	0.746455	Upregulation
4261	MS-275	miR-124	MIMAT0000422	FDA unapproved	0.019	0.0721678	0.0928481	0.594942	0.35388	0.255838	0.372538	0.826642	0.989266	0.919643	0.999395	0.998975	0.0127057	0.540737	Upregulation
4409	nabumetone	miR-124	MIMAT0000422	FDA approved	0.009	0.610286	0.206667	0.100808	0.715111	0.845575	0.349081	0.0016164	0.99116	0.00680531	0.997382	0.999982	0.992923	0.568116	Upregulation
70912	N-acetyl-L-leucine	miR-124	MIMAT0000422	FDA unapproved	0.046	0.795604	0.718424	0.826608	0.526515	0.280598	0.116089	0.207358	0.99905	0.648451	0.999911	0.832819	0.880967	0.6527	Upregulation
5892	nadide	miR-124	MIMAT0000422	FDA unapproved	0.047	0.375482	0.857542	0.742707	0.561754	0.897604	0.961468	0.33237	0.777309	0.999823	0.0912527	0.998297	0.997833	0.71612	Upregulation
4421	nalidixic acid	miR-124	MIMAT0000422	FDA approved	0.004	0.720417	0.189465	2.63002e-06	0.380349	0.713928	0.265987	0.748846	1	0.99093	0.047128	0.998552	0.287829	0.52862	Upregulation
5360515	naltrexone	miR-124	MIMAT0000422	FDA approved	0.041	0.89183	0.7425	0.909244	0.293816	0.553903	0.626275	0.398522	0.10616	0.647134	0.949805	0.999958	0.0989422	0.601507	Upregulation
156391	naproxen	miR-124	MIMAT0000422	FDA approved	0.005	0.874088	0.823025	0.888359	0.000214939	0.791821	0.182206	0.423596	0.999758	0.99992	0.807629	0.54699	0.894004	0.685968	Upregulation
442428	naringin	miR-124	MIMAT0000422	FDA unapproved	0.021	0.930847	0.549601	0.0291418	0.746942	0.932226	0.0603773	0.467759	0.999603	0.934125	0.00875181	0.995311	0.842033	0.624726	Upregulation
5284447	natamycin	miR-124	MIMAT0000422	FDA approved	0.022	0.790172	0.654191	0.15163	0.978072	0.340333	0.216812	0.440667	0.111939	0.994279	0.99999	0.999935	0.999161	0.639765	Upregulation
8246	neostigmine bromide	miR-124	MIMAT0000422	FDA unapproved	0.025	0.897256	0.723809	0.326814	0.515966	0.893501	0.0827193	0.163511	0.998455	0.988126	5.71211e-05	0.000591884	0.842562	0.536114	Upregulation
4474	nicardipine	miR-124	MIMAT0000422	FDA approved	0.009	0.503507	0.443257	0.439923	0.186587	0.85576	0.219853	0.186078	0.82622	0.868576	0.982049	0.99894	0.997815	0.625714	Upregulation
34040	nicergoline	miR-124	MIMAT0000422	FDA approved	0	0.156536	0.914389	0.947213	0.729941	0.787083	0.673725	0.610133	0.984847	0.99947	0.974293	0.999823	0.942038	0.809958	Upregulation
938	nicotinic acid	miR-124	MIMAT0000422	FDA approved	0.01	0.622696	0.925827	0.547226	0.543306	0.910375	0.193791	0.552271	0.999155	0.996914	0.00166151	0.999965	0.994055	0.690604	Upregulation
4485	nifedipine	miR-124	MIMAT0000422	FDA approved	0.041	0.742005	0.530556	0.113524	0.5	0.980722	0.262096	0.635784	0.99961	0.982348	0.999942	0.0155099	0.792388	0.62954	Upregulation
4487	nifenazone	miR-124	MIMAT0000422	FDA unapproved	0.049	0.989775	0.709921	0.996351	0.593594	0.987003	0.915456	0.28058	0.999739	0.99587	0.999852	0.999907	0.962961	0.869251	Upregulation
4507	nitrendipine	miR-124	MIMAT0000422	FDA approved	0.017	0.0386443	0.144134	0.0570168	0.504056	0.0200653	0.0206816	0.0191073	0.0036852	0.998046	6.23885e-05	1.07375e-05	7.61967e-06	0.15046	Downregulation
3033637	nizatidine	miR-124	MIMAT0000422	FDA approved	0.005	0.907179	0.804191	1	0.999997	0.490524	0.540734	0.8199	0.999998	0.99839	0.488124	0.0031715	0.831251	0.740288	Upregulation
4386	N-phenylanthranilic acid	miR-124	MIMAT0000422	FDA unapproved	0.043	0.661671	0.307793	0.579971	0.273126	0.82626	0.343355	0.820706	0.999603	0.997031	0.999924	0.0930349	0.99712	0.6583	Upregulation
4595	ondansetron	miR-124	MIMAT0000422	FDA approved	0.014	0.456046	0.0517449	0.00816065	0.334829	0.61997	0.769573	0.306107	0.983586	0.813228	0.999993	0.999929	0.978898	0.610172	Upregulation
439501	ouabain	miR-124	MIMAT0000422	FDA approved	0.003	0.833819	0.267672	0.236245	0.0888973	0.080637	0.80849	0.615344	0.998803	0.00393698	0.0224087	0.99584	0.896979	0.487423	Downregulation
4632	oxybenzone	miR-124	MIMAT0000422	FDA approved	0.023	0.00719221	0.0692366	9.35419e-07	0.00799698	0.109263	0.00114056	0.286712	0.851487	0.997122	0.94017	0.00012289	0.999934	0.355865	Downregulation
4633	oxybuprocaine	miR-124	MIMAT0000422	FDA approved	0.01	0.17172	0.93393	0.718859	0.999992	0.0784243	0.310987	0.000927238	0.00641075	0.0135295	0.999997	0.999789	0.995554	0.519177	Upregulation
4634	oxybutynin	miR-124	MIMAT0000422	FDA approved	0.015	0.987758	0.203923	1.70768e-14	0.999997	0.902646	0.839791	0.901625	0.876228	0.990136	0.999939	0.99967	0.999987	0.808475	Upregulation
54675779	oxytetracycline	miR-124	MIMAT0000422	FDA approved	0.005	0.000611113	0.000981634	0.00560125	8.18392e-05	0.171763	0.176575	1.45228e-07	0.00282738	0.407984	2.21332e-05	0.977395	0.0162698	0.146676	Downregulation
19009	palmatine	miR-124	MIMAT0000422	FDA unapproved	0.005	0.171307	0.741157	0.99458	0.626877	0.965895	0.89133	0.929905	1	0.998315	0.997386	0.999999	0.996402	0.859429	Upregulation
26596	parbendazole	miR-124	MIMAT0000422	FDA unapproved	0.03	0.926914	0.247663	0.302979	0.401837	0.978412	0.0944291	0.440586	0.999073	0.010737	0.997339	0.227711	0.981253	0.550744	Upregulation
4688	pargyline	miR-124	MIMAT0000422	FDA approved	0.017	0.868609	0.951296	0.998578	0.999938	0.746509	0.183495	0.804485	0.995965	0.997037	0.930725	0.0534729	0.98623	0.793028	Upregulation
43815	paroxetine	miR-124	MIMAT0000422	FDA approved	0.008	0.962411	0.184786	5.60445e-07	0.997414	0.897907	0.862795	0.586118	0.427735	0.946567	0.998942	0.999997	0.999999	0.738723	Upregulation
6603	pempidine	miR-124	MIMAT0000422	FDA unapproved	0.03	0.0490206	0.0996473	0.296846	0.484023	0.354253	0.772487	0.0200226	0.180142	0.520464	0.838384	0.858041	0.999991	0.45611	Downregulation
37464	penbutolol	miR-124	MIMAT0000422	FDA approved	0.001	0.980814	0.293094	0.426046	0.381424	0.76868	0.491004	0.401819	0.991308	0.0255264	0.999953	0.241812	0.96215	0.580303	Upregulation
3053	pentetic acid	miR-124	MIMAT0000422	FDA unapproved	0.038	0.949367	0.00839698	1.25528e-14	0.152857	0.915695	0.401349	0.728913	0.998783	0.999293	0.729549	0.0151815	0.66505	0.547036	Upregulation
5917	pentetrazol	miR-124	MIMAT0000422	FDA unapproved	0.016	0.334265	0.493222	0.0608918	0.999997	0.851535	0.810331	0.0706958	0.958872	0.00762758	0.999989	0.111836	0.999904	0.558264	Upregulation
4740	pentoxifylline	miR-124	MIMAT0000422	FDA approved	0.01	0.965048	0.65023	0.399313	0.741142	0.60616	0.648036	0.871195	0.884087	0.999887	0.999964	0.99363	0.99616	0.812904	Upregulation
272833	pheneticillin	miR-124	MIMAT0000422	FDA unapproved	0.03	0.806712	0.651369	1	0.825028	0.306676	0.374717	0.656365	0.953159	0.998737	0.967405	0.999955	0.977358	0.793123	Upregulation
8249	phenformin	miR-124	MIMAT0000422	FDA approved	0.019	0.223151	0.392572	0.999967	0.697426	0.426309	0.162928	0.489487	0.975511	0.999859	0.998387	0.992864	0.909806	0.689022	Upregulation
4768	phenoxybenzamine	miR-124	MIMAT0000422	FDA approved	0.028	0.0340015	0.00897053	6.0969e-17	0.148199	0.172032	0.266721	0.590997	0.478365	0.00455508	0.273721	0.272377	0.969937	0.268323	Downregulation
6839	phensuximide	miR-124	MIMAT0000422	FDA approved	0.008	0.968313	0.360432	0.98767	0.989737	0.641332	0.548612	0.518977	0.970386	0.999929	0.991007	0.99841	0.0700358	0.753737	Upregulation
5775	phentolamine	miR-124	MIMAT0000422	FDA approved	0.041	0.0741526	0.19081	0.22504	0.318443	0.747768	0.0123464	0.631448	0.329236	0.995819	0.791144	0.0193816	0.42543	0.396752	Downregulation
4780	phenyl biguanide	miR-124	MIMAT0000422	FDA unapproved	0.039	0.560427	0.215885	0.303298	0.44864	0.956264	0.11389	0.446125	0.999996	0.00804813	0.999964	0.105436	0.999955	0.513161	Upregulation
4806	phthalylsulfathiazole	miR-124	MIMAT0000422	FDA approved	0.014	0.614329	0.743036	0.626012	0.5	0.691207	0.682556	0.521304	0.967184	0.994477	0.00026214	0.999971	0.760192	0.675044	Upregulation
4814	picotamide	miR-124	MIMAT0000422	FDA unapproved	0.027	0.787785	0.05458	0.102154	0.553613	0.924891	0.5811	0.292072	0.414142	0.00147163	0.0585411	0.00938672	0.230947	0.334224	Downregulation
16362	pimozide	miR-124	MIMAT0000422	FDA approved	0.01	0.792181	0.0644594	0.274706	0.5	0.656849	0.783304	0.660122	0.999956	0.624313	0.999544	0.999983	0.891457	0.687239	Upregulation
4831	pipemidic acid	miR-124	MIMAT0000422	FDA unapproved	0.049	0.61112	0.953758	1	0.601338	0.260541	0.959197	0.76975	0.999266	0.999546	0.991014	0.993712	0.99993	0.844931	Upregulation
657306	pipenzolate bromide	miR-124	MIMAT0000422	FDA unapproved	0.025	0.0324978	0.280221	0.172614	0.583361	0.410604	0.470909	0.953102	0.994619	0.0620148	2.74774e-06	0.995284	0.513673	0.455742	Downregulation
637858	piperlongumine	miR-124	MIMAT0000422	FDA unapproved	0.045	0.875103	0.992486	1	0.949741	0.962475	0.922515	0.630814	0.998621	0.997697	0.999852	0.97774	0.963357	0.9392	Upregulation
4848	pirenzepine	miR-124	MIMAT0000422	FDA approved	0.017	0.713115	0.861073	0.986877	0.999998	0.904629	0.561517	0.53078	0.999794	0.775691	0.999919	0.335468	0.987027	0.804657	Upregulation
33478	pivampicillin	miR-124	MIMAT0000422	FDA approved	0.035	0.664913	0.843599	0.949739	0.999998	0.23858	0.921204	0.0653146	0.982994	0.960987	0.984657	0.00433293	0.986372	0.716891	Upregulation
4893	prazosin	miR-124	MIMAT0000422	FDA approved	0.046	0.153735	0.618898	0.540717	0.580202	0.521285	0.436029	0.828671	0.790359	0.99992	0.999886	0.999959	0.0549377	0.62705	Upregulation
9801	prenylamine	miR-124	MIMAT0000422	FDA unapproved	0.005	0.880298	0.716785	0.999998	0.655484	0.90994	0.847066	0.638572	0.944442	0.998955	0.999994	0.999987	0.134349	0.810489	Upregulation
4909	primidone	miR-124	MIMAT0000422	FDA approved	0.021	0.895915	0.54591	0.220676	0.846815	0.896304	0.690327	0.660184	0.999978	0.630305	0.626772	0.901397	0.984518	0.741592	Upregulation
4911	probenecid	miR-124	MIMAT0000422	FDA approved	0.045	0.97589	0.805513	0.99891	0.5	0.893318	0.957974	0.371131	1	0.284429	0.999997	0.491838	0.996139	0.772928	Upregulation
4912	probucol	miR-124	MIMAT0000422	FDA approved	0.041	0.868045	0.73299	0.92065	0.157646	0.913244	0.0426608	0.213025	0.999998	0.998874	0.999998	1	0.00677549	0.654492	Upregulation
4914	procaine	miR-124	MIMAT0000422	FDA approved	0.018	0.981163	0.00783146	0.0261399	0.000795815	0.818089	0.597486	0.000204206	0.872036	0.16574	0.525855	0.926349	0.00113137	0.410235	Downregulation
4915	procarbazine	miR-124	MIMAT0000422	FDA approved	0.032	0.938685	0.937615	1	0.5	0.767955	0.5069	0.994345	0.620414	0.998445	0.898484	0.99994	0.00456641	0.763946	Upregulation
5994	progesterone	miR-124	MIMAT0000422	FDA approved	0.025	0.279408	0.956357	1	0.644274	0.686428	0.794099	0.987834	1	0.00176822	0.192258	0.999993	0.999241	0.711805	Upregulation
4926	promazine	miR-124	MIMAT0000422	FDA approved	0.01	0.238062	0.695203	0.820975	0.5	0.28868	0.592976	0.207224	0.972101	0.999457	0.816863	0.999716	0.95063	0.673491	Upregulation
4927	promethazine	miR-124	MIMAT0000422	FDA approved	0.029	0.996737	0.705216	0.818366	0.999961	0.983099	0.950142	0.999385	0.999771	0.99787	0.999984	0.999657	0.999584	0.954148	Upregulation
4930	pronetalol	miR-124	MIMAT0000422	FDA unapproved	0.042	0.829788	0.595258	0.534062	0.883232	0.86165	0.674766	0.999102	0.894346	0.999869	0.363055	0.33286	0.995916	0.746992	Upregulation
6843	propoxycaine	miR-124	MIMAT0000422	FDA unapproved	0.008	0.833452	0.785112	0.969562	0.417065	0.877526	0.996895	0.96496	0.997243	0.998241	0.117998	0.980267	0.960453	0.824898	Upregulation
5284613	proscillaridin	miR-124	MIMAT0000422	FDA unapproved	0.021	0.310496	0.844286	0.899593	0.999998	0.73441	0.680497	0.500348	0.325179	0.0124237	9.20185e-05	0.971934	0.832304	0.59263	Upregulation
8931	protoveratrine A	miR-124	MIMAT0000422	FDA unapproved	0.019	0.528571	0.665674	0.406628	0.627376	0.452965	0.0621362	0.492119	0.948229	0.94103	0.000761029	0.998592	0.268543	0.532719	Upregulation
4976	protriptyline	miR-124	MIMAT0000422	FDA approved	0.039	0.802457	0.0562047	0.313709	0.550986	0.827331	0.93298	0.529127	0.639313	0.915294	0.999995	0.982106	0.778032	0.693961	Upregulation
4993	pyrimethamine	miR-124	MIMAT0000422	FDA approved	0.046	0.950047	0.842456	0.641162	0.5	0.987089	0.649877	0.874209	0.987808	0.999892	0.999941	0.893588	0.999986	0.860504	Upregulation
54562	quinpirole	miR-124	MIMAT0000422	FDA unapproved	0	0.640595	0.371468	0.190235	0.254473	0.863398	0.90895	0.575194	0.986612	0.994825	0.999998	0.999977	0.178925	0.663721	Upregulation
5011	quipazine	miR-124	MIMAT0000422	FDA unapproved	0.009	0.434592	0.177213	0.340742	0.296491	0.327288	0.0999895	0.0208841	0.974574	0.99979	0.0141103	0.99744	0.990805	0.472827	Downregulation
107751	racecadotril	miR-124	MIMAT0000422	FDA unapproved	0.009	0.375168	0.902792	0.997866	0.5	0.778408	0.902608	0.668993	0.996418	0.999876	0.999999	0.999903	0.877526	0.833296	Upregulation
3001055	ranitidine	miR-124	MIMAT0000422	FDA approved	0.042	0.338702	0.0161625	5.23128e-15	0.5	0.0445187	0.163213	0.309985	0.013082	0.998867	0.999781	0.582472	0.11105	0.339819	Downregulation
441975	raubasine	miR-124	MIMAT0000422	FDA unapproved	0.043	0.884838	0.950957	0.99988	0.5	0.882014	0.863752	0.565291	0.997817	0.999114	0.996817	0.995344	0.999894	0.88631	Upregulation
65981	repaglinide	miR-124	MIMAT0000422	FDA approved	0.038	0.890022	0.849227	0.832429	0.51249	0.870995	0.728567	0.643084	0.998899	0.999806	0.999958	0.999995	0.99958	0.860421	Upregulation
33042	ribostamycin	miR-124	MIMAT0000422	FDA unapproved	0.011	0.709167	0.79168	0.551351	0.729201	0.924871	0.770011	0.597087	0.967266	0.999313	0.999755	0.999995	0.999963	0.836638	Upregulation
68712	rilmenidine	miR-124	MIMAT0000422	FDA unapproved	0.027	0.0659722	0.889555	0.752398	0.655969	0.286692	0.284769	0.688792	0.741745	0.996333	0.999993	0.999505	0.999729	0.696788	Upregulation
5070	riluzole	miR-124	MIMAT0000422	FDA approved	0.03	0.957567	0.410927	0.113453	0.784945	0.874715	0.198996	0.840461	0.247598	0.569648	0.961919	0.137448	0.997194	0.591239	Upregulation
5073	risperidone	miR-124	MIMAT0000422	FDA approved	0.041	0.517877	0.52217	0.845262	0.709117	0.739889	0.229432	0.899685	0.969189	0.997765	0.0780143	0.997544	0.994791	0.708395	Upregulation
33572	ritodrine	miR-124	MIMAT0000422	FDA approved	0.031	0.664868	0.731462	0.660432	0.454663	0.374506	0.755956	0.498126	0.880012	0.884424	0.0143423	0.00283082	0.407401	0.527419	Upregulation
5090	rofecoxib	miR-124	MIMAT0000422	FDA unapproved	0.017	0.89741	0.438201	0.325021	0.443767	0.19861	0.0177106	0.450482	0.819733	0.109478	0.00479732	0.00172075	0.936068	0.386917	Downregulation
5092	rolipram	miR-124	MIMAT0000422	FDA unapproved	0.034	0.992871	0.857375	0.883795	0.866785	0.892496	0.497181	0.981843	0.413703	0.894956	0.47568	0.0494207	0.996479	0.733549	Upregulation
54682938	rolitetracycline	miR-124	MIMAT0000422	FDA approved	0	0.976856	0.86045	0.883365	0.999562	0.0392477	0.752472	0.985983	0.996051	0.0771988	0.999154	0.999637	0.896561	0.788878	Upregulation
6758	rotenone	miR-124	MIMAT0000422	FDA unapproved	0.012	0.930404	0.00773482	0.00741644	9.2381e-05	0.544647	0.202731	0.32777	0.995675	0.00082666	5.43431e-05	0.0230552	0.00678556	0.253933	Downregulation
5104	roxarsone	miR-124	MIMAT0000422	FDA unapproved	0.001	0.777469	0.318102	0.882077	0.836409	0.866831	0.976077	0.735083	0.999766	0.0065693	0.983457	0.981476	0.00418787	0.697292	Upregulation
6915744	roxithromycin	miR-124	MIMAT0000422	FDA approved	0.022	0.84727	0.245297	0.999987	0.427487	0.976088	0.206511	0.236875	0.999587	0.995138	0.999998	0.00573859	0.162219	0.59185	Upregulation
221071	santonin	miR-124	MIMAT0000422	FDA unapproved	0.046	0.596472	0.0370124	0.193156	0.0010568	0.88195	0.786404	0.000350702	0.998753	0.0206185	0.982222	0.999902	0.176064	0.47283	Downregulation
5169	SB-202190	miR-124	MIMAT0000422	FDA unapproved	0.004	0.827376	5.10209e-05	1.39561e-20	5.68052e-05	0.923655	0.847993	0.809792	0.999999	0.989537	0.0031084	0.985836	0.000444891	0.532321	Upregulation
4336830	SC-19220	miR-124	MIMAT0000422	FDA unapproved	0.001	0.216049	0.468531	0.420901	0.59915	0.929998	0.996627	0.0143545	0.409354	0.998781	4.07843e-06	0.922655	0.998103	0.581209	Upregulation
115239	SC-58125	miR-124	MIMAT0000422	FDA unapproved	0.032	0.643326	0.976781	0.881722	0.999996	0.765399	0.0169589	0.486416	0.995118	0.999457	0.00475829	0.208483	0.17343	0.595987	Upregulation
3000322	scopolamine	miR-124	MIMAT0000422	FDA approved	0.014	0.841376	0.95142	0.995991	0.74594	0.90651	0.764998	0.592348	0.0388855	0.982502	0.999993	0.999991	0.999932	0.818324	Upregulation
3000667	scopolamine N-oxide	miR-124	MIMAT0000422	FDA unapproved	0.05	0.972265	0.749783	1	0.556377	0.512409	0.573323	0.589764	0.999167	0.998427	0.999849	0.917211	0.998583	0.822263	Upregulation
5280460	scopoletin	miR-124	MIMAT0000422	FDA unapproved	0.019	0.956241	0.436717	0.553708	0.96918	0.97131	0.793434	0.560602	0.845546	0.999859	0.136262	0.0228678	0.568155	0.651157	Upregulation
22955	scoulerine	miR-124	MIMAT0000422	FDA unapproved	0.003	0.178138	0.545352	0.431623	0.954321	0.921831	0.103993	0.0599484	0.999922	0.852177	0.778987	2.89916e-05	0.999518	0.56882	Upregulation
5198	semustine	miR-124	MIMAT0000422	FDA unapproved	0.032	0.0954113	0.537391	0.497399	0.999336	0.85366	0.379785	0.441951	0.999451	0.97705	0.999823	0.000619304	0.994765	0.648054	Upregulation
6419898	spiramycin	miR-124	MIMAT0000422	FDA unapproved	0.004	0.514925	0.275835	0.000530485	0.577405	0.169738	0.010691	0.0193798	0.991322	0.986101	2.56651e-06	0.000143955	0.985794	0.377656	Downregulation
5833	spironolactone	miR-124	MIMAT0000422	FDA approved	0.031	0.992415	0.582511	0.0513084	0.811673	0.38528	0.40035	0.31678	0.997502	0.992984	7.14513e-05	1.20971e-05	0.972158	0.54192	Upregulation
115244	stachydrine	miR-124	MIMAT0000422	FDA unapproved	0.029	0.499941	0.257952	0.168732	0.553615	0.80153	0.538227	0.2387	0.969333	0.00223851	0.999898	0.999991	0.986449	0.584717	Upregulation
29327	streptozocin	miR-124	MIMAT0000422	FDA approved	0.017	0.937987	0.965918	0.999914	0.989852	0.835173	0.937208	0.886762	0.486249	0.000853481	0.958049	0.485032	0.964038	0.787253	Upregulation
5315	succinylsulfathiazole	miR-124	MIMAT0000422	FDA unapproved	0.04	0.95301	0.817609	0.889986	0.5	0.194481	0.791817	0.553864	0.322719	0.999706	0.204559	0.751457	0.993256	0.664372	Upregulation
5318	sulconazole	miR-124	MIMAT0000422	FDA unapproved	0.006	0.987419	0.982475	0.999985	0.999985	0.995238	0.959748	0.88877	0.999998	0.472897	0.9747	0.999986	0.995864	0.938089	Upregulation
5319	sulfabenzamide	miR-124	MIMAT0000422	FDA unapproved	0.014	0.515904	0.879133	0.973348	0.621607	0.822905	0.609696	0.412903	0.984102	0.000293638	0.997159	0.998725	0.999661	0.73462	Upregulation
5320	sulfacetamide	miR-124	MIMAT0000422	FDA approved	0.001	0.999426	0.430229	0.695268	0.999991	0.960157	0.950362	0.849071	0.95541	0.497666	0.999955	0.999927	0.993923	0.860949	Upregulation
6634	sulfachlorpyridazine	miR-124	MIMAT0000422	FDA unapproved	0.048	0.752565	0.992431	0.99986	0.755049	0.945204	0.878987	0.75185	0.787366	0.993731	0.999977	0.947281	0.999082	0.900282	Upregulation
5323	sulfadimethoxine	miR-124	MIMAT0000422	FDA approved	0.041	0.0200651	0.0969435	0.0974474	0.72821	0.641923	0.0274655	0.421462	0.997744	0.0534256	0.999968	0.999722	0.980368	0.505395	Upregulation
5344	sulfafurazole	miR-124	MIMAT0000422	FDA approved	0.049	0.955884	0.821727	0.989668	0.5	0.951974	0.194699	0.843886	0.985576	0.992486	0.716746	0.999992	0.993083	0.82881	Upregulation
5329	sulfamethoxazole	miR-124	MIMAT0000422	FDA approved	0.015	0.865562	0.769114	0.628249	0.754496	0.811229	0.557573	0.640649	0.96927	0.998506	0.99999	0.999999	0.999979	0.832885	Upregulation
5332	sulfamonomethoxine	miR-124	MIMAT0000422	FDA unapproved	0.004	0.85577	0.861615	1	0.99991	0.962109	0.199061	0.932669	0.998251	0.00058071	0.99999	0.999915	0.993939	0.816984	Upregulation
5333	sulfanilamide	miR-124	MIMAT0000422	FDA approved	0.041	0.9863	0.868431	0.884304	0.5	0.76514	0.361706	0.965347	1	0.423646	0.936755	0.999916	0.987428	0.806581	Upregulation
5338	sulfaquinoxaline	miR-124	MIMAT0000422	FDA unapproved	0.045	0.964734	0.645436	0.570932	0.5	0.863891	0.211275	0.878408	1	0.0240923	0.999391	1	0.98746	0.720468	Upregulation
5339	sulfasalazine	miR-124	MIMAT0000422	FDA approved	0.033	0.33847	0.892186	0.991347	0.999998	0.559027	0.0351571	0.479353	0.891575	0.998918	0.999996	0.999971	0.999976	0.765498	Upregulation
1548887	sulindac	miR-124	MIMAT0000422	FDA approved	0.047	0.967745	0.358687	0.000136764	0.490293	0.272502	0.199171	0.298201	0.999911	0.246147	0.99293	0.998798	0.9906	0.567927	Upregulation
5353	sulmazole	miR-124	MIMAT0000422	FDA unapproved	0.029	0.598362	0.503448	0.551988	0.549287	0.355071	0.414634	0.466947	0.751862	0.999257	0.133076	0.999947	0.999033	0.610243	Upregulation
5359	suprofen	miR-124	MIMAT0000422	FDA approved	0.044	0.776839	0.926132	1	0.5	0.83144	0.12573	0.781582	0.999999	0.993606	0.960186	0.000184881	0.971314	0.738918	Upregulation
71447	talampicillin	miR-124	MIMAT0000422	FDA unapproved	0.016	0.947788	0.0818806	0.00332833	0.380244	0.989545	0.839552	0.601245	0.999954	0.30431	0.974228	0.998612	0.999515	0.676684	Upregulation
5387	telenzepine	miR-124	MIMAT0000422	FDA unapproved	0.032	0.952312	0.824018	0.0168131	0.5	0.037025	0.112662	0.645979	0.97144	0.999752	0.998251	0.879813	0.892169	0.65252	Upregulation
441383	terconazole	miR-124	MIMAT0000422	FDA approved	0.015	0.741106	0.530725	0.332827	0.999866	0.298832	0.014207	0.387787	0.0211074	0.437429	0.210305	0.000106955	0.23453	0.350736	Downregulation
443951	terguride	miR-124	MIMAT0000422	FDA unapproved	0.036	0.79115	0.990451	0.0574138	0.999998	0.917059	0.25189	0.812291	0.812389	0.0039681	0.891118	0.958723	0.0313667	0.626485	Upregulation
6013	testosterone	miR-124	MIMAT0000422	FDA approved	0.001	0.53855	0.377904	0.14146	0.999874	0.470514	0.908683	0.757737	0.787957	0.00485622	0.999932	0.968985	0.998529	0.662915	Upregulation
8197	tetraethylenepentamine	miR-124	MIMAT0000422	FDA unapproved	0.025	0.00290044	0.494178	0.494235	0.999995	0.401232	0.454105	0.720771	0.990819	0.999938	0.857343	0.999991	0.00225352	0.618147	Upregulation
72340	tetrahydroalstonine	miR-124	MIMAT0000422	FDA unapproved	0.016	0.610547	0.845519	8.34519e-05	0.851676	0.624669	0.444832	0.346048	0.999905	0.997457	0.99979	0.998759	0.999823	0.726592	Upregulation
3913	tetramisole	miR-124	MIMAT0000422	FDA unapproved	0.039	0.851146	0.721991	0.960302	0.999982	0.865499	0.712628	0.913392	0.961046	0.99932	0.999647	0.996951	0.129139	0.842587	Upregulation
73078	tetrandrine	miR-124	MIMAT0000422	FDA unapproved	0.026	0.0184657	0.152738	0.444403	0.892617	0.182293	0.914251	0.445793	0.740588	0.999379	0.999901	0.999994	0.0548415	0.570439	Upregulation
5419	tetryzoline	miR-124	MIMAT0000422	FDA unapproved	0.041	0.974402	0.983393	0.879813	0.917921	0.908306	0.114961	0.685233	0.941486	0.453907	0.999998	0.996341	0.999193	0.821246	Upregulation
5429	theobromine	miR-124	MIMAT0000422	FDA approved	0.035	0.974688	0.026702	0.226007	0.51381	0.766557	0.10399	0.000164788	0.543331	0.529327	0.848824	0.999902	0.991274	0.543715	Upregulation
2153	theophylline	miR-124	MIMAT0000422	FDA approved	0.022	0.829312	0.962042	1	0.505921	0.919989	0.37921	0.580058	0.999978	0.440038	0.988865	0.00187809	0.998166	0.717121	Upregulation
1349907	thiamazole	miR-124	MIMAT0000422	FDA approved	0.043	0.700125	0.509058	0.0141975	0.320892	0.0860137	0.947372	0.0412363	0.989368	0.999477	0.000444519	0.000985463	0.408278	0.418121	Downregulation
5440	thiethylperazine	miR-124	MIMAT0000422	FDA approved	0.046	0.940358	0.565371	0.58967	0.388184	0.797358	0.626004	0.379132	0.998863	0.998085	0.52279	0.999816	0.999728	0.73378	Upregulation
9915886	thiocolchicoside	miR-124	MIMAT0000422	FDA unapproved	0.034	0.714065	0.441788	0.36947	0.908271	0.67646	0.494393	0.511498	0.999502	0.999968	1.82913e-06	0.991599	0.944211	0.670936	Upregulation
5430	tiabendazole	miR-124	MIMAT0000422	FDA approved	0.018	0.809886	0.937928	0.999663	0.706803	0.7607	0.253134	0.779473	0.999906	0.99916	0.999614	0.53719	0.999976	0.815286	Upregulation
5467	tiapride	miR-124	MIMAT0000422	FDA unapproved	0.05	0.439928	0.937378	0.991176	0.552399	0.840424	0.139483	0.692601	1	0.999504	0.999974	0.999804	0.531544	0.760351	Upregulation
36921	ticarcillin	miR-124	MIMAT0000422	FDA approved	0.049	0.943851	0.701837	0.924905	0.999519	0.90715	0.380369	0.327596	0.998909	0.999957	0.99847	0.587939	0.939126	0.809136	Upregulation
5472	ticlopidine	miR-124	MIMAT0000422	FDA approved	0.017	0.926414	0.771926	0.295321	0.712712	0.55221	0.888265	0.999978	0.60161	0.99883	0.999974	0.998937	0.999966	0.812179	Upregulation
5504	tolazoline	miR-124	MIMAT0000422	FDA approved	0.003	0.952401	0.897762	0.990076	0.819851	0.965022	0.221599	0.994802	0.995203	0.999692	0.999993	0.999632	0.991668	0.902308	Upregulation
5505	tolbutamide	miR-124	MIMAT0000422	FDA approved	0.037	0.960365	0.383896	0.691358	0.515552	0.222141	0.0463516	0.382273	0.0455616	0.99544	0.162495	0.983562	0.00052017	0.449126	Downregulation
11102	tonzonium bromide	miR-124	MIMAT0000422	FDA unapproved	0.018	0.348975	0.783108	0.887558	0.5	0.773942	0.813779	0.546756	0.998973	0.999922	0.999981	0.000323906	0.989514	0.720236	Upregulation
5284627	topiramate	miR-124	MIMAT0000422	FDA approved	0.025	0.865407	0.837638	0.704617	0.568498	0.940384	0.577378	0.988842	0.993341	0.990459	0.999986	0.99982	0.990514	0.871407	Upregulation
41781	torasemide	miR-124	MIMAT0000422	FDA approved	0.027	0.802087	0.660884	0.393751	0.5	0.664274	0.0277564	0.327192	0.862035	0.000445547	0.992879	0.000282308	0.999998	0.519299	Upregulation
5526	tranexamic acid	miR-124	MIMAT0000422	FDA approved	0.034	0.895314	0.00759479	0.0119898	0.235538	0.73721	0.163712	0.0116563	0.959914	0.999932	0.700452	0.795774	0.175437	0.474544	Downregulation
5534	tremorine	miR-124	MIMAT0000422	FDA unapproved	0.015	0.950013	0.14366	0.288184	0.497208	0.491543	0.801652	0.694489	0.996757	0.997455	0.999131	0.979828	0.998763	0.736557	Upregulation
196122	tribenoside	miR-124	MIMAT0000422	FDA unapproved	0.045	0.903839	0.456195	0.397022	0.752162	0.146303	0.859409	0.300796	0.954626	0.86346	0.730485	0.999982	0.997198	0.69679	Upregulation
5568	triflupromazine	miR-124	MIMAT0000422	FDA approved	0.037	0.50918	0.692865	0.96919	0.662385	0.612497	0.233904	0.338738	1	0.000640547	0.00199582	0.999404	0.733792	0.562883	Upregulation
5572	trihexyphenidyl	miR-124	MIMAT0000422	FDA approved	0.027	0.996048	0.180919	0.305852	0.31259	0.355804	0.057261	0.559796	0.992882	0.99985	0.988437	0.999938	0.666625	0.618	Upregulation
5576	trimethadione	miR-124	MIMAT0000422	FDA approved	0.019	0.0409692	0.624256	0.97249	0.418184	0.709385	0.136263	0.584926	0.978905	0.99998	0.999992	0.999993	0.999959	0.705442	Upregulation
5585	trioxysalen	miR-124	MIMAT0000422	FDA approved	0.042	0.622126	0.544265	0.996835	0.349156	0.558147	0.12899	0.611986	0.988396	0.999976	0.999988	0.99999	0.999983	0.73332	Upregulation
40634	Trolox C	miR-124	MIMAT0000422	FDA unapproved	0.005	0.947363	0.491142	0.849579	0.881547	0.507055	0.948295	0.600716	0.0534612	0.910699	0.974715	0.999862	0.990209	0.762887	Upregulation
8424	tropine	miR-124	MIMAT0000422	FDA unapproved	0.013	0.635868	0.488981	0.710786	0.55216	0.426567	0.11162	0.591634	0.999638	0.999438	0.999968	0.999831	0.959097	0.706299	Upregulation
5289501	TTNPB	miR-124	MIMAT0000422	FDA unapproved	0.049	0.580633	0.823115	0.799751	0.165776	0.490426	0.737807	0.874717	0.973908	0.999533	0.996823	0.999708	0.999996	0.786849	Upregulation
6000	tubocurarine chloride	miR-124	MIMAT0000422	FDA approved	0.02	0.871107	0.346658	1	0.263387	0.757256	0.386558	0.615748	0.999526	0.999931	0.998486	0.999988	0.998909	0.769796	Upregulation
5639	urapidil	miR-124	MIMAT0000422	FDA unapproved	0.01	0.428183	0.549572	0.985931	0.498521	0.729787	0.0395246	0.618284	0.915174	0.999964	0.999985	0.999943	0.999573	0.73037	Upregulation
64945	ursolic acid	miR-124	MIMAT0000422	FDA unapproved	0.008	0.837302	0.97703	1	0.795463	0.890283	0.0411029	0.459839	0.98147	0.999912	0.999972	0.999952	0.998859	0.831765	Upregulation
119607	valdecoxib	miR-124	MIMAT0000422	FDA unapproved	0.018	0.921473	0.793416	0.740855	0.5	0.777014	0.165227	0.103844	0.999902	0.998113	0.760793	0.210166	0.999777	0.664215	Upregulation
3000706	valinomycin	miR-124	MIMAT0000422	FDA unapproved	0.004	0.21693	0.469922	0.213879	0.622096	0.287945	0.13111	0.990792	0.995116	0.999605	0.999986	0.857631	0.996075	0.648424	Upregulation
11980904	verteporfin	miR-124	MIMAT0000422	FDA approved	0.009	0.998232	0.93918	0.999998	0.999999	0.99244	0.998222	0.997787	1	0.999921	0.999998	0.999907	0.999999	0.993807	Upregulation
443955	vinpocetine	miR-124	MIMAT0000422	FDA unapproved	0.012	0.172353	0.935947	0.961339	0.998955	0.938753	0.598446	0.544737	0.906274	0.99981	0.997984	0.971916	0.992031	0.834879	Upregulation
135398671	viomycin	miR-124	MIMAT0000422	FDA unapproved	0	0.68053	0.897693	0.999978	0.999993	0.623947	0.895675	0.886876	0.947822	0.0296209	0.817571	0.999999	0.323715	0.758618	Upregulation
155774	xamoterol	miR-124	MIMAT0000422	FDA unapproved	0.035	0.979761	0.768547	0.0114162	0.882336	0.928875	0.731451	0.911586	0.0157163	0.999332	0.996216	0.0142732	0.00687522	0.603865	Upregulation
448042	Y-27632	miR-124	MIMAT0000422	FDA unapproved	0.033	0.912502	0.920144	0.587522	0.776917	0.680223	0.578675	0.900055	0.871267	0.999946	0.999995	0.999998	0.989819	0.851422	Upregulation
72131	yohimbic acid	miR-124	MIMAT0000422	FDA unapproved	0.028	0.094099	0.739184	0.228205	0.576843	0.0947381	0.029586	0.00992266	0.0663587	0.33956	0.999856	0.999837	0.991655	0.43082	Downregulation
8969	yohimbine	miR-124	MIMAT0000422	FDA approved	0.026	0.322098	0.860569	0.982631	0.999908	0.594328	0.296902	0.997968	0.999997	0.850112	0.999998	0.99987	0.999907	0.825357	Upregulation
5723	zardaverine	miR-124	MIMAT0000422	FDA unapproved	0.014	0.420529	0.812133	0.577607	0.999937	0.2691	0.0641789	0.728277	0.998432	0.842135	0.999997	0.403337	0.375707	0.624281	Upregulation
5365247	zimeldine	miR-124	MIMAT0000422	FDA unapproved	0.026	0.588792	0.519784	0.0297495	0.802509	0.266675	0.0323528	0.138381	0.94113	0.0937817	0.00511938	0.976027	0.501261	0.407964	Downregulation
5311507	zuclopenthixol	miR-124	MIMAT0000422	FDA approved	0.002	0.00778432	0.0746991	0.00352895	0.999997	0.0734333	0.026944	0.019792	0.999908	0.833444	0.0183279	0.346554	0.0132477	0.284805	Downregulation
443372	(-)-isoprenaline	miR-128	MIMAT0000424	FDA unapproved	0.008	0.999496	0.940153	0.99976	0.999997	0.998363	0.955016	0.999911	0.999996	0.999929	0.999995	0.999991	0.999886	0.991041	Upregulation
1678	3-nitropropionic acid	miR-128	MIMAT0000424	FDA unapproved	0.005	0.0300687	0.193854	0.247761	0.611802	0.686604	0.210272	0.985569	0.141736	0.999821	0.99931	0.999994	0.0158242	0.510218	Upregulation
6077	acepromazine	miR-128	MIMAT0000424	FDA approved	0.003	0.340207	0.15715	0.000444359	0.395195	0.342726	0.131989	0.625876	0.99964	0.999156	0.991734	0.997916	0.91955	0.575132	Upregulation
2244	acetylsalicylic acid	miR-128	MIMAT0000424	FDA approved	0.045	0.332755	0.908271	0.493781	0.5	0.42686	0.147216	0.636284	0.999091	0.992446	0.599663	0.99995	0.885127	0.66012	Upregulation
643606	alpha-yohimbine	miR-128	MIMAT0000424	FDA unapproved	0.049	0.99137	0.972709	0.999997	0.999999	0.990894	0.982934	0.784904	0.998613	0.998631	0.999932	0.989366	0.999973	0.975777	Upregulation
5280723	alprostadil	miR-128	MIMAT0000424	FDA approved	0.009	0.982618	0.339657	0.888733	0.839323	0.892907	0.693062	0.613193	0.999893	0.999639	0.997657	0.999976	0.999991	0.853887	Upregulation
2122	altizide	miR-128	MIMAT0000424	FDA unapproved	0.04	0.51854	0.477552	0.230716	0.699604	0.895181	0.494106	0.953135	0.999996	0.999896	0.89717	0.999179	0.995929	0.763417	Upregulation
5288674	alvespimycin	miR-128	MIMAT0000424	FDA unapproved	0.006	0.0852071	0.385196	0.572891	0.78089	0.835079	0.245322	0.480551	0.938842	0.00751198	0.868803	0.810932	0.897709	0.575744	Upregulation
2170	amoxapine	miR-128	MIMAT0000424	FDA approved	0.014	0.999043	0.881781	0.8445	0.999868	0.996146	0.990753	0.682912	0.999949	0.967332	0.999847	0.999555	0.948617	0.942525	Upregulation
73341	amprolium	miR-128	MIMAT0000424	FDA unapproved	0.014	0.282744	0.875516	0.0127727	0.999992	0.952546	0.341289	0.504522	1	0.997886	0.859294	0.0003226	0.999986	0.652239	Upregulation
5879	androsterone	miR-128	MIMAT0000424	FDA unapproved	0.026	0.574208	0.692201	0.991564	0.335838	0.683912	0.0287682	0.433367	0.97047	0.99996	0.88427	0.447209	0.986968	0.669061	Upregulation
6005	apomorphine	miR-128	MIMAT0000424	FDA approved	0.004	0.978477	0.628556	0.999621	0.51561	0.508029	0.982014	0.858868	0.988821	0.0716555	0.999971	0.999998	0.999947	0.794297	Upregulation
3081545	apramycin	miR-128	MIMAT0000424	FDA unapproved	0.048	0.711533	0.761643	0.184211	0.00052883	0.301516	0.22344	0.297498	0.677008	0.00489495	9.22816e-05	1.23655e-05	0.993165	0.346295	Downregulation
2227	arcaine	miR-128	MIMAT0000424	FDA unapproved	0.042	0.770175	0.798447	0.16092	0.999995	0.239147	0.317652	0.30641	0.773406	0.999936	0.0547426	0.0147579	0.992514	0.535675	Upregulation
32170	articaine	miR-128	MIMAT0000424	FDA unapproved	0.002	0.924523	0.707296	0.329074	0.999992	0.812816	0.0630455	0.322463	1	0.0740823	3.34437e-05	0.999999	0.999803	0.60276	Upregulation
2284	baclofen	miR-128	MIMAT0000424	FDA approved	0.043	0.597443	0.995771	0.999744	0.998861	0.943535	0.600802	0.375323	0.999819	0.998988	0.958156	0.00230933	0.631484	0.75852	Upregulation
2405	bisoprolol	miR-128	MIMAT0000424	FDA approved	0.049	0.0266834	0.639278	0.375572	0.69085	0.64473	0.0951861	0.999484	0.152919	0.999384	0.999237	0.935007	0.818767	0.614758	Upregulation
10154	boldine	miR-128	MIMAT0000424	FDA unapproved	0.046	0.704829	0.844618	0.586529	0.800799	0.501517	0.412039	0.578492	0.999728	0.999865	0.999745	0.999943	0.995288	0.785283	Upregulation
6100	bretylium tosilate	miR-128	MIMAT0000424	FDA unapproved	0.008	0.986967	0.837226	0.983979	0.772419	0.863643	0.777772	0.751528	0.999993	0.000522979	0.999913	0.389896	0.00209428	0.697163	Upregulation
9687	bucladesine	miR-128	MIMAT0000424	FDA unapproved	0.043	0.530604	0.901184	0.762622	0.956994	0.968866	0.937022	0.63008	0.999543	0.791042	0.999514	0.999984	0.999725	0.873098	Upregulation
2467	buflomedil	miR-128	MIMAT0000424	FDA unapproved	0.046	0.417095	0.0993702	0.615528	0.328074	0.945731	0.603743	0.445984	0.995594	0.99894	0.000625251	0.999006	0.55956	0.584104	Upregulation
689043	caffeic acid	miR-128	MIMAT0000424	FDA unapproved	0.029	0.949191	0.687894	0.866005	0.611158	0.392837	0.980392	0.947308	0.97951	0.0967286	0.958357	0.997606	0.996555	0.788629	Upregulation
30699	cefapirin	miR-128	MIMAT0000424	FDA approved	0.035	0.704285	0.541999	0.448298	0.492798	0.963753	0.553946	0.933472	0.999229	0.921477	0.999932	0.999964	0.99953	0.796557	Upregulation
441199	cefoxitin	miR-128	MIMAT0000424	FDA approved	0.005	0.825574	0.69333	0.00140386	0.999998	0.972757	0.283668	0.676815	0.964838	0.976338	0.999995	0.0607779	0.957934	0.701119	Upregulation
656575	cefsulodin	miR-128	MIMAT0000424	FDA unapproved	0.02	0.313144	0.43366	0.0961218	0.451999	0.0603013	0.193832	0.918219	0.00414835	0.332522	0.000121145	0.156754	0.999815	0.330053	Downregulation
5479529	cefuroxime	miR-128	MIMAT0000424	FDA approved	0.016	0.999642	0.901938	0.999977	0.999233	0.98871	0.985901	0.99917	1	0.998467	0.999986	0.999999	0.999992	0.989418	Upregulation
2726	chlorpromazine	miR-128	MIMAT0000424	FDA approved	0.01	0.683941	0.0601288	0.25231	0.41644	0.712651	0.0268225	0.349669	0.999987	0.00707971	0.999195	0.447512	0.988704	0.49537	Downregulation
667467	chlorprothixene	miR-128	MIMAT0000424	FDA approved	0.041	0.0116188	0.480039	0.703663	0.988035	0.157765	0.000252492	2.12165e-08	0.435983	0.0896211	0.946605	0.0923434	0.848203	0.396177	Downregulation
2749	ciclopirox	miR-128	MIMAT0000424	FDA approved	0.01	0.478891	0.955846	0.999404	0.999998	0.211181	0.2087	0.665602	0.0103312	0.984989	0.20809	0.862333	0.964854	0.629185	Upregulation
5284373	ciclosporin	miR-128	MIMAT0000424	FDA approved	0.001	0.916153	0.0291004	0.0155001	0.663201	0.619289	0.966106	0.319459	0.99743	0.936478	0.683092	0.55589	0.999626	0.641777	Upregulation
2756	cimetidine	miR-128	MIMAT0000424	FDA approved	0.029	0.00573462	0.773772	0.890908	0.979668	0.949099	0.301967	0.761371	0.996233	0.991398	0.999971	0.998039	0.99577	0.803661	Upregulation
1547484	cinnarizine	miR-128	MIMAT0000424	FDA approved	0.007	0.873665	0.198607	0.11132	0.651951	0.867248	0.126113	0.536847	0.999748	0.990759	0.976448	0.999299	0.999901	0.694325	Upregulation
2764	ciprofloxacin	miR-128	MIMAT0000424	FDA approved	0.022	0.991689	0.84567	0.512638	0.999923	0.438824	0.973369	0.950683	0.967386	0.725465	0.999997	0.999887	0.99933	0.867072	Upregulation
14520	citiolone	miR-128	MIMAT0000424	FDA unapproved	0.013	0.869712	0.904442	0.999981	0.888717	0.963902	0.0250268	0.54162	1	0.999732	0.00268829	0.999689	0.99996	0.766289	Upregulation
2783	clenbuterol	miR-128	MIMAT0000424	FDA approved	0.024	0.769899	0.237238	0.0480626	0.235526	0.538547	0.780654	0.58531	0.998903	0.987924	3.96398e-05	0.657814	0.998837	0.569896	Upregulation
19004	clidinium bromide	miR-128	MIMAT0000424	FDA unapproved	0.046	0.227711	0.389033	0.576345	0.398429	0.204186	0.0057927	0.141916	0.252518	0.0237698	0.999977	0.999314	0.996291	0.434607	Downregulation
3032536	cobalt chloride	miR-128	MIMAT0000424	FDA unapproved	0.026	0.935761	0.481154	1	0.871177	0.441274	0.313486	0.640964	0.464531	0.0819542	0.999968	1	0.997283	0.685629	Upregulation
92766	corynanthine	miR-128	MIMAT0000424	FDA unapproved	0.008	0.774269	0.939326	0.602638	0.668802	0.789115	0.0870585	0.629514	0.998483	0.964066	0.964211	0.999906	0.999957	0.784779	Upregulation
2905	cyclopentolate	miR-128	MIMAT0000424	FDA approved	0.05	0.780969	0.944967	0.999891	0.999994	0.935345	0.67386	0.466839	0.998416	0.999667	0.991966	0.426397	0.967389	0.848808	Upregulation
2995	desipramine	miR-128	MIMAT0000424	FDA approved	0.004	0.935829	0.302606	0.339164	0.837817	0.92472	0.238818	0.26045	1	0.99983	0.994436	0.999253	0.797924	0.719237	Upregulation
21138	dexpropranolol	miR-128	MIMAT0000424	FDA unapproved	0.008	0.850497	0.0612579	0.197497	0.751612	0.748568	0.688545	0.803644	0.181895	0.998467	0.429474	0.625612	0.995943	0.611084	Upregulation
560326	dimethyloxalylglycine	miR-128	MIMAT0000424	FDA unapproved	0.029	0.938266	0.383915	0.499557	0.593031	0.832378	0.166301	0.362995	0.99973	0.214619	0.872768	0.24433	0.998711	0.592217	Upregulation
6126	diphemanil metilsulfate	miR-128	MIMAT0000424	FDA unapproved	0.048	0.860297	0.780857	0.469992	0.594971	0.320034	0.388983	0.398985	0.993919	0.999691	0.993387	0.990947	0.999745	0.732651	Upregulation
5284550	dosulepin	miR-128	MIMAT0000424	FDA unapproved	0.008	0.186049	0.125482	0.00464378	0.99599	0.905104	0.337171	0.718716	0.864978	0.995762	0.999551	0.695109	0.0903332	0.576574	Upregulation
667477	doxepin	miR-128	MIMAT0000424	FDA approved	0.006	0.966257	0.48555	0.563539	0.449364	0.452259	0.0292478	0.606584	0.988395	0.99992	0.755069	0.999114	0.0108814	0.608848	Upregulation
3168	droperidol	miR-128	MIMAT0000424	FDA approved	0.011	0.90731	0.910353	0.581804	0.999997	0.318767	0.0435008	0.558293	0.959089	0.999949	0.0975186	0.99476	0.0356931	0.617253	Upregulation
9051	dydrogesterone	miR-128	MIMAT0000424	FDA approved	0.047	0.460271	0.702111	0.744839	0.708737	0.234357	0.766401	0.998767	0.999895	0.999614	0.999976	0.999886	0.983752	0.799884	Upregulation
165537	eldeline	miR-128	MIMAT0000424	FDA unapproved	0.02	0.725624	0.450751	0.992584	0.927574	0.985754	0.952243	0.764384	0.999995	0.999854	0.999582	0.999988	0.806901	0.88377	Upregulation
37175	enilconazole	miR-128	MIMAT0000424	FDA unapproved	0.029	0.793516	0.272915	0.942234	0.518722	0.844195	0.235378	0.589404	0.989048	0.991234	0.991398	0.958128	0.205244	0.694285	Upregulation
5756	estriol	miR-128	MIMAT0000424	FDA approved	0	0.675197	0.0554542	1.11252e-08	0.477055	0.367804	0.547361	0.398467	0.9976	0.574755	0.999981	0.999863	0.790417	0.573663	Upregulation
9363	etamivan	miR-128	MIMAT0000424	FDA unapproved	0.007	0.844737	0.0780703	0.566328	0.530133	0.695947	0.300111	0.829527	0.999629	0.999604	0.435397	0.999906	0.999645	0.68992	Upregulation
57267	eticlopride	miR-128	MIMAT0000424	FDA unapproved	0.004	0.92592	0.460195	0.999388	0.679737	0.982871	0.970141	0.989397	0.999964	0.999799	0.98853	1	0.842319	0.903188	Upregulation
5880	etiocholanolone	miR-128	MIMAT0000424	FDA unapproved	0.024	0.363036	0.500714	0.484378	0.703249	0.7196	0.0650422	0.65614	0.993761	0.998748	0.480347	0.107527	0.99706	0.589134	Upregulation
3372	fluphenazine	miR-128	MIMAT0000424	FDA approved	0.032	0.983548	0.84799	1	0.528249	0.862172	0.256683	0.747534	0.784933	0.99887	0.999967	0.485476	0.999838	0.791271	Upregulation
5390854	gelsemine	miR-128	MIMAT0000424	FDA unapproved	0.031	0.931687	0.778102	0.680774	0.999998	0.983933	0.852512	0.944079	0.999986	0.999727	0.850905	0.999972	0.796439	0.90151	Upregulation
6890	gramine	miR-128	MIMAT0000424	FDA unapproved	0.046	0.855533	0.970216	0.999655	0.885561	0.740986	0.138977	0.472928	0.999996	0.99994	0.131691	0.925521	0.99996	0.76008	Upregulation
3518	guanethidine	miR-128	MIMAT0000424	FDA approved	0.019	0.297115	0.0130422	0.000127821	0.420114	0.351766	0.472018	0.211123	0.999302	0.0011351	0.999339	0.996355	0.999966	0.480117	Downregulation
3565	harmalol	miR-128	MIMAT0000424	FDA unapproved	0.042	0.956237	0.74001	0.999975	0.724592	0.867763	0.933759	0.580001	0.998584	0.943841	0.83742	0.999063	0.996659	0.881492	Upregulation
5938	hexamethonium bromide	miR-128	MIMAT0000424	FDA unapproved	0.007	0.957682	0.859005	0.938648	0.999994	0.530804	0.897192	0.272177	0.974054	0.282105	0.989608	0.99968	0.0119174	0.726072	Upregulation
192197	hexestrol	miR-128	MIMAT0000424	FDA unapproved	0.015	0.944869	0.393726	0.432022	0.873059	0.64051	0.483234	0.666433	0.0127468	0.0548005	0.357728	0.630878	0.852807	0.528568	Upregulation
3607	hexetidine	miR-128	MIMAT0000424	FDA unapproved	0.045	0.00496496	0.0670078	2.93233e-06	0.00177422	0.161587	0.00468705	0.00081428	0.745237	0.000838848	0.0319482	0.694141	0.00321587	0.143018	Downregulation
10770	hexylcaine	miR-128	MIMAT0000424	FDA approved	0.042	0.0592509	0.666063	2.00378e-08	0.999997	0.8122	0.0974181	0.956015	0.979896	0.0046598	0.999943	0.993144	0.993652	0.630186	Upregulation
154417	hyoscyamine	miR-128	MIMAT0000424	FDA approved	0.003	0.700769	0.589997	0.577193	7.40286e-05	0.700639	0.247	0.429737	0.999053	0.999939	0.999997	0.00158322	0.968513	0.601208	Upregulation
3689	ifenprodil	miR-128	MIMAT0000424	FDA unapproved	0.005	0.966945	0.855722	0.949247	0.999998	0.974276	0.654107	0.826783	0.138715	0.482999	0.992352	0.999987	0.814722	0.804654	Upregulation
3759	isocarboxazid	miR-128	MIMAT0000424	FDA approved	0.038	0.762796	0.817509	0.842367	0.575681	0.94207	0.190054	0.89746	0.998485	0.999597	0.891138	0.994463	0.994773	0.825533	Upregulation
3762	isoetarine	miR-128	MIMAT0000424	FDA approved	0.032	0.986326	0.460165	0.657839	0.104959	0.936774	0.0347196	1.75087e-05	0.999939	0.255605	0.999954	0.181567	0.996885	0.551229	Upregulation
12597	isosorbide	miR-128	MIMAT0000424	FDA unapproved	0.024	0.873983	0.114589	0.0979003	0.53101	0.751395	0.752848	0.443119	0.759257	0.999586	0.923863	0.999989	0.998186	0.687144	Upregulation
15548	laudanosine	miR-128	MIMAT0000424	FDA unapproved	0.043	0.572192	0.0102773	0.00934895	0.268156	0.0941338	0.0185812	0.45335	0.00051167	0.998642	4.79831e-05	0.738359	0.96979	0.344449	Downregulation
72287	levomepromazine	miR-128	MIMAT0000424	FDA approved	0.018	0.691131	0.186914	0.0031005	0.00495967	0.866344	0.859932	0.22009	0.999905	0.999591	0.0110943	0.95632	0.245066	0.503704	Upregulation
3676	lidocaine	miR-128	MIMAT0000424	FDA approved	0	0.996364	0.892675	1	0.51025	0.905533	0.658064	0.866752	0.994962	0.954692	0.999947	0.0039398	0.991131	0.814526	Upregulation
3950	lomustine	miR-128	MIMAT0000424	FDA approved	0.004	0.844061	0.6538	2.09795e-05	0.626911	0.633012	0.692321	0.612434	0.993506	0.998855	0.999933	0.999985	0.988402	0.753603	Upregulation
3955	loperamide	miR-128	MIMAT0000424	FDA approved	0.009	0.637074	0.0247079	0.0342784	0.335403	0.500294	0.117551	0.426812	0.00680957	0.96506	0.0287464	0.998978	0.983361	0.42159	Downregulation
4045	mefexamide	miR-128	MIMAT0000424	FDA unapproved	0.035	0.63836	0.798775	0.977941	0.999989	0.948033	0.189288	0.564809	0.999988	0.999703	0.999991	0.999957	0.999939	0.843064	Upregulation
896	melatonin	miR-128	MIMAT0000424	FDA approved	0.03	0.0916491	0.514229	0.553759	0.693098	0.965161	0.297334	0.5037	0.924157	0.999535	0.998932	0.999869	0.5716	0.676085	Upregulation
4059	mephenesin	miR-128	MIMAT0000424	FDA unapproved	0.037	0.902493	0.57518	0.230906	0.999998	0.435701	0.943539	0.765396	0.992981	0.999831	0.997298	0.479087	0.999925	0.776861	Upregulation
441373	merbromin	miR-128	MIMAT0000424	FDA unapproved	0.009	0.363674	0.472435	0.82845	0.999902	0.0857375	0.457276	0.595427	0.571426	0.999022	0.325345	0.993484	0.99873	0.640909	Upregulation
522325	metamizole sodium	miR-128	MIMAT0000424	FDA unapproved	0.046	0.657431	0.933208	0.930759	0.777828	0.864166	0.0222956	0.383174	0.794682	0.999925	0.999986	0.999994	0.570702	0.744513	Upregulation
28693	metergoline	miR-128	MIMAT0000424	FDA unapproved	0.027	0.998474	0.136573	0.541277	0.000138853	0.771911	0.49993	0.552447	0.163436	0.9996	1.74571e-05	3.91844e-05	0.999659	0.471958	Downregulation
8226	methylergometrine	miR-128	MIMAT0000424	FDA approved	0.043	0.596231	0.258125	0.0448133	0.609426	0.0372597	0.019243	0.711363	0.99704	0.990745	0.0184142	0.996838	0.999548	0.523254	Upregulation
4165	meticrane	miR-128	MIMAT0000424	FDA unapproved	0.011	0.992171	0.803911	0.986764	3.37376e-05	0.753046	0.148331	0.940882	0.998942	0.0138878	0.995909	0.00139968	0.900824	0.628008	Upregulation
462382	MG-132	miR-128	MIMAT0000424	FDA unapproved	0	0.908879	0.888612	0.999788	0.709724	0.237324	0.25717	0.821647	0.574761	0.573642	0.998663	0.98861	0.996161	0.746248	Upregulation
490002	MG-262	miR-128	MIMAT0000424	FDA unapproved	0.029	0.622169	0.395993	0.359481	0.294556	0.176777	0.452656	0.986995	0.892298	0.257016	0.000518062	0.999943	0.978349	0.534729	Upregulation
4197	milrinone	miR-128	MIMAT0000424	FDA approved	0.002	0.765046	0.904716	0.841726	0.676673	0.558869	0.146658	0.660347	0.999994	0.651533	0.00451942	0.0312321	0.999948	0.603438	Upregulation
6323491	monorden	miR-128	MIMAT0000424	FDA unapproved	0.047	0.125456	0.93079	0.507391	0.652221	0.0503765	0.0550931	0.879664	0.408801	0.99938	0.000414948	0.999075	0.993394	0.550171	Upregulation
4810	moxonidine	miR-128	MIMAT0000424	FDA unapproved	0.011	0.622375	0.792493	0.328711	0.999997	0.155735	0.187485	0.677171	0.0503137	0.998064	0.976357	0.999679	0.995903	0.64869	Upregulation
8982	nafcillin	miR-128	MIMAT0000424	FDA approved	0.035	0.727482	0.346013	0.652202	0.609779	0.338392	0.358534	0.778391	0.958774	0.999645	0.649053	0.0806646	0.347423	0.570529	Upregulation
4421	nalidixic acid	miR-128	MIMAT0000424	FDA approved	0.03	0.915203	0.359208	2.19344e-06	0.999997	0.57889	0.0247563	0.584084	0.874755	0.426823	0.00194043	0.999287	0.999924	0.563739	Upregulation
5360515	naltrexone	miR-128	MIMAT0000424	FDA approved	0.008	0.818885	0.931703	1	0.999102	0.993094	0.217882	0.900126	0.998997	0.999646	0.997571	6.8078e-05	0.973762	0.819236	Upregulation
8378	neomycin	miR-128	MIMAT0000424	FDA approved	0.023	0.815288	0.405496	0.545267	0.389864	0.901488	0.074154	0.951405	0.996399	0.0127041	0.999823	0.915733	0.0486826	0.588025	Upregulation
8246	neostigmine bromide	miR-128	MIMAT0000424	FDA unapproved	0.003	0.836638	0.559517	0.795186	0.612154	0.784878	0.202348	0.998935	0.996408	0.993391	0.360838	0.851201	0.996959	0.749038	Upregulation
441306	netilmicin	miR-128	MIMAT0000424	FDA approved	0.049	0.00101353	0.462645	0.343211	0.998276	0.563581	0.0190552	0.197627	0.127629	0.999225	0.998487	0.972974	0.829026	0.542729	Upregulation
4477	niclosamide	miR-128	MIMAT0000424	FDA approved	0.007	0.927439	0.322551	0.62949	0.529653	0.145711	0.177794	0.138262	0.844038	0.99799	0.997985	0.625387	0.992246	0.610712	Upregulation
4488	niflumic acid	miR-128	MIMAT0000424	FDA approved	0.02	0.99363	0.900732	0.998569	0.999955	0.969813	0.999928	0.563315	0.999986	0.99993	0.0478706	0.9829	0.999636	0.871355	Upregulation
4495	nimesulide	miR-128	MIMAT0000424	FDA unapproved	0.034	0.683336	0.134819	0.0657842	0.56361	0.624953	0.940597	0.481571	0.565576	0.995843	0.887499	0.999986	0.904164	0.653978	Upregulation
6093	niridazole	miR-128	MIMAT0000424	FDA unapproved	0.032	0.056243	0.274366	0.420769	0.740602	0.118015	0.726905	0.00237235	0.999899	0.999216	0.223223	0.99988	0.987407	0.545741	Upregulation
3033637	nizatidine	miR-128	MIMAT0000424	FDA approved	0.043	0.272333	0.343229	0.0117707	0.541047	0.934431	0.966959	0.468028	0.0121249	0.708453	0.999444	0.999998	0.999961	0.604815	Upregulation
54675769	novobiocin	miR-128	MIMAT0000424	FDA approved	0.007	0.782133	0.779295	0.623524	0.522971	0.424295	0.925014	0.992003	0.995509	0.999722	0.999935	0.999989	0.999997	0.837032	Upregulation
4386	N-phenylanthranilic acid	miR-128	MIMAT0000424	FDA unapproved	0.023	0.532141	0.255126	0.0687875	0.000211636	0.870741	0.300324	0.31762	0.999986	0.997926	0.963537	0.999898	0.971649	0.606496	Upregulation
36314	paclitaxel	miR-128	MIMAT0000424	FDA approved	0.034	0.989332	0.906334	0.999788	0.610779	0.990454	0.944879	0.998799	0.993604	0.999788	0.999998	0.99877	0.999625	0.952679	Upregulation
1983	paracetamol	miR-128	MIMAT0000424	FDA approved	0.008	0.980543	0.626554	2.37693e-05	0.577516	0.695482	0.169591	0.644338	0.651837	0.986921	0.977693	0.999849	0.999146	0.692458	Upregulation
7251185	parthenolide	miR-128	MIMAT0000424	FDA unapproved	0.037	0.995855	0.743092	0.999808	0.901831	0.991873	0.86433	0.999118	1	0.996741	0.99999	0.999994	0.999472	0.957675	Upregulation
4735	pentamidine	miR-128	MIMAT0000424	FDA approved	0.01	0.994247	0.707368	0.933067	0.7638	0.549338	0.811688	0.00614138	0.993188	0.00805485	0.99971	0.999342	0.512068	0.689834	Upregulation
4748	perphenazine	miR-128	MIMAT0000424	FDA approved	0.035	0.825924	0.656837	3.64375e-05	0.422451	0.477219	0.0753004	0.27692	0.965214	0.119582	0.968922	0.998674	0.929461	0.559712	Upregulation
4760	phenindione	miR-128	MIMAT0000424	FDA approved	0.028	0.860462	0.491919	2.03602e-05	0.999945	0.913224	0.147602	0.994266	0.336576	0.0215572	0.5063	0.00012068	0.975657	0.520637	Upregulation
4768	phenoxybenzamine	miR-128	MIMAT0000424	FDA approved	0.004	0.0218496	0.747038	0.0176065	0.641134	0.136083	0.853885	0.785609	0.768067	0.999506	0.0721508	3.71911e-05	0.477075	0.460003	Downregulation
442292	picrotoxinin	miR-128	MIMAT0000424	FDA unapproved	0.041	0.733398	0.287751	3.24653e-13	0.537924	0.107095	0.316907	0.962715	0.999991	0.00675531	0.000325537	0.998215	0.856121	0.483933	Downregulation
4831	pipemidic acid	miR-128	MIMAT0000424	FDA unapproved	0.02	0.595677	0.177854	0.212316	0.506665	0.871137	0.955048	0.485962	0.999872	0.933326	0.999776	0.999943	0.989715	0.727274	Upregulation
4839	piperidolate	miR-128	MIMAT0000424	FDA unapproved	0.007	0.336426	0.143045	0.0087175	0.409784	0.146036	0.187425	0.898605	0.0469669	0.146529	0.400886	0.966138	0.54906	0.353302	Downregulation
637858	piperlongumine	miR-128	MIMAT0000424	FDA unapproved	0.006	0.905822	0.849591	0.83218	0.742765	0.927579	0.86103	0.0116322	0.996969	0.82134	0.671353	0.000233017	0.134052	0.646212	Upregulation
27400	pizotifen	miR-128	MIMAT0000424	FDA unapproved	0.048	0.996789	0.948295	0.999999	0.507733	0.240217	0.277922	0.440453	0.987375	0.840506	0.76509	0.923663	0.494349	0.701866	Upregulation
6714002	prednicarbate	miR-128	MIMAT0000424	FDA approved	0.018	0.10366	0.758986	0.723508	0.935631	0.927915	0.300363	0.621577	0.996251	0.260192	0.999928	0.999711	0.231124	0.654904	Upregulation
4906	prilocaine	miR-128	MIMAT0000424	FDA approved	0.011	0.637728	0.947476	0.996786	0.715611	0.840005	0.345762	0.831402	1	0.999124	0.999991	0.999868	0.916325	0.852506	Upregulation
4917	prochlorperazine	miR-128	MIMAT0000424	FDA approved	0.016	0.92584	0.377147	0.270852	0.821499	0.859446	0.956273	0.998846	0.23456	0.092554	0.999011	0.999976	0.997982	0.711165	Upregulation
439530	puromycin	miR-128	MIMAT0000424	FDA unapproved	0.004	0.653028	0.596473	0.043137	0.999894	0.842313	0.642222	0.262073	0.818407	0.505263	0.999871	0.841998	0.999942	0.683718	Upregulation
107751	racecadotril	miR-128	MIMAT0000424	FDA unapproved	0.027	0.0269927	0.318291	0.421893	0.337169	0.501138	0.142746	0.732123	0.999572	0.995209	0.997502	0.0246588	0.000690562	0.458165	Downregulation
445154	resveratrol	miR-128	MIMAT0000424	FDA unapproved	0.048	0.572109	0.469949	0.0611246	0.64087	0.716656	0.0188703	0.662303	0.0324392	0.508316	0.0427514	0.918981	0.786151	0.452543	Downregulation
77999	rosiglitazone	miR-128	MIMAT0000424	FDA approved	0.027	0.737411	0.728026	0.550747	0.554616	0.651114	0.0492922	0.399512	0.48572	0.999906	0.999998	0.998365	0.696642	0.654279	Upregulation
4336830	SC-19220	miR-128	MIMAT0000424	FDA unapproved	0.039	0.246076	0.464003	0.198726	0.999987	0.400686	0.780661	0.790259	0.999745	0.560915	0.999959	0.932356	0.801993	0.68128	Upregulation
4306515	SC-560	miR-128	MIMAT0000424	FDA unapproved	0.028	0.543958	0.258365	0.272731	0.663685	0.501031	0.837313	0.509842	0.999964	0.999631	0.721536	0.999831	0.185406	0.624441	Upregulation
54454	simvastatin	miR-128	MIMAT0000424	FDA approved	0.037	0.842139	0.232804	0.0300543	0.357117	0.73191	0.449248	0.500819	0.396316	0.922986	0.998997	0.998093	0.981324	0.620151	Upregulation
5258	sodium phenylbutyrate	miR-128	MIMAT0000424	FDA unapproved	0.006	0.159684	0.495624	0.17056	0.736846	0.327059	0.0776375	0.000171247	0.377093	0.00290771	0.184479	0.99995	0.0801975	0.301017	Downregulation
262500	solanine	miR-128	MIMAT0000424	FDA unapproved	0.042	0.720721	0.969	1	0.690627	0.85444	0.413838	0.771379	0.982309	0.998932	0.999989	0.999991	0.999675	0.866742	Upregulation
5265	spiperone	miR-128	MIMAT0000424	FDA unapproved	0.029	0.920778	0.794496	0.877809	0.548788	0.73115	0.508413	0.678075	0.999572	0.997113	0.614626	0.998112	0.386805	0.754645	Upregulation
29327	streptozocin	miR-128	MIMAT0000424	FDA approved	0.017	0.617884	0.188887	0.207547	4.67781e-05	0.802108	0.597527	0.242045	0.508876	0.0609116	0.0908728	0.00200675	0.999266	0.359831	Downregulation
6185	strophanthidin	miR-128	MIMAT0000424	FDA unapproved	0.017	0.267011	0.344385	0.562553	0.999995	0.963934	0.939848	0.973094	0.995276	0.999264	0.000180611	0.0658687	0.985984	0.674783	Upregulation
5326	sulfametoxydiazine	miR-128	MIMAT0000424	FDA unapproved	0.021	0.917065	0.870173	0.865373	0.641342	0.756619	0.0192635	0.591206	0.99781	0.507766	0.999976	0.999954	0.999521	0.763839	Upregulation
2733526	tamoxifen	miR-128	MIMAT0000424	FDA approved	0.03	0.99617	0.870287	0.999997	0.998347	0.995974	0.915191	0.9807	0.999607	0.999882	0.993854	0.999991	0.995909	0.978826	Upregulation
6505803	tanespimycin	miR-128	MIMAT0000424	FDA unapproved	0.018	0.946285	0.922329	0.99979	0.711423	0.971559	0.603949	0.934956	0.992975	0.999517	0.988359	0.999938	0.99999	0.922589	Upregulation
446378	thapsigargin	miR-128	MIMAT0000424	FDA unapproved	0.025	0.236323	0.53323	0.397013	0.531039	0.969796	0.0693427	0.000962924	0.999813	0.0931145	3.03893e-05	0.0801147	0.552688	0.371956	Downregulation
9429	thioproperazine	miR-128	MIMAT0000424	FDA approved	0.007	0.951234	0.925011	0.999987	0.612779	0.575926	0.989245	0.826048	0.642882	0.992466	0.999938	0.999993	0.816598	0.861009	Upregulation
5452	thioridazine	miR-128	MIMAT0000424	FDA approved	0.002	0.962031	0.249691	0.642699	0.716624	0.807962	0.892772	0.616631	0.996461	0.999227	0.780232	0.969709	0.99997	0.802834	Upregulation
5504	tolazoline	miR-128	MIMAT0000424	FDA approved	0.048	0.842578	0.852555	0.97247	0.730717	0.212553	0.228188	0.999484	0.246104	0.999981	0.99971	0.840116	0.0352505	0.663309	Upregulation
3969	tomelukast	miR-128	MIMAT0000424	FDA unapproved	0.003	0.934727	0.991887	1	0.999981	0.421526	0.990686	0.274823	0.95934	0.994679	0.996894	0.999992	0.999691	0.880352	Upregulation
41781	torasemide	miR-128	MIMAT0000424	FDA approved	0.046	0.111532	0.189849	0.448343	0.000143887	0.283059	0.926784	0.458112	0.99132	0.999851	0.00121211	0.000212281	0.972573	0.448583	Downregulation
19493	tranylcypromine	miR-128	MIMAT0000424	FDA approved	0.02	0.569721	0.123177	6.52409e-06	0.61181	0.0713842	0.210991	0.523869	0.993075	0.999956	0.999883	0.996971	0.000397674	0.508437	Upregulation
444732	trichostatin A	miR-128	MIMAT0000424	FDA unapproved	0	0.871743	0.246315	0.00061076	0.593698	0.893752	0.0297668	0.615073	0.174551	0.999255	0.999943	0.228027	0.978965	0.552642	Upregulation
5566	trifluoperazine	miR-128	MIMAT0000424	FDA approved	0.018	0.333011	0.823707	0.368302	0.569946	0.517764	0.869559	0.864836	0.976745	0.999512	0.997676	0.999797	0.880906	0.766813	Upregulation
6256	trifluridine	miR-128	MIMAT0000424	FDA approved	0.008	0.0695158	0.0925076	0.684273	0.413349	0.176136	0.965283	0.551747	0.623416	0.999323	0.999988	0.99978	0.998881	0.631183	Upregulation
5576	trimethadione	miR-128	MIMAT0000424	FDA approved	0.031	0.257519	0.49655	0.0563811	0.622964	0.152048	0.0728836	0.166377	0.106577	0.999833	0.241418	0.0780131	0.00116655	0.270978	Downregulation
5289501	TTNPB	miR-128	MIMAT0000424	FDA unapproved	0.02	0.984125	0.908601	0.993152	0.760031	0.930798	0.448532	0.363099	0.999984	0.995049	0.999965	0.494736	0.981938	0.821668	Upregulation
3000706	valinomycin	miR-128	MIMAT0000424	FDA unapproved	0.004	0.305226	0.981306	0.897146	0.999989	0.36994	0.915586	0.398927	0.998293	0.113525	0.999853	0.992469	0.999613	0.747656	Upregulation
2520	verapamil	miR-128	MIMAT0000424	FDA approved	0.016	0.977229	0.583072	0.664393	0.5	0.760018	0.887112	0.997669	0.991568	0.0398906	0.995445	0.999985	0.00642424	0.700234	Upregulation
71203	vinburnine	miR-128	MIMAT0000424	FDA unapproved	0.011	0.602098	0.958464	0.98039	0.404547	0.540339	0.709828	0.523976	0.999985	0.104609	0.999902	0.910013	0.999824	0.727831	Upregulation
5311507	zuclopenthixol	miR-128	MIMAT0000424	FDA approved	0.043	0.659335	0.449028	0.804518	0.291797	0.933504	0.571034	0.775496	0.997332	0.995694	0.999992	0.570521	0.983385	0.752637	Upregulation
197810	(+)-chelidonine	miR-132	MIMAT0000426	FDA unapproved	0.036	0.965362	0.55898	0.847481	0.539078	0.471047	0.986052	0.885169	0.987977	0.78539	0.997429	0.236513	0.999996	0.771706	Upregulation
5283065	15(S)-15-methylprostaglandin E2	miR-132	MIMAT0000426	FDA unapproved	0.005	0.344099	0.85122	0.401399	0.831737	0.867213	0.210222	0.943184	1	0.975743	0.999764	0.999839	0.999135	0.785296	Upregulation
72894	2-aminobenzenesulfonamide	miR-132	MIMAT0000426	FDA unapproved	0	0.712369	0.547058	0.937645	0.519284	0.833947	0.991142	0.961674	0.97815	0.998068	0.958075	0.0539649	0.999439	0.790901	Upregulation
1645	3-aminobenzamide	miR-132	MIMAT0000426	FDA unapproved	0.007	0.987066	0.844071	0.35782	0.999998	0.981576	0.595622	0.760623	0.997259	0.999016	0.000102972	0.000359197	0.999985	0.710292	Upregulation
89	3-hydroxy-DL-kynurenine	miR-132	MIMAT0000426	FDA unapproved	0.029	0.675446	0.558105	0.915378	0.488328	0.765	0.363296	0.554507	0.608816	0.999831	0.999996	0.999997	0.987247	0.742996	Upregulation
1986	acetazolamide	miR-132	MIMAT0000426	FDA approved	0.016	0.965131	0.274069	0.290894	0.721751	0.759532	0.551667	0.965267	0.999992	0.999877	3.87465e-05	0.185176	0.755131	0.622377	Upregulation
6083	adenosine phosphate	miR-132	MIMAT0000426	FDA approved	0.008	0.990375	0.730906	0.992064	0.859328	0.744153	0.315321	0.978176	0.99946	0.996162	0.999999	0.999985	0.988462	0.882866	Upregulation
2082	albendazole	miR-132	MIMAT0000426	FDA approved	0.039	0.108732	0.89921	0.738303	0.999996	0.790242	0.271973	0.339698	0.978353	0.999694	0.999979	0.998683	0.96674	0.757634	Upregulation
2090	alexidine	miR-132	MIMAT0000426	FDA unapproved	0.021	0.241489	0.769725	1	0.59638	0.992882	0.0588731	0.95716	0.998958	0.980596	0.999068	0.999478	0.862847	0.788121	Upregulation
2092	alfuzosin	miR-132	MIMAT0000426	FDA approved	0.037	0.295167	0.0981617	0.0809534	0.663782	0.665894	0.238776	0.194231	0.123701	0.0863674	0.998025	0.658774	0.959836	0.421972	Downregulation
5005498	alsterpaullone	miR-132	MIMAT0000426	FDA unapproved	0.007	0.991505	0.933278	0.999274	0.73599	0.955701	0.752124	0.886118	0.999706	0.995891	0.999316	0.999947	0.999973	0.937402	Upregulation
3678	alverine	miR-132	MIMAT0000426	FDA approved	0.04	0.494343	0.163649	0.00098241	0.999997	0.136183	0.0265389	0.519771	0.944173	0.999509	0.596774	0.999782	0.483944	0.530471	Upregulation
2157	amiodarone	miR-132	MIMAT0000426	FDA approved	0	0.624202	0.222506	0.00201547	0.986656	0.959764	0.189005	0.559171	0.999906	0.999956	0.993998	1	0.997197	0.711198	Upregulation
2160	amitriptyline	miR-132	MIMAT0000426	FDA approved	0.019	0.701142	0.489736	0.594209	0.568411	0.792316	0.508283	0.712468	0.998845	0.999724	0.995373	0.977475	0.810308	0.762357	Upregulation
2170	amoxapine	miR-132	MIMAT0000426	FDA approved	0.025	0.981635	0.861459	0.320391	0.999994	0.80841	0.652209	0.387731	0.999977	0.99897	0.993472	0.999666	0.999867	0.833649	Upregulation
2181	anabasine	miR-132	MIMAT0000426	FDA unapproved	0.037	0.493584	0.452969	0.296855	0.5	0.709082	0.154358	0.934366	1	0.991897	0.998832	0.999978	0.211548	0.645289	Upregulation
253602	anisomycin	miR-132	MIMAT0000426	FDA unapproved	0.004	0.722682	0.802979	0.0969138	0.999997	0.341936	0.248836	0.930299	0.99858	0.995036	0.0438905	0.808166	0.504488	0.624483	Upregulation
14957	antimycin A	miR-132	MIMAT0000426	FDA unapproved	0.001	0.988806	0.134808	0.36352	0.541864	0.884791	0.811991	0.543359	0.99544	0.99971	0.999952	0.999994	0.25235	0.709715	Upregulation
5280443	apigenin	miR-132	MIMAT0000426	FDA unapproved	0.026	0.63977	0.272597	0.247233	0.68081	0.755279	0.427862	0.559282	0.977276	0.998976	0.670904	0.999927	0.999709	0.685802	Upregulation
32170	articaine	miR-132	MIMAT0000426	FDA unapproved	0.043	0.674247	0.756935	0.93426	0.555395	0.210518	0.436556	0.542695	0.581893	0.0456539	0.92696	0.999851	0.999454	0.638702	Upregulation
54670067	ascorbic acid	miR-132	MIMAT0000426	FDA approved	0.033	0.670795	0.664149	0.00618496	0.515347	0.0728126	0.667103	0.606191	0.245327	0.0887696	0.999858	0.999967	0.58447	0.510081	Upregulation
11954171	asiaticoside	miR-132	MIMAT0000426	FDA unapproved	0.011	0.98825	0.947034	0.878384	0.999998	0.788706	0.676581	0.245444	0.999986	0.0112578	0.0623023	0.996644	0.385325	0.664993	Upregulation
2247	astemizole	miR-132	MIMAT0000426	FDA approved	0.004	0.956738	0.926865	0.991213	0.615089	0.931391	0.136623	0.474673	0.999981	0.000236303	0.000231284	0.135211	0.98868	0.596411	Upregulation
442004	atractyloside	miR-132	MIMAT0000426	FDA unapproved	0.025	0.973523	0.839293	0.999742	0.523407	0.935819	0.140678	0.554453	0.997244	0.000248181	0.0226842	0.999988	0.99959	0.665556	Upregulation
47320	atracurium besilate	miR-132	MIMAT0000426	FDA unapproved	0.026	0.0674313	0.804571	0.380672	0.704538	0.928554	0.992443	0.862247	0.962868	0.671436	0.957953	0.999349	0.997561	0.777469	Upregulation
9444	azacitidine	miR-132	MIMAT0000426	FDA approved	0	0.73286	0.61744	0.680698	0.667524	0.896724	0.769804	0.445716	1	0.999907	0.999993	0.99982	0.990873	0.81678	Upregulation
15723	azacyclonol	miR-132	MIMAT0000426	FDA unapproved	0.008	0.980609	0.910098	0.961472	0.5905	0.621477	0.631205	0.675682	0.999317	0.995263	0.999156	0.998617	0.999854	0.863604	Upregulation
2310	bemegride	miR-132	MIMAT0000426	FDA unapproved	0.002	0.825577	0.933147	0.917884	0.678388	0.445486	0.969547	0.550595	0.994936	0.896521	0.94536	0.920057	0.996781	0.839523	Upregulation
25137901	benzathine benzylpenicillin	miR-132	MIMAT0000426	FDA unapproved	0.014	0.998469	0.674899	0.376194	0.494519	0.488429	0.964809	0.0326061	0.950202	0.99915	0.999869	0.998954	0.999941	0.74817	Upregulation
8478	benzethonium chloride	miR-132	MIMAT0000426	FDA unapproved	0	0.813926	0.829723	0.987849	0.596866	0.946179	0.0101839	1.44959e-08	1	0.994618	0.000183946	0.607299	0.0150319	0.566822	Upregulation
2351	bepridil	miR-132	MIMAT0000426	FDA approved	0.014	0.852315	0.454092	0.094049	0.3644	0.564479	0.380041	0.434576	0.997787	0.0398009	0.0523058	0.00418766	0.999972	0.436501	Downregulation
9782	betamethasone	miR-132	MIMAT0000426	FDA approved	0.036	0.922472	0.753529	0.99311	0.5	0.849303	0.362593	0.492822	0.991794	0.999788	0.950859	0.999986	0.994212	0.817539	Upregulation
164642	betonicine	miR-132	MIMAT0000426	FDA unapproved	0.019	0.773657	0.575348	0.545993	0.711517	0.739469	0.269418	0.596701	0.665343	0.997336	0.999893	0.999085	0.953389	0.735596	Upregulation
64971	betulinic acid	miR-132	MIMAT0000426	FDA unapproved	0.007	0.873181	0.972159	0.962474	0.999999	0.948885	0.424975	0.743675	0.999693	0.99965	0.999987	0.999693	0.993266	0.909803	Upregulation
5281004	budesonide	miR-132	MIMAT0000426	FDA approved	0.014	0.754288	0.918559	0.776795	0.992242	0.670659	0.0449635	0.324346	0.99995	0.382938	0.99715	0.991371	0.239476	0.674395	Upregulation
16330	butyl hydroxybenzoate	miR-132	MIMAT0000426	FDA unapproved	0.013	0.0212899	0.504959	0.713453	0.688728	0.789574	0.603568	0.545809	0.0388243	0.00883545	0.999962	0.99955	0.846878	0.563453	Upregulation
2531	calmidazolium	miR-132	MIMAT0000426	FDA unapproved	0	0.237177	0.286698	0.318318	0.612072	0.0489333	0.0453489	0.304301	0.994261	0.123693	0.000198147	0.269626	0.989059	0.352474	Downregulation
43708	cefotiam	miR-132	MIMAT0000426	FDA approved	0.031	0.958928	0.709118	0.85639	0.711332	0.800915	0.95479	0.533681	0.668269	0.999266	0.915952	0.955921	0.877395	0.828496	Upregulation
5959	chloramphenicol	miR-132	MIMAT0000426	FDA approved	0.039	0.388588	0.985054	0.996986	0.988163	0.388268	0.0724303	0.525975	0.999999	0.00577856	0.999989	0.0085785	0.997817	0.613136	Upregulation
2719	chloroquine	miR-132	MIMAT0000426	FDA approved	0.019	0.188423	0.955206	1	0.999483	0.875917	0.0891853	0.545332	0.999836	0.999892	0.352168	0.875528	0.999141	0.740009	Upregulation
6197	cicloheximide	miR-132	MIMAT0000426	FDA unapproved	0.014	0.97511	0.336564	7.05323e-07	0.232084	0.696459	0.866452	0.832223	0.934719	0.00417891	0.710758	0.999995	0.999279	0.632319	Upregulation
2749	ciclopirox	miR-132	MIMAT0000426	FDA approved	0.017	0.995328	0.459278	0.357949	0.0308247	0.0189537	0.714929	0.763136	0.999383	0.292567	0.967938	0.000388689	0.622331	0.518584	Upregulation
5284373	ciclosporin	miR-132	MIMAT0000426	FDA approved	0.028	0.02197	0.234022	2.31887e-05	0.999998	0.300307	0.131418	4.37706e-06	0.944906	0.00317835	0.00390059	0.00201643	0.996425	0.303181	Downregulation
2771	citalopram	miR-132	MIMAT0000426	FDA approved	0.046	0.784992	0.378663	0.224061	0.525835	0.583431	0.123974	0.304202	0.20828	0.933479	0.569291	0.999906	0.997024	0.552762	Upregulation
2788	clioquinol	miR-132	MIMAT0000426	FDA unapproved	0	0.251294	0.778549	2.1364e-05	0.950346	0.759467	0.0612966	0.381102	0.993656	0.0285892	0.99995	0.997823	0.989832	0.599327	Upregulation
5311051	clobetasol	miR-132	MIMAT0000426	FDA approved	0.025	0.000661463	0.00670714	0.131218	6.95352e-05	0.0905688	0.903751	0.00685186	0.0492111	0.0589675	1.67069e-05	0.744041	0.878648	0.239226	Downregulation
1548953	clomifene	miR-132	MIMAT0000426	FDA approved	0.019	0.928384	0.765681	0.773228	0.399333	0.827038	0.117995	0.976594	0.986613	0.938079	0.0521854	5.48945e-05	0.99956	0.647062	Upregulation
2812	clotrimazole	miR-132	MIMAT0000426	FDA approved	0	0.0983257	0.700343	0.929258	0.80909	0.969605	0.230065	0.0169459	0.998311	0.00749763	0.999962	0.957663	0.363464	0.590044	Upregulation
3032536	cobalt chloride	miR-132	MIMAT0000426	FDA unapproved	0.034	0.447582	0.0206019	0.297671	0.00119755	0.0836121	0.263942	0.562487	0.98502	0.993278	0.798368	0.0573173	0.999965	0.459253	Downregulation
5311498	cyanocobalamin	miR-132	MIMAT0000426	FDA approved	0.016	0.18167	0.474068	0.66047	0.0860803	0.325986	0.203502	0.888327	0.906459	0.999622	0.217281	0.00365345	0.365122	0.442687	Downregulation
2913	cyproheptadine	miR-132	MIMAT0000426	FDA approved	0.038	0.257177	0.883788	0.950658	0.623388	0.367822	0.154733	0.595871	0.999557	0.999639	0.999957	0.624919	0.242167	0.64164	Upregulation
28417	danazol	miR-132	MIMAT0000426	FDA approved	0.028	0.00400031	0.220657	0.757652	9.62847e-05	0.380085	0.0632871	0.917874	0.747669	0.99457	0.00591006	0.999996	0.643494	0.477941	Downregulation
203911	deptropine	miR-132	MIMAT0000426	FDA unapproved	0.017	0.845512	0.144567	0.6333	0.959092	0.719125	0.990982	0.956084	0.249946	0.997587	0.999234	0.0401956	0.999982	0.711301	Upregulation
10649	dequalinium chloride	miR-132	MIMAT0000426	FDA unapproved	0.017	0.906966	0.801093	0.000269012	0.999998	0.775976	0.0749159	0.999675	0.999997	0.99945	0.999995	0.999958	0.986433	0.795394	Upregulation
3042	dicycloverine	miR-132	MIMAT0000426	FDA approved	0.023	0.391652	0.881404	0.924845	0.571652	0.666207	0.28965	0.551492	0.463554	0.999942	0.99955	0.978982	0.449089	0.680668	Upregulation
3055	difenidol	miR-132	MIMAT0000426	FDA approved	0.014	0.988105	0.701861	0.740695	0.996175	0.955446	0.013174	0.624943	0.984202	0.990343	0.974203	0.466689	0.999954	0.786316	Upregulation
71415	diflorasone	miR-132	MIMAT0000426	FDA approved	0.034	0.79074	0.70316	0.592406	0.999997	0.838337	0.940878	0.926692	0.980088	0.00145325	0.976504	8.43917e-05	0.989523	0.728322	Upregulation
439369	dihydrostreptomycin	miR-132	MIMAT0000426	FDA unapproved	0.037	0.37318	0.165979	0.374633	0.00239437	0.708716	0.53438	0.698732	0.988662	0.762158	6.25686e-05	0.999182	0.641629	0.520809	Upregulation
6126	diphemanil metilsulfate	miR-132	MIMAT0000426	FDA unapproved	0	0.671828	0.920174	0.895052	0.000283861	0.89596	0.640662	0.517385	0.999045	0.999916	0.999889	0.999947	0.00906104	0.712434	Upregulation
6473883	dirithromycin	miR-132	MIMAT0000426	FDA approved	0.018	0.846522	0.370794	0.465001	0.998243	0.489586	0.999503	0.990363	0.975516	0.427704	0.956471	0.000245116	0.999998	0.709995	Upregulation
5284550	dosulepin	miR-132	MIMAT0000426	FDA unapproved	0.004	0.831029	0.768222	0.88037	0.5	0.950365	0.0502753	0.829566	0.999983	0.000270417	1.37121e-05	0.353801	0.999984	0.59699	Upregulation
165537	eldeline	miR-132	MIMAT0000426	FDA unapproved	0.02	0.924321	0.86242	0.869051	0.516759	0.504769	0.0133968	0.956028	0.9999	0.841443	0.998988	0.999954	0.0574934	0.712044	Upregulation
10219	emetine	miR-132	MIMAT0000426	FDA unapproved	0.002	0.637544	0.898718	0.893316	0.950083	0.559651	0.961168	0.817858	1	0.00250165	0.999712	0.999761	0.93817	0.804873	Upregulation
5388962	enalapril	miR-132	MIMAT0000426	FDA approved	0.007	0.967625	0.538223	0.467964	0.999942	0.628822	0.99644	0.564426	0.873463	0.0646566	0.999977	0.990473	0.998103	0.75751	Upregulation
223368	equilin	miR-132	MIMAT0000426	FDA approved	0.026	0.986196	0.904765	0.990193	6.03029e-05	0.898556	0.997999	0.554163	0.984631	0.999928	0.290203	0.999884	0.99997	0.800546	Upregulation
5281417	esculin	miR-132	MIMAT0000426	FDA unapproved	0.013	0.729948	0.767477	0.819926	0.897819	0.857967	0.0681499	0.926606	0.811495	0.999886	0.973015	0.999992	0.999945	0.821019	Upregulation
9363	etamivan	miR-132	MIMAT0000426	FDA unapproved	0.011	0.990155	0.911659	0.993999	0.62499	0.741489	0.0145465	0.999562	0.569113	0.997193	0.184096	0.933046	0.209122	0.680748	Upregulation
5284557	ethisterone	miR-132	MIMAT0000426	FDA unapproved	0.042	0.647506	0.993836	0.910803	0.999999	0.980199	0.489482	0.788397	0.95869	0.000643951	0.999969	0.993511	0.0101264	0.731097	Upregulation
170344	etifenin	miR-132	MIMAT0000426	FDA unapproved	0.014	0.93321	0.507058	0.345185	0.673111	0.910126	0.395308	0.269136	0.996324	0.74467	0.999959	0.99998	0.999555	0.731135	Upregulation
3333	felodipine	miR-132	MIMAT0000426	FDA approved	0.017	0.680149	0.028595	0.0554698	0.238577	0.386045	0.0665604	0.000271116	0.263869	0.447657	0.000388652	0.287741	0.0848404	0.21168	Downregulation
3336	fendiline	miR-132	MIMAT0000426	FDA unapproved	0.003	0.366417	0.765814	0.990576	0.132107	0.688055	0.158225	0.961916	0.993088	0.974094	0.88196	0.550354	0.968196	0.702567	Upregulation
5281614	fisetin	miR-132	MIMAT0000426	FDA unapproved	0.038	0.0162635	0.790042	0.732065	0.67567	0.373523	0.605875	0.00367701	0.999904	0.560895	0.00150365	0.969464	0.995974	0.560405	Upregulation
31378	fludrocortisone	miR-132	MIMAT0000426	FDA approved	0.047	0.839975	0.643448	0.999883	0.998986	0.637241	0.848716	0.757434	0.999957	0.990572	0.999991	0.999786	0.999992	0.892998	Upregulation
3386	fluoxetine	miR-132	MIMAT0000426	FDA approved	0.005	0.270504	0.683544	0.220606	0.608781	0.776235	0.0115056	0.747305	0.98038	0.0372694	0.999964	0.999881	0.900251	0.603019	Upregulation
3372	fluphenazine	miR-132	MIMAT0000426	FDA approved	0.015	0.993249	0.817843	0.975637	0.90048	0.797086	0.922479	0.998161	0.999995	0.977508	0.998751	0.0137984	0.674803	0.839149	Upregulation
9553856	furaltadone	miR-132	MIMAT0000426	FDA unapproved	0.039	0.531817	0.586549	0.0590098	0.62517	0.760626	0.292735	0.567402	0.994283	0.903367	0.000102872	0.999245	0.0110619	0.527614	Upregulation
5288382	geldanamycin	miR-132	MIMAT0000426	FDA unapproved	0	0.986648	0.94513	0.999777	0.609781	0.98844	0.999918	0.90702	0.785483	0.99952	0.999996	0.999394	0.999843	0.935079	Upregulation
6466	gibberellic acid	miR-132	MIMAT0000426	FDA unapproved	0.033	0.995376	0.884766	0.785336	0.503377	0.95872	0.980813	0.468714	0.0598108	0.999653	0.972966	0.174787	0.0188382	0.650263	Upregulation
3475	gliclazide	miR-132	MIMAT0000426	FDA approved	0.037	0.336097	0.540003	0.29508	0.456	0.130596	0.157325	0.555033	0.911674	0.779181	0.997627	0.275493	0.999869	0.536165	Upregulation
3503	gossypol	miR-132	MIMAT0000426	FDA unapproved	0	0.707261	0.562674	0.659563	0.681282	0.273507	0.203904	0.672389	0.0988827	0.999796	0.982699	0.999335	0.846657	0.640663	Upregulation
5702063	guanabenz	miR-132	MIMAT0000426	FDA approved	0.041	0.974297	0.983068	1	0.41426	0.480358	0.966101	0.814598	0.995729	0.993437	0.933306	0.999963	0.9693	0.877035	Upregulation
13889849	HC toxin	miR-132	MIMAT0000426	FDA unapproved	0	0.880669	0.887722	0.994417	0.608473	0.936813	0.367296	0.85834	0.990466	0.147686	0.999993	0.999609	0.853081	0.793714	Upregulation
3585	hemicholinium	miR-132	MIMAT0000426	FDA unapproved	0	0.88888	0.595094	0.140448	0.459203	0.184949	0.318012	0.971012	0.595292	0.962749	0.999942	0.99566	0.986073	0.674776	Upregulation
3619	HNMPA-(AM)3	miR-132	MIMAT0000426	FDA unapproved	0.025	0.693179	0.779732	0.361558	0.768038	0.987946	0.976523	0.77449	0.957035	0.00648984	0.999964	0.999543	0.994476	0.774914	Upregulation
3627	homochlorcyclizine	miR-132	MIMAT0000426	FDA unapproved	0.004	1.20292e-05	0.0328873	2.28756e-16	0.0788326	0.0417617	0.000310126	0.00156951	1.78001e-05	0.0897755	0.998945	6.22761e-05	0.21603	0.121684	Downregulation
154417	hyoscyamine	miR-132	MIMAT0000426	FDA approved	0.042	0.892778	0.380769	0.675603	0.678241	0.821282	0.954775	0.886763	0.993266	0.999932	0.999853	0.999984	0.533222	0.818039	Upregulation
3689	ifenprodil	miR-132	MIMAT0000426	FDA unapproved	0.021	0.414486	0.255269	0.329865	0.681326	0.760168	0.515514	0.857882	0.999945	0.00295945	0.310657	0.99978	0.506184	0.552836	Upregulation
54680304	ikarugamycin	miR-132	MIMAT0000426	FDA unapproved	0.047	0.982916	0.773223	0.192034	0.488204	0.945091	0.0603679	0.603058	1	0.994003	0.707307	0.99971	0.842844	0.71573	Upregulation
3724	iodixanol	miR-132	MIMAT0000426	FDA approved	0.025	0.918644	0.408913	0.270178	0.850847	0.691689	0.459072	0.894684	0.235741	0.999314	0.99921	0.999994	0.983403	0.725974	Upregulation
10143	isocorydine	miR-132	MIMAT0000426	FDA unapproved	0.023	0.617665	0.932461	1	0.546763	0.613965	0.470571	0.462482	1	0.99922	0.935978	0.993563	0.966023	0.794891	Upregulation
22297	isometheptene	miR-132	MIMAT0000426	FDA approved	0.029	0.865319	0.207925	0.000461211	0.347566	0.297	0.112173	0.522335	0.998984	0.987859	0.999185	0.89815	0.997677	0.602886	Upregulation
6321424	ivermectin	miR-132	MIMAT0000426	FDA approved	0.03	0.946065	0.94131	0.965203	0.818222	0.90151	0.239579	0.997658	0.999988	0.999715	0.999998	0.987641	0.999964	0.899738	Upregulation
47499	latamoxef	miR-132	MIMAT0000426	FDA approved	0.013	0.805109	0.481791	0.104846	0.521306	0.11485	0.0286776	0.987841	0.992024	0.99837	0.155051	0.713198	0.356271	0.521611	Upregulation
15548	laudanosine	miR-132	MIMAT0000426	FDA unapproved	0.016	0.0901819	0.711021	0.105162	0.999998	0.396479	0.233891	0.967733	0.999914	0.997601	0.971401	0.819589	0.997902	0.690906	Upregulation
200742	levopropoxyphene	miR-132	MIMAT0000426	FDA unapproved	0.02	0.938348	0.375421	0.0737629	0.00188828	0.579092	0.945037	0.8243	0.977838	0.0225017	0.999998	0.287532	0.0132984	0.503251	Upregulation
9903	lithocholic acid	miR-132	MIMAT0000426	FDA unapproved	0.009	0.85623	0.30614	0.124216	0.825444	0.500104	0.211665	0.5534	0.997191	0.999845	0.99996	0.999911	0.99935	0.697788	Upregulation
5280445	luteolin	miR-132	MIMAT0000426	FDA unapproved	0.001	0.329426	0.536802	0.878128	0.642004	0.926035	0.623682	0.014893	0.902126	0.998452	0.99892	8.5905e-05	0.999276	0.654153	Upregulation
3973	LY-294002	miR-132	MIMAT0000426	FDA unapproved	0	0.843185	0.790495	0.885062	0.5899	0.372691	0.512496	0.699473	0.999277	0.519935	0.999854	0.999887	0.992536	0.767066	Upregulation
72378	lycorine	miR-132	MIMAT0000426	FDA unapproved	0.008	0.876516	0.00610424	0.0064174	0.5	0.757226	0.950531	0.70447	0.18509	0.256195	0.990208	0.999954	0.284253	0.54308	Upregulation
4034	meclozine	miR-132	MIMAT0000426	FDA approved	0.028	0.778883	0.852043	0.992497	0.951656	0.615091	0.194865	0.651127	0.999997	0.945777	0.000130835	0.0132285	0.00400788	0.583275	Upregulation
4046	mefloquine	miR-132	MIMAT0000426	FDA approved	0	0.993433	0.795053	0.952177	0.999996	0.988842	0.983505	0.967639	0.999933	0.999933	1	0.999996	0.9969	0.973117	Upregulation
237	mepacrine	miR-132	MIMAT0000426	FDA approved	0.045	0.899298	0.863984	4.33951e-08	0.787942	0.766366	0.434923	0.504003	0.999443	0.993394	0.328902	0.999734	0.999931	0.714827	Upregulation
4059	mephenesin	miR-132	MIMAT0000426	FDA unapproved	0.035	0.963386	0.835065	1	0.999212	0.776798	0.98368	0.644084	0.378444	0.83675	0.99996	0.0402093	0.994067	0.787638	Upregulation
667490	mercaptopurine	miR-132	MIMAT0000426	FDA approved	0	0.914624	0.484537	0.00142454	0.516302	0.262127	0.0526236	0.988767	0.999985	0.0197321	0.999987	0.999326	0.930249	0.597474	Upregulation
4078	mesoridazine	miR-132	MIMAT0000426	FDA approved	0.035	0.135125	0.576511	0.465732	0.46735	0.173959	0.187575	0.498376	0.766627	0.00501168	0.295626	0.00295358	0.000207033	0.297921	Downregulation
6082	methoxamine	miR-132	MIMAT0000426	FDA approved	0.027	0.941986	0.602061	0.810205	6.8675e-05	0.158527	0.64305	0.758084	0.980337	0.999962	0.99803	0.482226	0.136867	0.62595	Upregulation
5702238	methylbenzethonium chloride	miR-132	MIMAT0000426	FDA unapproved	0.008	0.672882	0.719125	0.99985	0.999997	0.426275	0.0596955	0.939691	1	0.0991506	0.0859676	0.999118	1	0.666813	Upregulation
17277	methyldopate	miR-132	MIMAT0000426	FDA unapproved	0.01	0.0355628	0.456118	0.744357	0.670916	0.78259	0.760699	0.56051	0.0376356	0.00452357	0.583868	0.999247	0.711633	0.528972	Upregulation
4167	metixene	miR-132	MIMAT0000426	FDA approved	0.009	0.601654	0.844804	0.0713458	0.999998	0.951838	0.967885	0.66964	0.994947	0.995371	0.23252	0.917973	0.985628	0.769467	Upregulation
4173	metronidazole	miR-132	MIMAT0000426	FDA approved	0.033	0.827921	0.966872	0.972816	0.999994	0.723934	0.130817	0.484632	0.999957	0.918288	0.99995	0.974466	0.999706	0.833279	Upregulation
490002	MG-262	miR-132	MIMAT0000426	FDA unapproved	0.029	0.139536	0.760256	0.949527	0.73338	0.968629	0.713619	0.755404	0.999999	0.990272	0.00038194	0.99999	0.999779	0.750898	Upregulation
3862	mimosine	miR-132	MIMAT0000426	FDA approved	0.04	0.859161	0.206387	0.232394	0.268195	0.048841	0.0494917	0.731124	0.0333821	0.994162	0.997432	0.0656601	0.997314	0.456962	Downregulation
5353788	molsidomine	miR-132	MIMAT0000426	FDA unapproved	0.008	0.737119	0.258505	0.181402	0.415083	0.98285	0.718147	0.553679	0.999121	0.128286	0.0610292	0.996034	0.168355	0.516634	Upregulation
2987927	monastrol	miR-132	MIMAT0000426	FDA unapproved	0.004	0.290758	0.446958	0.434179	0.5	0.228753	0.345366	0.636964	0.999009	0.999966	0.999977	0.99925	0.995085	0.656355	Upregulation
9415	monocrotaline	miR-132	MIMAT0000426	FDA unapproved	0.03	0.997683	0.487941	0.999926	0.0178844	0.577529	0.0651058	0.956835	0.999977	0.999132	0.00500238	0.186737	0.97823	0.605999	Upregulation
5353792	morantel	miR-132	MIMAT0000426	FDA unapproved	0.015	0.966987	0.903673	0.958843	0.908965	0.580482	0.338935	0.999626	0.999999	0.995741	0.00108388	0.988993	0.0386292	0.723496	Upregulation
4260	moxisylyte	miR-132	MIMAT0000426	FDA unapproved	0.008	0.397214	0.644842	0.3634	0.985779	0.136409	0.367607	0.581261	0.791492	0.999487	0.999936	0.999853	0.0035811	0.605905	Upregulation
8982	nafcillin	miR-132	MIMAT0000426	FDA approved	0.003	0.697332	0.796364	0.413051	0.542809	0.723554	0.204144	0.234612	0.968046	0.0483436	0.999982	0.981366	0.00742933	0.551419	Upregulation
4477	niclosamide	miR-132	MIMAT0000426	FDA approved	0	0.377563	0.191705	0.537451	0.499516	0.925065	0.146586	0.520328	0.999714	0.994841	0.989842	0.999788	0.997211	0.681634	Upregulation
5337997	nifuroxazide	miR-132	MIMAT0000426	FDA unapproved	0.044	0.689823	0.177056	0.214313	0.942973	0.46552	0.341939	0.835609	0.0245684	0.018175	0.0433862	0.983405	0.999995	0.478064	Downregulation
4528	nomifensine	miR-132	MIMAT0000426	FDA unapproved	0.049	0.835413	0.71234	0.983799	0.252637	0.103208	0.1387	0.283253	0.171975	0.694104	0.999549	0.990819	0.982256	0.595671	Upregulation
6230	norethisterone	miR-132	MIMAT0000426	FDA approved	0.006	0.400692	0.663822	0.999557	0.85385	0.309021	0.18088	0.538492	0.99738	0.999877	0.999998	0.996396	0.999986	0.744996	Upregulation
43815	paroxetine	miR-132	MIMAT0000426	FDA approved	0.049	0.398104	0.695499	0.345338	0.389671	0.28605	0.0898849	0.520012	0.0307711	0.90031	0.999918	0.688941	0.0384397	0.448578	Downregulation
7251185	parthenolide	miR-132	MIMAT0000426	FDA unapproved	0.038	0.213508	0.378097	3.53051e-07	0.999476	0.262205	0.189891	0.0690895	0.2204	0.906983	4.59189e-06	0.000495722	0.825346	0.338791	Downregulation
4746	perhexiline	miR-132	MIMAT0000426	FDA approved	0.007	0.0425847	0.660524	0.457881	0.695398	0.195358	0.187813	0.287061	0.999968	0.0461749	0.89834	0.99998	0.99939	0.539206	Upregulation
4768	phenoxybenzamine	miR-132	MIMAT0000426	FDA approved	0	0.0159096	0.0202166	7.68468e-08	0.0392484	0.374713	0.00400553	6.61596e-05	0.998825	0.813967	0.987676	0.999802	0.999881	0.437859	Downregulation
6839	phensuximide	miR-132	MIMAT0000426	FDA approved	0.019	0.624901	0.838798	0.819766	0.999996	0.772285	0.0422883	0.919979	0.999996	0.982475	0.999998	0.99435	0.476684	0.789293	Upregulation
16362	pimozide	miR-132	MIMAT0000426	FDA approved	0.013	0.514816	0.371997	0.0194386	0.478667	0.0345452	0.429086	0.653189	0.117727	0.0972942	0.947244	0.999977	0.990728	0.471226	Downregulation
4828	pindolol	miR-132	MIMAT0000426	FDA approved	0.049	0.975566	0.412875	0.151364	0.721987	0.617377	0.0175006	0.740952	1	0.00490098	0.998352	0.999999	0.849125	0.624166	Upregulation
4829	pioglitazone	miR-132	MIMAT0000426	FDA approved	0.02	0.944752	0.662771	0.244991	0.59083	0.206053	0.0889337	0.519094	0.990293	0.525583	8.6347e-05	0.0220617	0.226404	0.418488	Downregulation
4831	pipemidic acid	miR-132	MIMAT0000426	FDA unapproved	0.038	0.969098	0.194049	8.05186e-06	0.0104274	0.716955	0.278502	0.836679	1	0.901214	0.418375	0.999958	0.91302	0.603191	Upregulation
4843	piracetam	miR-132	MIMAT0000426	FDA unapproved	0.037	0.569052	0.697212	0.97139	0.918034	0.264335	0.147221	0.736794	0.999532	0.920736	0.934445	0.996552	0.993803	0.762425	Upregulation
4848	pirenzepine	miR-132	MIMAT0000426	FDA approved	0.013	0.287844	0.893902	0.645092	0.508513	0.637086	0.0471029	0.655058	0.999049	0.401782	0.952735	0.999813	0.999055	0.668919	Upregulation
115163	pivmecillinam	miR-132	MIMAT0000426	FDA approved	0.04	0.699064	0.727051	0.346019	0.772755	0.802801	0.585211	0.628699	0.999938	0.995551	0.999668	0.99502	0.995767	0.795629	Upregulation
9801	prenylamine	miR-132	MIMAT0000426	FDA unapproved	0	0.98189	0.0164406	5.30845e-15	0.45513	0.290395	0.0558815	7.20767e-06	0.364755	0.999771	0.999008	0.315099	0.99355	0.455994	Downregulation
4922	proglumide	miR-132	MIMAT0000426	FDA unapproved	0.016	0.208939	0.0995023	0.0013553	0.0420588	0.517977	0.340126	0.121272	0.999451	0.99983	0.00683222	0.999953	0.477282	0.401215	Downregulation
5284613	proscillaridin	miR-132	MIMAT0000426	FDA unapproved	0.047	0.0612449	0.32855	0.28843	0.441212	0.351537	0.433766	0.496977	0.99483	0.545785	0.000419901	0.0124737	0.174714	0.344162	Downregulation
439530	puromycin	miR-132	MIMAT0000426	FDA unapproved	0.002	0.849883	0.773593	0.718728	0.990704	0.840666	0.633092	0.990463	0.218317	0.99972	0.614247	0.988247	0.925816	0.79529	Upregulation
5281035	pyrvinium	miR-132	MIMAT0000426	FDA unapproved	0.02	0.888613	0.7259	0.844681	0.999992	0.707511	0.0822683	0.232928	0.985772	0.999386	0.999979	0.999909	0.994864	0.788484	Upregulation
5035	raloxifene	miR-132	MIMAT0000426	FDA approved	0.016	0.982915	0.0382521	0.000241844	0.427727	0.974189	0.970038	0.360536	0.999293	0.997453	0.999985	0.938311	0.992577	0.72346	Upregulation
3001055	ranitidine	miR-132	MIMAT0000426	FDA approved	0.039	0.576355	0.771385	0.510446	0.689783	0.437665	0.427438	0.995392	0.948537	0.999914	0.999396	0.999998	0.999816	0.779677	Upregulation
5770	reserpine	miR-132	MIMAT0000426	FDA approved	0.005	0.512255	0.930917	0.389675	0.999998	0.24708	0.00478549	0.190524	0.841264	0.999754	0.000282703	0.50402	0.867128	0.54064	Upregulation
135398743	rifabutin	miR-132	MIMAT0000426	FDA approved	0.02	0.971515	0.641595	0.523822	0.669263	0.655793	0.559379	0.898383	0.56772	0.999645	0.998817	0.995062	0.935625	0.784718	Upregulation
5073	risperidone	miR-132	MIMAT0000426	FDA approved	0.029	0.893225	0.0626083	0.209761	0.109232	0.0365176	0.15247	0.445298	0.0510285	0.998125	0.242092	0.960433	0.869672	0.419205	Downregulation
5281847	rottlerin	miR-132	MIMAT0000426	FDA unapproved	0	0.613037	0.200002	0.587777	0.315227	0.116931	0.409777	0.745821	0.00740917	0.929865	0.0299219	0.0166199	0.14944	0.343486	Downregulation
115239	SC-58125	miR-132	MIMAT0000426	FDA unapproved	0.003	0.295219	0.242191	1.66089e-05	0.0621582	0.3476	0.0976366	0.388706	0.0314726	0.970364	0.999928	0.00774169	0.017636	0.288389	Downregulation
442872	securinine	miR-132	MIMAT0000426	FDA unapproved	0.046	0.987012	0.898425	0.828278	0.644243	0.961505	0.502472	0.998623	0.999478	0.999154	0.999893	0.999717	0.9996	0.901533	Upregulation
5284616	sirolimus	miR-132	MIMAT0000426	FDA approved	0	0.924397	0.944973	0.999764	0.765587	0.327944	0.120455	0.801058	0.596666	0.889546	0.999339	0.800341	0.99983	0.764158	Upregulation
5253	sotalol	miR-132	MIMAT0000426	FDA approved	0.024	0.817333	0.891888	0.352465	0.804941	0.686989	0.0883111	0.417075	0.918214	0.998634	0.193927	0.998962	0.973927	0.678555	Upregulation
15541	spectinomycin	miR-132	MIMAT0000426	FDA approved	0.04	0.788509	0.441574	1.7328e-08	0.709089	0.232354	0.959944	0.679117	0.953385	0.0160288	0.999914	0.999966	0.9913	0.647598	Upregulation
5215	sulfadiazine	miR-132	MIMAT0000426	FDA approved	0.007	0.835509	0.87056	0.993836	0.465165	0.966339	0.69395	0.425511	0.655485	0.999942	0.968573	0.999691	0.999841	0.822867	Upregulation
5354	suloctidil	miR-132	MIMAT0000426	FDA unapproved	0.001	0.983683	0.215105	0.440982	0.281683	0.957634	0.438414	0.552816	0.999946	0.998539	0.999967	0.111072	0.999766	0.664967	Upregulation
6769	syrosingopine	miR-132	MIMAT0000426	FDA unapproved	0.021	0.531155	0.98871	1	0.999993	0.93141	0.996502	0.835187	0.998342	0.99809	0.999896	0.999999	0.834303	0.926132	Upregulation
6505803	tanespimycin	miR-132	MIMAT0000426	FDA unapproved	0	0.0213143	0.130524	0.00221487	0.5	0.183392	0.00284601	0.00254183	0.908801	0.897239	0.0558016	0.999708	0.0018547	0.308853	Downregulation
54677971	tenoxicam	miR-132	MIMAT0000426	FDA approved	0.035	0.527048	0.0296378	1.22157e-21	0.0450788	0.315207	0.425865	0.292824	0.188223	0.887552	0.380528	0.969996	0.950294	0.417688	Downregulation
441383	terconazole	miR-132	MIMAT0000426	FDA approved	0.019	0.104284	0.917888	1	0.746932	0.504702	0.749062	0.761753	0.969161	0.684788	0.389699	0.00360985	0.679032	0.625909	Upregulation
73078	tetrandrine	miR-132	MIMAT0000426	FDA unapproved	0.001	0.196014	0.369772	0.753053	0.266201	0.260849	0.96513	0.53488	0.936653	0.979949	0.999964	0.999928	0.984747	0.687262	Upregulation
5429	theobromine	miR-132	MIMAT0000426	FDA approved	0.009	0.722887	0.878171	0.799019	0.999518	0.57663	0.313136	0.980109	0.999744	0.997355	0.999992	0.037991	0.946288	0.770903	Upregulation
5452	thioridazine	miR-132	MIMAT0000426	FDA approved	0.008	0.481147	0.222962	0.678259	0.34673	0.317927	0.139952	0.474286	0.98297	0.0257021	0.920605	0.999987	0.761807	0.529361	Upregulation
5430	tiabendazole	miR-132	MIMAT0000426	FDA approved	0.007	0.699886	0.394207	0.396802	0.530601	0.841865	0.0531662	0.773628	0.821228	0.999958	0.999988	0.999057	0.420821	0.660934	Upregulation
5468	tiaprofenic acid	miR-132	MIMAT0000426	FDA approved	0.046	0.997953	0.493531	0.813344	0.722729	0.982463	0.545279	0.999915	0.99966	0.997928	0.999943	0.999936	0.999972	0.879388	Upregulation
3969	tomelukast	miR-132	MIMAT0000426	FDA unapproved	0.039	0.166465	0.0011106	1.18953e-06	0.429669	0.586972	0.0845094	0.879412	0.647235	0.72226	0.979447	0.999625	0.0636382	0.463362	Downregulation
11102	tonzonium bromide	miR-132	MIMAT0000426	FDA unapproved	0.024	0.714544	0.375393	0.0996287	0.912698	0.0407293	0.71304	0.566872	0.0157983	0.458594	0.020906	0.999961	0.626259	0.462035	Downregulation
5533	trazodone	miR-132	MIMAT0000426	FDA approved	0.038	0.987421	0.406758	0.950966	0.947993	0.104817	0.982707	0.984547	0.999126	0.999806	0.999987	0.189331	0.44684	0.750025	Upregulation
444732	trichostatin A	miR-132	MIMAT0000426	FDA unapproved	0	0.851315	0.979999	0.935094	0.999997	0.614008	0.0141344	0.818294	0.999847	0.994106	4.31739e-05	0.0569788	0.937437	0.683438	Upregulation
5566	trifluoperazine	miR-132	MIMAT0000426	FDA approved	0.02	0.620006	0.967938	0.999994	0.999997	0.945498	0.763154	0.913531	0.999144	0.0240296	0.0989177	0.986086	0.999733	0.776502	Upregulation
9458	triflusal	miR-132	MIMAT0000426	FDA approved	0.039	0.986727	0.220726	0.263378	0.291101	0.321519	0.105359	0.451108	0.117275	0.997623	0.00162458	0.999687	0.93515	0.474273	Downregulation
3000706	valinomycin	miR-132	MIMAT0000426	FDA unapproved	0	0.359718	0.208605	0.0713303	0.679366	0.0553482	0.0608136	0.940715	0.0537376	0.947567	0.00524142	0.997079	0.967194	0.44556	Downregulation
3121	valproic acid	miR-132	MIMAT0000426	FDA approved	0.035	0.992359	0.84225	0.808335	0.999996	0.99685	0.693414	0.984957	0.890615	0.998108	0.998275	0.9628	0.993474	0.93012	Upregulation
11980904	verteporfin	miR-132	MIMAT0000426	FDA approved	0.001	0.968572	0.883413	0.816688	0.70334	0.93595	0.268105	0.947681	0.980323	0.983762	0.0905883	0.0059062	0.999848	0.715348	Upregulation
5665	vigabatrin	miR-132	MIMAT0000426	FDA approved	0.017	0.0381731	0.0856477	8.86168e-15	3.42449e-05	0.0450264	0.00946556	0.112889	0.509113	0.00239886	0.000140368	5.34681e-05	0.0547581	0.071475	Downregulation
15376	vincamine	miR-132	MIMAT0000426	FDA unapproved	0.048	0.990006	0.86376	0.343032	0.533554	0.808036	0.825685	0.992728	0.999602	0.999377	0.000235329	0.137274	0.421093	0.659532	Upregulation
72131	yohimbic acid	miR-132	MIMAT0000426	FDA unapproved	0.022	0.931615	0.664393	0.0709122	0.359257	0.869569	0.627452	0.382198	0.962987	0.00159741	0.999999	0.999989	0.980174	0.654179	Upregulation
5733	zomepirac	miR-132	MIMAT0000426	FDA unapproved	0.025	0.546655	0.753287	0.00908496	0.628938	0.310261	0.407202	0.0241788	0.408766	0.000438969	0.99998	0.999939	0.999548	0.507357	Upregulation
5283066	16,16-dimethylprostaglandin E2	miR-143	MIMAT0000435	FDA unapproved	0.028	0.0163656	0.71807	0.15283	0.755435	0.110387	0.172913	0.000118329	0.0340457	0.152421	0.0197416	0.000195839	0.058932	0.182621	Downregulation
72894	2-aminobenzenesulfonamide	miR-143	MIMAT0000435	FDA unapproved	0.002	0.898423	0.692196	0.594684	0.544825	0.878617	0.0744442	0.694377	0.7054	0.998204	0.998954	0.00274511	0.0832827	0.597179	Upregulation
6077	acepromazine	miR-143	MIMAT0000435	FDA approved	0.034	0.852032	0.962878	0.998228	0.999992	0.841874	0.290487	0.628705	0.999833	0.982934	0.999881	0.99994	0.989826	0.878884	Upregulation
2244	acetylsalicylic acid	miR-143	MIMAT0000435	FDA approved	0.024	0.223361	0.0180163	0.164416	0.0198536	0.650004	0.161978	0.455039	0.999939	0.998686	0.95567	0.00369951	0.989828	0.470041	Downregulation
223997	adrenosterone	miR-143	MIMAT0000435	FDA unapproved	0.023	0.0873228	0.120324	0.0020432	0.153839	0.0820323	0.0219609	5.88963e-05	0.399193	0.999943	0.999985	0.999708	0.95253	0.401578	Downregulation
104845	alfaxalone	miR-143	MIMAT0000435	FDA unapproved	0.039	0.584776	0.433929	0.0367155	0.99818	0.528345	0.120352	0.447866	0.840022	0.999893	0.996822	0.99999	0.969986	0.663073	Upregulation
204	allantoin	miR-143	MIMAT0000435	FDA unapproved	0.025	0.94149	0.894464	0.908009	0.992745	0.539958	0.938979	0.847545	1	0.93859	0.969409	0.998386	0.999252	0.914069	Upregulation
643606	alpha-yohimbine	miR-143	MIMAT0000435	FDA unapproved	0.036	0.847217	0.384354	0.577783	4.04445e-05	0.802904	0.577554	0.368866	0.999824	0.998334	0.000828826	0.963834	0.0484938	0.547503	Upregulation
2122	altizide	miR-143	MIMAT0000435	FDA unapproved	0.032	0.364622	0.741918	0.736659	0.530393	0.65411	0.23861	0.558054	0.998651	0.997743	0.0176949	0.998992	0.500248	0.611475	Upregulation
2157	amiodarone	miR-143	MIMAT0000435	FDA approved	0.044	0.658951	0.787248	0.996749	0.523742	0.501964	0.90947	0.732697	0.1241	0.0239221	0.125864	0.000670688	0.9998	0.532098	Upregulation
5280965	amphotericin B	miR-143	MIMAT0000435	FDA approved	0.016	0.3425	0.755803	0.690582	0.989326	0.500023	0.0379574	0.217414	0.901212	0.999899	0.999999	0.0169515	0.997473	0.620761	Upregulation
3698	amrinone	miR-143	MIMAT0000435	FDA approved	0.024	0.334559	0.324122	0.157456	0.999995	0.316091	0.194613	0.43022	0.526751	0.999448	0.999993	0.0120841	0.058244	0.446131	Downregulation
11954171	asiaticoside	miR-143	MIMAT0000435	FDA unapproved	0.008	0.589501	0.761809	0.808492	0.693096	0.495299	0.48664	0.543289	0.997264	0.0117193	0.999984	0.999545	1	0.698886	Upregulation
174174	atropine	miR-143	MIMAT0000435	FDA approved	0.01	0.763142	0.765807	0.999899	0.975249	0.329168	0.0248748	0.667262	0.786355	0.999628	0.999946	5.48334e-05	0.997121	0.692376	Upregulation
15723	azacyclonol	miR-143	MIMAT0000435	FDA unapproved	0.004	0.68633	0.0399254	0.465764	0.0535907	0.665195	0.0777508	0.636882	0.999366	0.998688	0.972515	0.00304187	0.998159	0.549767	Upregulation
15443	azaperone	miR-143	MIMAT0000435	FDA unapproved	0.002	0.279668	0.835417	0.971431	0.504783	0.724984	0.135021	0.541063	0.567715	0.00616329	0.162975	0.999886	0.999919	0.560752	Upregulation
6479523	azlocillin	miR-143	MIMAT0000435	FDA approved	0.006	0.332963	0.382023	0.129411	0.5	0.289378	0.126888	0.454425	0.828142	0.927321	0.998002	0.00667202	0.267425	0.436888	Downregulation
16211024	beta-escin	miR-143	MIMAT0000435	FDA unapproved	0.007	0.96347	0.591176	0.870443	0.637604	0.920037	0.0970997	0.969503	0.999998	0.99983	0.999995	0.999976	0.999076	0.837351	Upregulation
2369	betaxolol	miR-143	MIMAT0000435	FDA approved	0.006	0.736198	0.0473437	0.0225639	0.598553	0.855355	0.0373981	0.00030329	0.00412973	0.993039	0.000222964	0.999024	0.249518	0.378637	Downregulation
39042	bezafibrate	miR-143	MIMAT0000435	FDA approved	0.007	0.783813	0.610807	0.810841	0.5	0.481815	0.0090165	0.433478	0.985604	0.998687	0.999596	0.395426	0.999978	0.667422	Upregulation
4248455	C-75	miR-143	MIMAT0000435	FDA unapproved	0.047	0.24994	0.427422	0.583351	0.5	0.723008	0.0879676	0.29514	0.994745	0.00138198	0.11061	0.999398	0.999899	0.497738	Downregulation
5392245	calycanthine	miR-143	MIMAT0000435	FDA unapproved	0.012	0.662958	0.143556	0.166187	0.228146	0.0979749	0.026123	0.219661	0.046887	0.99972	0.714461	0.999873	0.941352	0.437242	Downregulation
6024	cefalotin	miR-143	MIMAT0000435	FDA approved	0.042	0.969779	0.953021	0.80864	0.593213	0.748619	0.110742	0.602545	0.999955	0.99885	0.999528	0.998684	0.999997	0.815298	Upregulation
30699	cefapirin	miR-143	MIMAT0000435	FDA approved	0.024	0.619828	0.876987	1.56747e-06	0.493715	0.269642	0.0655437	0.00189919	0.703767	0.135769	0.100346	0.953696	0.824704	0.420492	Downregulation
44187	cefoperazone	miR-143	MIMAT0000435	FDA approved	0.006	0.881351	0.45568	2.08123e-11	0.830688	0.547188	0.0263514	0.673832	0.920202	0.999091	0.999987	0.999908	0.954769	0.690754	Upregulation
43507	ceforanide	miR-143	MIMAT0000435	FDA approved	0.021	0.292721	0.371566	0.523698	0.520606	0.387915	0.279241	0.755017	0.134071	0.0014947	0.0145944	0.999982	0.986279	0.438932	Downregulation
5742673	cefotaxime	miR-143	MIMAT0000435	FDA approved	0.048	0.943867	0.829486	0.17927	0.999997	0.792803	0.594359	0.904287	0.972504	0.986711	0.999985	0.990775	0.572158	0.81385	Upregulation
122724	celastrol	miR-143	MIMAT0000435	FDA unapproved	0.049	0.0552875	0.129008	0.0503852	0.341928	0.0600108	0.0103597	0.282425	0.167707	0.292021	7.69721e-06	0.0655939	2.6812e-06	0.121228	Downregulation
442195	cephaeline	miR-143	MIMAT0000435	FDA unapproved	0.008	0.978479	0.83788	0.999039	0.986674	0.322326	0.936002	0.689228	0.968992	0.998085	0.96156	0.998911	0.996144	0.889443	Upregulation
5281607	chrysin	miR-143	MIMAT0000435	FDA unapproved	0.006	0.955882	0.467865	0.209215	0.67537	0.89015	0.969977	0.907694	0.115785	0.347998	0.703105	0.993592	0.999959	0.686383	Upregulation
5284373	ciclosporin	miR-143	MIMAT0000435	FDA approved	0.018	0.901438	0.306031	0.243678	0.901065	0.709901	0.999175	0.552717	0.99972	0.989224	0.999997	0.999995	0.999854	0.800233	Upregulation
2764	ciprofloxacin	miR-143	MIMAT0000435	FDA approved	0.039	0.614477	0.73341	0.022981	0.726388	0.518	0.0119205	0.655442	0.955316	0.99856	0.701701	0.998429	0.969885	0.658876	Upregulation
5311051	clobetasol	miR-143	MIMAT0000435	FDA approved	0.05	0.860167	0.239271	0.0237083	0.000961757	0.545379	0.210432	0.978705	0.152658	0.998888	0.999993	0.999532	0.139345	0.51242	Upregulation
6167	colchicine	miR-143	MIMAT0000435	FDA approved	0.039	0.279464	0.899493	0.981205	0.583467	0.437354	0.314257	0.716947	0.940743	0.999791	0.999997	0.999552	0.99438	0.762221	Upregulation
28417	danazol	miR-143	MIMAT0000435	FDA approved	0.024	0.448393	0.869638	0.486571	0.999998	0.0725122	0.311901	0.328412	0.979675	0.90085	0.0186768	0.999971	0.984452	0.616754	Upregulation
30323	daunorubicin	miR-143	MIMAT0000435	FDA approved	0.021	0.988248	0.915976	0.945728	0.831301	0.885024	0.793593	0.817595	0.999875	0.999372	0.993037	0.999804	0.998596	0.930679	Upregulation
441727	delsoline	miR-143	MIMAT0000435	FDA unapproved	0.004	0.994546	0.466264	0.308117	0.696586	0.535223	0.0890843	0.990488	0.996617	0.999922	0.000167574	0.993444	0.905188	0.664637	Upregulation
220401	demecolcine	miR-143	MIMAT0000435	FDA unapproved	0.014	0.0292234	0.0366275	0.0378823	0.775982	0.0982186	0.0876867	0.0198591	0.962546	0.0522359	0.975619	0.000447041	0.285489	0.280151	Downregulation
16219259	depudecin	miR-143	MIMAT0000435	FDA unapproved	0.007	0.0385312	0.703888	0.256817	0.562337	0.248331	0.92475	0.788838	0.553893	0.538672	0.595704	0.991419	0.79236	0.582962	Upregulation
5743	dexamethasone	miR-143	MIMAT0000435	FDA approved	0.043	0.590763	0.0770995	0.00280036	0.99926	0.328522	0.181747	0.000124376	0.997558	0.925991	0.00150112	0.60714	0.836047	0.46238	Downregulation
131204	dexpanthenol	miR-143	MIMAT0000435	FDA unapproved	0.009	0.453168	0.811528	0.42968	0.360277	0.903549	0.771859	0.724169	0.999919	0.99981	0.998592	3.99115e-05	0.999347	0.704328	Upregulation
65808	dexverapamil	miR-143	MIMAT0000435	FDA unapproved	0.042	0.998179	0.995945	0.868049	0.999999	0.311282	0.449129	0.453332	0.999979	0.989258	1.88733e-06	0.280586	0.976379	0.69351	Upregulation
3052	diethylcarbamazine	miR-143	MIMAT0000435	FDA approved	0.047	0.962982	0.797204	0.918741	0.999597	0.970741	0.69363	0.987794	0.999999	0.999982	0.999525	1	0.998921	0.944093	Upregulation
448537	diethylstilbestrol	miR-143	MIMAT0000435	FDA approved	0.025	0.246988	0.742211	0.588958	0.595381	0.816074	0.790717	0.287284	0.998801	0.999579	0.487475	0.999633	0.847361	0.700038	Upregulation
3059	diflunisal	miR-143	MIMAT0000435	FDA approved	0.017	0.967415	0.988264	0.948504	0.554378	0.866405	0.478085	0.990634	0.994874	0.999818	0.999973	0.999614	0.996912	0.89874	Upregulation
8569	dioxybenzone	miR-143	MIMAT0000435	FDA unapproved	0.001	0.247025	0.456176	0.042217	0.512948	0.468497	0.0119946	0.987822	0.201341	0.998359	0.0512038	6.35712e-05	0.999493	0.414762	Downregulation
180081	dizocilpine	miR-143	MIMAT0000435	FDA unapproved	0.029	0.989381	0.120604	0.048032	0.464111	0.976178	0.992115	0.373005	0.999413	0.999694	0.999995	0.999977	0.960328	0.743569	Upregulation
2116	dl-alpha tocopherol	miR-143	MIMAT0000435	FDA unapproved	0.026	0.91107	0.842606	0.998849	0.778974	0.948547	0.510409	0.998858	0.999054	0.999678	0.937376	0.971207	0.996843	0.907789	Upregulation
3162	doxylamine	miR-143	MIMAT0000435	FDA approved	0.01	0.871918	0.678094	0.423186	0.624831	0.866419	0.0129991	0.0485924	0.872214	0.0510621	0.000754814	0.00225185	0.99344	0.453813	Downregulation
3169	dropropizine	miR-143	MIMAT0000435	FDA unapproved	0.011	0.937688	0.979116	1	0.689775	0.926474	0.0970177	0.882023	0.976806	0.916813	0.342215	0.99984	0.964447	0.809351	Upregulation
11214940	erastin	miR-143	MIMAT0000435	FDA unapproved	0.045	0.923274	0.0370001	0.00504645	6.366e-05	0.990298	0.967605	0.173851	0.997312	0.999119	0.999969	0.370956	0.0651076	0.544134	Upregulation
12560	erythromycin	miR-143	MIMAT0000435	FDA approved	0.012	0.068809	0.517482	0.0674751	0.685331	0.408899	0.119048	0.20367	0.761804	0.999066	0.703443	0.889409	0.999979	0.535368	Upregulation
5757	estradiol	miR-143	MIMAT0000435	FDA approved	0.009	0.613605	0.229372	0.515717	0.644744	0.827862	0.22088	0.668866	0.999996	0.999978	0.999861	0.999886	0.963338	0.723675	Upregulation
3280	ethaverine	miR-143	MIMAT0000435	FDA unapproved	0.029	0.851594	0.0812455	0.159018	0.112155	0.205356	0.120355	2.31285e-05	0.873496	0.99985	0.996555	0.0729653	0.740059	0.434389	Downregulation
5284557	ethisterone	miR-143	MIMAT0000435	FDA unapproved	0.023	0.982149	0.0100165	2.50954e-12	0.5	0.788994	0.573928	0.227785	0.972162	0.999869	0.10287	0.999647	0.971212	0.594053	Upregulation
3306	etilefrine	miR-143	MIMAT0000435	FDA unapproved	0.005	0.900007	0.989036	0.998921	0.615946	0.973594	0.158045	0.906924	0.997996	0.999913	0.999998	0.999986	0.998998	0.87828	Upregulation
3336	fendiline	miR-143	MIMAT0000435	FDA unapproved	0.005	0.863009	0.577721	0.950142	0.782334	0.914941	0.814557	0.980891	0.948243	0.984658	0.999821	0.999707	0.99965	0.901306	Upregulation
3342	fenoprofen	miR-143	MIMAT0000435	FDA approved	0.012	0.388021	0.711683	1	0.999913	0.918941	0.917611	0.222753	0.855715	0.999953	0.788674	0.0191688	0.0194719	0.653492	Upregulation
3351	fipexide	miR-143	MIMAT0000435	FDA unapproved	0.043	0.357816	0.308218	0.0467852	0.736422	0.902505	0.216805	0.153263	0.466921	0.999855	0.999797	0.129107	0.00377989	0.443439	Downregulation
3366	flucytosine	miR-143	MIMAT0000435	FDA approved	0.004	0.991047	0.672573	0.615585	0.826449	0.861707	0.593821	0.851556	0.894067	0.999173	0.00727482	0.0012741	0.97243	0.69058	Upregulation
15209	fludroxycortide	miR-143	MIMAT0000435	FDA approved	0.05	0.929328	0.720023	0.958006	0.506298	0.832179	0.710233	0.989406	0.0174384	0.999658	0.999432	0.999978	0.999947	0.805161	Upregulation
3394	flurbiprofen	miR-143	MIMAT0000435	FDA approved	0.03	0.573035	0.390625	0.383478	0.5	0.712982	0.27968	0.487222	0.999893	0.968542	0.243512	0.999961	0.00666943	0.545467	Upregulation
6172	gallamine triethiodide	miR-143	MIMAT0000435	FDA approved	0.049	0.239012	0.889084	0.998264	0.635745	0.115667	0.546391	0.492961	0.207966	0.999545	0.999975	0.999962	0.114338	0.603243	Upregulation
91610	gliquidone	miR-143	MIMAT0000435	FDA approved	0.028	0.31772	0.471177	0.752878	0.663025	0.72072	0.511437	0.562134	0.547065	0.02127	0.57975	0.999491	0.995275	0.595162	Upregulation
441140	griseofulvin	miR-143	MIMAT0000435	FDA approved	0.014	0.605592	0.959682	1	0.999989	0.429782	0.962387	0.644426	0.994856	0.999295	0.9974	0.999988	0.999999	0.882783	Upregulation
38521	guanadrel	miR-143	MIMAT0000435	FDA approved	0.031	0.999123	0.526422	1	0.99999	0.969553	0.991202	0.858746	0.999865	0.971087	0.999964	0.999988	0.978519	0.941205	Upregulation
91453	hecogenin	miR-143	MIMAT0000435	FDA unapproved	0.022	0.997262	0.342151	0.997584	0.999999	0.99196	0.948715	0.945187	0.999983	0.451721	0.999339	0.644987	0.911786	0.852556	Upregulation
3585	hemicholinium	miR-143	MIMAT0000435	FDA unapproved	0.007	0.10714	0.488972	0.556231	0.318021	0.720624	0.0885706	0.0692876	0.999992	0.996223	0.916397	0.999971	0.999941	0.605114	Upregulation
5938	hexamethonium bromide	miR-143	MIMAT0000435	FDA unapproved	0.007	0.00654948	0.217762	3.23599e-19	0.241129	0.0543303	0.2973	0.661501	0.0280343	0.998389	3.73039e-05	7.20746e-06	0.652032	0.263089	Downregulation
3646	hydrocotarnine	miR-143	MIMAT0000435	FDA unapproved	0.038	0.790918	0.661111	0.906583	0.411374	0.802982	0.902402	0.832255	0.394679	0.00322933	0.999955	0.788772	0.999996	0.707855	Upregulation
121515	hydroquinine	miR-143	MIMAT0000435	FDA unapproved	0.014	0.487715	0.334892	0.129622	0.34785	0.13462	0.11352	0.339809	0.595986	0.999435	0.999985	0.647014	0.991592	0.51017	Upregulation
3690	ifosfamide	miR-143	MIMAT0000435	FDA approved	0.017	0.6968	0.233041	0.029276	0.605991	0.616328	0.536739	0.389664	0.9957	0.999017	0.996622	0.999988	0.980166	0.673278	Upregulation
5311181	iloprost	miR-143	MIMAT0000435	FDA approved	0.028	0.766077	0.307655	2.11945e-07	0.530519	0.1617	0.507734	0.284922	0.998301	0.991816	1.78601e-05	0.0099749	0.109766	0.38904	Downregulation
60860	iobenguane	miR-143	MIMAT0000435	FDA approved	0.005	0.524993	0.715901	0.873323	0.999998	0.016544	0.277388	0.48378	0.921013	0.00841771	0.998107	0.0721452	0.999543	0.574263	Upregulation
3730	iohexol	miR-143	MIMAT0000435	FDA approved	0.005	0.635711	0.524994	0.999803	0.585337	0.533941	0.997705	0.837042	0.999788	0.999498	0.981761	0.999988	0.976243	0.839318	Upregulation
65492	iopamidol	miR-143	MIMAT0000435	FDA unapproved	0.007	0.995029	0.325373	0.702294	0.403063	0.705226	0.671541	0.898324	0.593992	0.948095	0.769192	0.00485796	0.0446056	0.588466	Upregulation
22297	isometheptene	miR-143	MIMAT0000435	FDA approved	0.043	0.106304	0.0336124	1.66998e-24	2.99996e-05	0.65139	0.0288031	0.556504	0.049505	0.442509	0.330379	0.532729	0.381172	0.259411	Downregulation
3826	ketorolac	miR-143	MIMAT0000435	FDA approved	0.012	0.982079	0.943706	0.966744	0.720616	0.798054	0.916551	0.861605	0.989989	0.999739	0.960707	0.999994	0.999989	0.928314	Upregulation
656630	lanatoside C	miR-143	MIMAT0000435	FDA unapproved	0.034	0.817316	0.321881	0.353257	0.441533	0.63512	0.257048	0.540536	0.784499	0.994473	0.0373597	0.993551	0.155736	0.527693	Upregulation
3883	lansoprazole	miR-143	MIMAT0000435	FDA approved	0.03	0.0756942	0.77548	0.682049	0.869892	0.770876	0.58025	0.630559	0.999998	0.999548	0.999989	0.96656	0.994182	0.778756	Upregulation
5360807	lasalocid	miR-143	MIMAT0000435	FDA unapproved	0.032	0.882439	0.967305	0.369201	0.810817	0.88184	0.962075	0.506347	0.699857	0.99797	0.77348	0.99961	0.00855505	0.738291	Upregulation
28864	lisuride	miR-143	MIMAT0000435	FDA approved	0.035	0.756726	0.682368	0.713667	0.616787	0.937606	0.787851	0.893317	0.612552	0.999775	0.999946	0.999701	0.998092	0.833199	Upregulation
89034	L-methionine sulfoximine	miR-143	MIMAT0000435	FDA unapproved	0.02	0.969944	0.366666	9.18737e-07	0.999998	0.771715	0.268601	0.997754	0.999479	0.803241	0.000317988	0.0200998	0.979352	0.598097	Upregulation
72378	lycorine	miR-143	MIMAT0000435	FDA unapproved	0.037	0.493607	0.0455891	2.10946e-06	0.999997	0.532521	0.306767	0.894547	0.99837	0.998994	0.838891	0.00522773	0.999842	0.592863	Upregulation
4034	meclozine	miR-143	MIMAT0000435	FDA approved	0.001	0.865764	0.737457	0.0179136	0.79491	0.236514	0.363467	0.468532	0.998018	0.821187	0.999938	0.998514	0.57923	0.656787	Upregulation
896	melatonin	miR-143	MIMAT0000435	FDA approved	0.04	0.430097	0.182951	7.19799e-10	0.965309	0.280879	0.37887	0.207414	0.999995	0.955957	0.00163361	0.000282368	0.00505899	0.367371	Downregulation
4054	memantine	miR-143	MIMAT0000435	FDA approved	0.034	0.258149	0.774703	0.99048	0.701983	0.978475	0.779507	0.777645	0.995238	0.933299	0.99392	0.999965	0.0331408	0.768042	Upregulation
3677	mephentermine	miR-143	MIMAT0000435	FDA approved	0	0.957455	0.606653	0.217817	0.999767	0.397473	0.899986	0.617189	0.0809219	0.0486086	0.998924	0.6575	0.985038	0.622278	Upregulation
6291	mestranol	miR-143	MIMAT0000435	FDA approved	0.038	0.998428	0.742342	0.802381	0.657041	0.569172	0.997479	0.650825	0.145375	0.48628	0.512205	0.999966	0.999969	0.713455	Upregulation
522325	metamizole sodium	miR-143	MIMAT0000435	FDA unapproved	0.019	0.766963	0.501772	0.323619	0.676445	0.441253	0.160628	0.406695	0.13424	0.275359	0.0190178	0.999435	0.991532	0.474747	Downregulation
21100	metanephrine	miR-143	MIMAT0000435	FDA unapproved	0.001	0.971035	0.543009	0.637455	0.99999	0.256654	0.370188	0.00450403	0.630884	0.974869	0.966316	0.998466	0.966999	0.693364	Upregulation
4107	methocarbamol	miR-143	MIMAT0000435	FDA approved	0.024	0.162949	0.0824639	0.068966	0.228495	0.189422	0.740695	0.00689756	0.0135869	0.997859	1.10671e-05	0.00367039	0.978893	0.289492	Downregulation
17277	methyldopate	miR-143	MIMAT0000435	FDA unapproved	0.031	0.99729	0.447834	0.198864	0.35925	0.757036	0.33405	0.404987	0.996022	0.982301	0.266059	0.999179	0.999228	0.645175	Upregulation
4197	milrinone	miR-143	MIMAT0000435	FDA approved	0.028	0.999377	0.878253	0.855302	0.56564	0.918135	0.337961	0.406667	1	0.99661	0.16907	0.930582	0.999043	0.75472	Upregulation
3862	mimosine	miR-143	MIMAT0000435	FDA approved	0.016	0.707847	0.841919	0.619631	0.730794	0.873928	0.680486	0.359558	1	0.998064	0.00735829	0.999537	0.880575	0.724975	Upregulation
3651377	MK-886	miR-143	MIMAT0000435	FDA unapproved	0.022	0.916154	0.0100467	2.14308e-21	0.486279	0.982916	0.697313	0.800689	0.313461	0.999795	0.999988	0.983613	0.999027	0.68244	Upregulation
34633	moracizine	miR-143	MIMAT0000435	FDA approved	0.005	0.877729	0.193443	0.220335	0.586354	0.0231994	0.12066	0.166678	0.0121855	0.215851	0.999945	0.000831727	0.0106132	0.285652	Downregulation
102175	N6-methyladenosine	miR-143	MIMAT0000435	FDA unapproved	0.04	0.635038	0.466196	0.873755	0.999994	0.986131	0.904618	0.0197979	0.878235	0.99989	0.999994	0.98991	0.99993	0.812791	Upregulation
4409	nabumetone	miR-143	MIMAT0000435	FDA approved	0.02	0.119419	0.392443	0.871011	0.29816	0.334494	0.196063	0.777481	1	0.0143892	0.356608	0.995329	0.998765	0.529514	Upregulation
65065	N-acetyl-L-aspartic acid	miR-143	MIMAT0000435	FDA unapproved	0.028	0.974816	0.748248	0.934421	0.989296	0.989961	0.921969	0.989193	0.999903	0.999349	0.999968	0.999988	0.999506	0.962218	Upregulation
441306	netilmicin	miR-143	MIMAT0000435	FDA approved	0	0.98191	0.385359	0.964111	0.388527	0.739122	0.937079	0.955339	0.967928	0.990085	0.999998	0.999651	0.999864	0.859081	Upregulation
4601	orphenadrine	miR-143	MIMAT0000435	FDA approved	0.019	0.188134	0.598793	0.483026	0.419936	0.179704	0.0968969	0.988726	0.985378	0.999597	0.999992	0.00427157	0.982735	0.577266	Upregulation
7172	oxedrine	miR-143	MIMAT0000435	FDA unapproved	0.021	0.719787	0.913649	1	0.999981	0.611242	0.644782	0.707372	0.346719	0.0122923	0.999342	0.999999	0.573412	0.710715	Upregulation
4631	oxprenolol	miR-143	MIMAT0000435	FDA approved	0	0.965247	0.296364	0.999889	0.594837	0.920491	0.969663	0.95591	0.999066	0.999909	0.999599	0.999996	0.973931	0.889575	Upregulation
8249	phenformin	miR-143	MIMAT0000435	FDA approved	0	0.99895	0.976505	0.999745	0.999999	0.996781	0.99815	0.973999	0.999862	0.999973	1	0.999998	0.999266	0.995269	Upregulation
657306	pipenzolate bromide	miR-143	MIMAT0000435	FDA unapproved	0	0.969672	0.572657	0.842619	0.664261	0.902019	0.915177	0.606931	0.832416	0.977884	0.0793298	0.999924	0.475659	0.736546	Upregulation
4839	piperidolate	miR-143	MIMAT0000435	FDA unapproved	0.029	0.997519	0.92077	0.98476	0.708851	0.663579	0.576883	0.819014	0.999077	0.986104	1	0.798916	0.999821	0.871274	Upregulation
638024	piperine	miR-143	MIMAT0000435	FDA unapproved	0.003	0.882014	0.970236	0.835669	0.701842	0.88347	0.100107	0.490449	0.99986	0.313406	0.381104	0.011462	0.556252	0.593823	Upregulation
68802	pirlindole	miR-143	MIMAT0000435	FDA unapproved	0.034	0.856448	0.127812	0.186853	0.99209	0.381403	0.252858	0.0348152	0.999957	0.30145	0.0365256	0.999999	0.641014	0.484269	Downregulation
6714002	prednicarbate	miR-143	MIMAT0000435	FDA approved	0.005	0.850026	0.560157	0.606225	0.767525	0.985022	0.500415	0.836005	0.999955	0.014233	0.0164935	0.797542	0.688095	0.635141	Upregulation
4922	proglumide	miR-143	MIMAT0000435	FDA unapproved	0.021	0.960702	0.78336	0.151543	0.558948	0.599889	0.959995	0.984453	0.987057	0.986896	0.00562	0.999926	0.999931	0.748193	Upregulation
8931	protoveratrine A	miR-143	MIMAT0000435	FDA unapproved	0.001	0.335719	0.076518	0.139762	0.299521	0.156097	0.0520689	0.678136	0.647979	0.999747	0.961229	0.999977	0.196997	0.461979	Downregulation
6307	quinethazone	miR-143	MIMAT0000435	FDA approved	0.033	0.857748	0.535655	0.803281	0.5	0.97512	0.542892	0.665404	0.999057	0.999931	0.999279	0.997431	0.812106	0.807325	Upregulation
54682938	rolitetracycline	miR-143	MIMAT0000435	FDA approved	0.009	0.241286	0.0683117	0.185516	0.144495	0.974505	0.101943	0.907381	1	0.557824	0.998871	0.999921	0.999957	0.598334	Upregulation
6758	rotenone	miR-143	MIMAT0000435	FDA unapproved	0.014	0.940755	0.000321367	1.93511e-18	0.422725	0.954742	0.439897	0.322974	1	0.99963	0.998827	0.999471	0.756884	0.653019	Upregulation
5198	semustine	miR-143	MIMAT0000435	FDA unapproved	0.019	0.901846	0.226274	0.0525071	0.708128	0.735251	0.364964	0.3993	0.969783	0.999738	0.967197	0.392234	0.998962	0.643015	Upregulation
65863	sertaconazole	miR-143	MIMAT0000435	FDA approved	0.037	0.994345	0.540491	0.846653	0.999911	0.977012	0.532268	0.597004	0.999987	0.246068	0.999951	0.999748	0.998724	0.811013	Upregulation
6760	skimmianine	miR-143	MIMAT0000435	FDA unapproved	0.008	0.943217	0.79671	0.92323	0.826521	0.848228	0.794258	0.656819	0.998915	0.999933	0.99864	0.954112	0.998266	0.894904	Upregulation
5269	splitomicin	miR-143	MIMAT0000435	FDA unapproved	0.026	0.982134	0.605487	3.70254e-05	0.990876	0.714775	0.947182	0.294586	0.999987	0.996493	0.999984	0.999726	0.963751	0.791251	Upregulation
17134	sulfadoxine	miR-143	MIMAT0000435	FDA approved	0.042	0.330348	0.568769	0.317906	0.999997	0.657648	0.00785562	0.285378	1	0.99832	0.99995	0.999919	0.828287	0.666198	Upregulation
5328	sulfamethizole	miR-143	MIMAT0000435	FDA approved	0.007	0.0552887	0.129008	0.0503852	0.341928	0.0600108	0.0103597	0.282425	0.167707	0.292021	7.69721e-06	0.0655939	2.6812e-06	0.121228	Downregulation
5340	sulfathiazole	miR-143	MIMAT0000435	FDA approved	0.001	0.54395	0.865406	0.960641	0.77398	0.491728	0.0666529	0.988702	0.965424	0.999819	0.987975	0.169842	0.361929	0.681337	Upregulation
1548887	sulindac	miR-143	MIMAT0000435	FDA approved	0.031	0.252207	0.154174	0.112633	0.335064	0.661791	0.785392	0.208094	0.981547	0.99892	0.411143	0.972292	0.00556613	0.489902	Downregulation
6769	syrosingopine	miR-143	MIMAT0000435	FDA unapproved	0.029	0.982167	0.473433	0.389403	0.592252	0.937937	0.237911	0.589389	0.0629202	0.99972	0.972119	0.962373	0.845961	0.670466	Upregulation
1935	tacrine	miR-143	MIMAT0000435	FDA approved	0.029	0.950653	0.0254099	0.286493	0.119414	0.528215	0.8993	0.635568	0.967279	0.995581	0.371227	0.950783	0.999942	0.644155	Upregulation
71447	talampicillin	miR-143	MIMAT0000435	FDA unapproved	0.027	0.973491	0.790286	0.914803	0.78177	0.985949	0.716065	0.938564	0.999998	0.999878	0.99994	0.999503	0.999381	0.924969	Upregulation
2733526	tamoxifen	miR-143	MIMAT0000435	FDA approved	0.009	0.993727	0.588411	0.676094	0.999998	0.650863	0.988685	0.616876	0.963786	0.993237	0.999999	0.999173	0.999998	0.872571	Upregulation
6505803	tanespimycin	miR-143	MIMAT0000435	FDA unapproved	0.005	0.474373	0.120702	0.354108	0.118063	0.686937	0.404783	0.91163	0.141939	0.0095645	0.999879	0.998066	0.0245155	0.437047	Downregulation
441383	terconazole	miR-143	MIMAT0000435	FDA approved	0.042	0.983365	0.581623	0.74501	0.994015	0.619596	0.979042	0.594371	0.0518693	0.995584	0.999949	0.999924	0.470557	0.751242	Upregulation
5411	tetracaine	miR-143	MIMAT0000435	FDA unapproved	0.03	0.00943356	0.145116	4.13377e-09	0.803025	0.0296041	0.0360583	0.588531	0.141763	0.867667	0.99617	0.139965	0.880146	0.386457	Downregulation
54675776	tetracycline	miR-143	MIMAT0000435	FDA approved	0.032	0.0355423	0.176804	0.017535	0.467607	0.0627866	0.156149	1.1419e-05	0.0375129	0.867383	0.818263	0.986467	0.242003	0.322339	Downregulation
5429	theobromine	miR-143	MIMAT0000435	FDA approved	0.022	0.884151	0.00203374	2.75375e-05	0.180882	0.408058	0.0549368	0.000720074	0.717178	0.999233	0.888366	0.999719	2.21083e-05	0.427944	Downregulation
27200	thiamphenicol	miR-143	MIMAT0000435	FDA unapproved	0.045	0.531755	0.0540349	0.0107421	0.548745	0.147744	0.0360863	0.714405	0.959583	0.999802	0.99908	0.664208	0.00522432	0.472617	Downregulation
5472	ticlopidine	miR-143	MIMAT0000435	FDA approved	0.028	0.224165	0.0483078	0.286492	0.316609	0.471998	0.0153792	0.346384	0.754389	0.995389	0.999931	0.999999	0.979015	0.536505	Upregulation
2723601	tioguanine	miR-143	MIMAT0000435	FDA approved	0.013	0.342412	0.0871131	0.13636	0.490961	0.128654	0.144992	0.173448	0.98777	0.99914	0.998995	0.000841096	0.379975	0.405888	Downregulation
610479	tolfenamic acid	miR-143	MIMAT0000435	FDA unapproved	0.001	0.436193	0.256325	0.148209	0.564957	0.195572	0.272527	0.797162	0.93756	0.998336	0.999927	0.179017	0.0547788	0.486714	Downregulation
5560	trichlormethiazide	miR-143	MIMAT0000435	FDA approved	0.016	0.567615	0.204421	0.000849357	0.53534	0.354589	0.347557	0.463657	0.0272502	0.999876	0.999968	0.861012	0.0205341	0.448556	Downregulation
5577	trimethobenzamide	miR-143	MIMAT0000435	FDA approved	0.005	0.00164847	0.00250065	1.59168e-10	0.000505341	0.0424762	0.00660987	1.48171e-08	7.31079e-11	0.0166298	0.101799	0.0666305	0.169403	0.0340168	Downregulation
5584	trimipramine	miR-143	MIMAT0000435	FDA approved	0.017	0.946151	0.521442	0.265333	0.71837	0.213928	0.0836192	0.575818	0.978924	0.999782	0.999906	0.0881408	0.0389043	0.53586	Upregulation
5585	trioxysalen	miR-143	MIMAT0000435	FDA approved	0.037	0.393803	0.0161023	0.0259973	0.346071	0.201665	0.111077	0.55858	0.357038	0.999676	0.9581	0.0187398	0.791418	0.398189	Downregulation
5842956	U0125	miR-143	MIMAT0000435	FDA unapproved	0.028	0.220236	0.194784	0.231064	0.446728	0.126395	0.699452	0.524763	0.400665	0.999506	0.989176	0.353052	0.381089	0.463909	Downregulation
3000706	valinomycin	miR-143	MIMAT0000435	FDA unapproved	0.04	0.791843	0.0744983	0.101707	0.470476	0.671184	0.175982	0.333536	0.999289	0.99768	0.999666	0.997451	0.0446759	0.554832	Upregulation
11980904	verteporfin	miR-143	MIMAT0000435	FDA approved	0.047	0.872386	0.0835813	0.0733895	0.563932	0.417033	0.0738115	0.566898	0.996858	0.997223	0.99999	0.991855	0.846907	0.623655	Upregulation
265237	withaferin A	miR-143	MIMAT0000435	FDA unapproved	0	0.933668	0.0634962	0.0372821	0.506141	0.894151	0.162967	0.638271	0.998444	0.999099	0.999441	0.999858	0.376379	0.6341	Upregulation
312145	wortmannin	miR-143	MIMAT0000435	FDA unapproved	0.027	0.000754291	0.0075021	3.36756e-13	0.0343443	0.322513	0.00361017	3.67045e-07	1.5616e-07	0.777425	0.949897	0.00438281	0.35438	0.204567	Downregulation
135399235	zaprinast	miR-143	MIMAT0000435	FDA unapproved	0.007	0.404088	0.20113	0.0154826	0.570666	0.614338	0.0430203	0.439263	0.998438	0.996751	0.998364	0.715895	0.000111126	0.499796	Downregulation
197810	(+)-chelidonine	miR-145	MIMAT0000437	FDA unapproved	0.007	0.873035	0.660188	0.401242	0.514017	0.221581	0.189952	0.999258	0.99623	0.00227458	0.0299725	4.27167e-05	0.949212	0.486417	Downregulation
5283066	16,16-dimethylprostaglandin E2	miR-145	MIMAT0000437	FDA unapproved	0.03	0.970812	0.669382	0.353385	0.840884	0.237897	0.580434	0.100222	0.961335	0.416789	2.47506e-05	0.95716	0.995289	0.590301	Upregulation
68843	2,6-dimethylpiperidine	miR-145	MIMAT0000437	FDA unapproved	0.022	0.028973	0.982799	0.989803	0.533076	0.592469	0.535422	0.840554	0.996771	0.971783	0.633549	0.902181	0.999998	0.750615	Upregulation
1678	3-nitropropionic acid	miR-145	MIMAT0000437	FDA unapproved	0.002	0.862124	0.963172	0.296928	0.999957	0.280128	0.165212	0.443894	0.965026	0.000673558	0.000315229	0.99994	0.873781	0.570929	Upregulation
1986	acetazolamide	miR-145	MIMAT0000437	FDA approved	0.025	0.708052	0.519885	0.301194	0.0348767	0.0574167	0.978587	0.99968	0.61867	0.99932	0.00412727	0.986993	0.999775	0.600715	Upregulation
119461	AH-6809	miR-145	MIMAT0000437	FDA unapproved	0.027	0.415914	0.899249	0.906531	0.767786	0.946586	0.461644	0.573848	0.999821	0.425545	0.79221	0.00143323	0.995293	0.682155	Upregulation
21158559	alcuronium chloride	miR-145	MIMAT0000437	FDA unapproved	0.042	0.00222096	0.442437	0.381012	0.491736	0.0828779	0.0181829	0.00115307	1.25062e-05	0.000572979	0.0622279	3.92005e-05	0.668157	0.179219	Downregulation
5574	alimemazine	miR-145	MIMAT0000437	FDA approved	0.027	0.930136	0.623022	1	0.503911	0.764018	0.409128	0.640231	0.142341	0.120444	0.200094	0.412262	0.999092	0.562057	Upregulation
5005498	alsterpaullone	miR-145	MIMAT0000437	FDA unapproved	0.02	0.728928	0.665303	0.779777	0.918667	0.831347	0.157262	0.55709	0.681194	0.0453419	0.196297	0.342048	0.999374	0.575219	Upregulation
2160	amitriptyline	miR-145	MIMAT0000437	FDA approved	0.043	0.981182	0.883391	0.824561	0.799885	0.897184	0.125292	0.729592	0.969517	0.123366	0.0102715	0.00461934	0.441256	0.565843	Upregulation
253602	anisomycin	miR-145	MIMAT0000437	FDA unapproved	0.05	0.836617	0.999494	1	0.999998	0.833672	0.966443	0.199359	0.997781	0.924146	0.997466	0.971844	0.999967	0.893899	Upregulation
448014	AR-A014418	miR-145	MIMAT0000437	FDA unapproved	0.007	0.087807	0.0837389	0.621198	0.00228262	0.297698	0.0418596	0.0891302	0.0212278	0.986325	0.00831167	0.739684	0.992274	0.330961	Downregulation
68827	artemisinin	miR-145	MIMAT0000437	FDA unapproved	0.015	0.84902	0.82857	0.964504	0.573061	0.488446	0.386129	0.77414	0.0258461	0.00144946	0.00302049	0.107609	0.988036	0.499153	Downregulation
11954171	asiaticoside	miR-145	MIMAT0000437	FDA unapproved	0.003	0.827102	0.259143	0.016374	0.5	0.197254	0.0107586	0.397261	0.00186279	0.00271232	0.000316914	0.990558	0.140469	0.278651	Downregulation
2247	astemizole	miR-145	MIMAT0000437	FDA approved	0.013	0.589764	0.391979	0.389187	0.586816	0.568736	0.291603	0.43167	0.160327	0.0113488	0.136279	0.0012925	0.00141187	0.296701	Downregulation
9444	azacitidine	miR-145	MIMAT0000437	FDA approved	0.01	0.887327	0.328201	0.50891	0.305408	0.755481	0.993881	0.152906	0.0998199	0.0387781	8.71349e-06	0.503291	0.0582287	0.38602	Downregulation
2446	bromopride	miR-145	MIMAT0000437	FDA unapproved	0.006	0.981048	0.674322	0.878095	0.5	0.919889	0.679632	0.953559	0.994342	0.000132765	0.0105894	0.000248298	0.999813	0.632639	Upregulation
24360	camptothecin	miR-145	MIMAT0000437	FDA unapproved	0.019	0.393048	0.949354	0.94567	0.648986	0.976246	0.151434	0.701282	0.0985501	0.616502	5.25159e-05	0.00376119	0.275006	0.479991	Downregulation
2574	carcinine	miR-145	MIMAT0000437	FDA unapproved	0.021	0.0730789	0.0960998	0.613648	0.356353	0.428732	0.271356	0.821902	0.366526	0.00194826	0.939882	0.00724166	0.372841	0.362467	Downregulation
47965	cefadroxil	miR-145	MIMAT0000437	FDA approved	0.04	0.653378	0.229179	0.174487	0.71379	0.838265	0.174027	0.0018205	0.967506	0.00518029	0.129111	0.995521	0.613425	0.457974	Downregulation
456255	cefamandole	miR-145	MIMAT0000437	FDA approved	0.024	0.780904	0.729753	0.836556	0.527656	0.643259	0.0989834	0.191209	0.810414	0.00605753	0.999929	0.00318412	0.999942	0.552321	Upregulation
43708	cefotiam	miR-145	MIMAT0000437	FDA approved	0.029	0.353486	0.868532	0.771419	0.56226	0.797413	0.829829	0.314781	0.0235414	0.0493793	1.99872e-06	0.91817	0.996326	0.540428	Upregulation
656575	cefsulodin	miR-145	MIMAT0000437	FDA unapproved	0.016	0.725212	0.230988	0.000763884	0.422495	0.505355	0.114137	0.611035	0.999801	0.000834111	0.000200186	0.0779724	0.830356	0.376596	Downregulation
2662	celecoxib	miR-145	MIMAT0000437	FDA approved	0.029	0.892334	0.753109	0.927509	0.297813	0.246206	0.546894	0.393524	0.00432433	0.000513002	0.000243475	0.00329885	0.0127166	0.339874	Downregulation
2708	chlorambucil	miR-145	MIMAT0000437	FDA approved	0.026	0.878558	0.840751	0.904536	0.000231765	0.95205	0.135317	0.402171	0.997791	0.992093	0.188394	0.745696	0.619666	0.638104	Upregulation
1794427	chlorogenic acid	miR-145	MIMAT0000437	FDA unapproved	0.025	0.936275	0.592498	0.0994781	0.738458	0.985318	0.0195246	0.453406	0.435381	0.00026368	0.00240246	0.0160806	0.999989	0.439923	Downregulation
5281607	chrysin	miR-145	MIMAT0000437	FDA unapproved	0.023	0.764346	0.675001	0.284717	0.982666	0.62308	0.308222	0.42534	0.0282982	0.000791334	0.937766	0.168506	0.985957	0.515391	Upregulation
3025	cinchocaine	miR-145	MIMAT0000437	FDA approved	0.039	0.906376	0.739013	0.468613	0.515488	0.731885	0.0609692	0.148726	0.958677	0.0474243	0.173412	0.000670071	0.992233	0.478624	Downregulation
2763	ciprofibrate	miR-145	MIMAT0000437	FDA unapproved	0.048	0.482948	0.472739	0.52762	0.201438	0.94117	0.0797477	0.172562	0.669906	0.00499451	1.78546e-05	0.975479	0.0997177	0.385695	Downregulation
19004	clidinium bromide	miR-145	MIMAT0000437	FDA unapproved	0.048	0.165461	0.92148	0.956488	0.738318	0.766746	0.679624	0.60632	0.196751	0.000563074	0.304454	0.00744038	0.999018	0.528555	Upregulation
135398737	clozapine	miR-145	MIMAT0000437	FDA approved	0.014	0.650047	0.932307	0.604414	0.542822	0.661427	0.0591834	0.470502	0.380716	0.551753	0.930679	0.138041	0.999227	0.57676	Upregulation
71717894	co-dergocrine mesilate	miR-145	MIMAT0000437	FDA unapproved	0.026	0.742551	0.580635	0.21477	0.5	0.973791	0.109837	0.63011	0.997449	0.0146788	0.990959	0.999929	0.618429	0.614428	Upregulation
441082	conessine	miR-145	MIMAT0000437	FDA unapproved	0.036	0.988671	0.72102	0.996526	0.595415	0.969956	0.770608	0.270238	0.993032	0.102368	0.935635	0.000493994	0.998593	0.695213	Upregulation
688020	crotamiton	miR-145	MIMAT0000437	FDA approved	0.049	0.0447982	0.159254	0.116921	0.600312	0.0685715	0.00898105	0.0192933	0.000537031	0.212901	5.82546e-05	2.17449e-06	0.605981	0.153134	Downregulation
6234	cycloserine	miR-145	MIMAT0000437	FDA approved	0.003	0.902095	0.811317	1	0.999997	0.733042	0.377708	0.78084	0.999934	0.985943	2.9072e-05	0.999597	0.998941	0.79912	Upregulation
5311281	cytochalasin B	miR-145	MIMAT0000437	FDA unapproved	0.006	0.653815	0.316325	0.58523	0.272795	0.722295	0.241634	0.770779	0.630244	0.00157737	0.00510809	0.0169198	0.935874	0.429383	Downregulation
28417	danazol	miR-145	MIMAT0000437	FDA approved	0.042	0.439255	0.0547341	0.00919558	0.333877	0.72053	0.349757	0.293733	0.859731	0.000400272	0.999943	0.430225	0.222702	0.39284	Downregulation
16219259	depudecin	miR-145	MIMAT0000437	FDA unapproved	0.003	0.825821	0.272545	0.24904	0.0869789	0.0787457	0.58732	0.60913	0.993797	0.000355006	2.14793e-06	0.998229	0.00857416	0.392545	Downregulation
3019	diazoxide	miR-145	MIMAT0000437	FDA approved	0.004	0.00823913	0.0919704	0.00249008	0.0111468	0.134469	0.00033263	0.372147	0.00284107	0.468606	2.55103e-05	0.000981182	0.263897	0.113096	Downregulation
39186	diltiazem	miR-145	MIMAT0000437	FDA approved	0.026	0.175978	0.935406	0.709016	0.999992	0.106344	0.112042	0.00216065	0.00159099	4.58584e-05	0.000737255	0.00017819	5.8626e-06	0.253625	Downregulation
3114	disopyramide	miR-145	MIMAT0000437	FDA approved	0	0.987818	0.217349	3.26074e-14	0.999997	0.883899	0.578298	0.889936	0.321098	0.998796	0.944398	0.0106018	0.999999	0.652683	Upregulation
180081	dizocilpine	miR-145	MIMAT0000437	FDA unapproved	0.038	0.000595765	0.00115536	0.0245574	8.37301e-05	0.0909048	0.0517376	1.6789e-07	0.000263516	0.0652354	5.90702e-05	0.973276	0.0218624	0.102478	Downregulation
49837889	DL-PPMP	miR-145	MIMAT0000437	FDA unapproved	0.037	0.166734	0.748287	0.994589	0.627941	0.937185	0.576356	0.930461	0.999998	0.000854069	0.00213293	0.745408	0.999582	0.644127	Upregulation
5284550	dosulepin	miR-145	MIMAT0000437	FDA unapproved	0.006	0.934402	0.250388	0.296155	0.391127	0.980378	0.0295084	0.423271	0.400927	2.22799e-05	9.86212e-06	1.03216e-05	9.46923e-05	0.308858	Downregulation
5388962	enalapril	miR-145	MIMAT0000437	FDA approved	0.019	0.864011	0.952624	0.998558	0.999926	0.811056	0.0185562	0.78664	0.894111	0.000882968	0.011852	0.00296087	0.998482	0.611638	Upregulation
443935	epitiostanol	miR-145	MIMAT0000437	FDA unapproved	0.008	0.962866	0.194733	8.71893e-07	0.9964	0.88903	0.689324	0.574726	0.126274	0.0313783	0.000189559	0.0130979	0.999999	0.456502	Downregulation
223368	equilin	miR-145	MIMAT0000437	FDA approved	0.026	0.0547404	0.112185	0.412418	0.491465	0.216644	0.325517	0.0373669	0.141115	0.00883496	0.995734	0.808929	0.158009	0.31358	Downregulation
12560	erythromycin	miR-145	MIMAT0000437	FDA approved	0	0.982675	0.294824	0.418739	0.37933	0.775767	0.30035	0.394138	0.706811	0.00212889	0.129359	0.221737	0.0115662	0.384785	Downregulation
5757	estradiol	miR-145	MIMAT0000437	FDA approved	0	0.948675	0.011127	8.51126e-11	0.156671	0.505161	0.0913083	0.690969	0.146913	0.00137523	0.00151508	0.0479325	0.82697	0.285718	Downregulation
5870	estrone	miR-145	MIMAT0000437	FDA approved	0.009	0.369575	0.513749	0.0964013	0.999997	0.787725	0.311224	0.0752116	0.0204363	1.91162e-05	0.0645749	2.13615e-06	0.0264107	0.272111	Downregulation
3292	ethotoin	miR-145	MIMAT0000437	FDA approved	0.02	0.961099	0.672256	0.611757	0.739363	0.690904	0.296242	0.794986	0.828806	0.000105536	0.998908	0.00847542	0.473138	0.58967	Upregulation
5880	etiocholanolone	miR-145	MIMAT0000437	FDA unapproved	0.049	0.802506	0.658924	1	0.825593	0.294157	0.220256	0.651034	0.0377137	0.000686208	0.000124631	0.0152908	0.77383	0.44001	Downregulation
3332	felbinac	miR-145	MIMAT0000437	FDA unapproved	0.017	0.228761	0.406066	0.999974	0.697976	0.3204	0.0355781	0.483538	0.30917	0.00129051	0.0273189	0.470855	0.10086	0.340149	Downregulation
3333	felodipine	miR-145	MIMAT0000437	FDA approved	0.033	0.0314146	0.0116245	3.32639e-11	0.156911	0.197351	0.059208	0.577693	0.00493142	9.07074e-05	0.000195726	2.95268e-06	0.986001	0.168785	Downregulation
31378	fludrocortisone	miR-145	MIMAT0000437	FDA approved	0.009	0.965332	0.384808	0.99942	0.989261	0.264703	0.287405	0.478724	0.124925	0.941913	0.999864	0.80073	0.980782	0.684822	Upregulation
82153	flunisolide	miR-145	MIMAT0000437	FDA approved	0.039	0.0722543	0.201488	0.245806	0.316845	0.95442	0.0024922	0.625133	0.887126	0.00177568	0.932675	7.47422e-06	0.999109	0.436594	Downregulation
5311101	fluticasone	miR-145	MIMAT0000437	FDA unapproved	0.049	0.59107	0.219027	0.290893	0.434222	0.95094	0.0298979	0.434297	0.994494	6.64839e-05	0.00214664	3.21517e-05	0.331568	0.356554	Downregulation
135398658	folic acid	miR-145	MIMAT0000437	FDA approved	0.049	0.62267	0.756123	0.662023	0.5	0.443938	0.549717	0.491058	0.23272	0.000828388	1.98199e-05	0.969	0.999925	0.519002	Upregulation
3446	gabapentin	miR-145	MIMAT0000437	FDA approved	0.04	0.781207	0.0621279	0.150494	0.559359	0.823845	0.298657	0.2726	0.288619	0.000113327	0.999994	0.00299166	0.597424	0.403119	Downregulation
5288382	geldanamycin	miR-145	MIMAT0000437	FDA unapproved	0	0.799829	0.0674998	0.300716	0.5	0.61418	0.349687	0.629398	0.975148	0.0234028	0.858035	0.999983	0.999923	0.59315	Upregulation
73587	Gly-His-Lys	miR-145	MIMAT0000437	FDA unapproved	0.044	0.652073	0.955635	1	0.601687	0.684228	0.796268	0.774467	0.977622	0.590558	0.903566	0.000369987	0.999946	0.744702	Upregulation
3542	H-7	miR-145	MIMAT0000437	FDA unapproved	0.036	0.0332945	0.315207	0.275974	0.580969	0.343696	0.163653	0.89368	0.240098	0.00685998	6.67132e-07	0.190619	0.777474	0.31846	Downregulation
3585	hemicholinium	miR-145	MIMAT0000437	FDA unapproved	0.031	0.871397	0.992511	1	0.948796	0.931728	0.628857	0.616868	0.95147	0.233086	0.133114	0.00245999	0.999685	0.692498	Upregulation
3607	hexetidine	miR-145	MIMAT0000437	FDA unapproved	0.014	0.703665	0.864906	0.987653	0.999998	0.817033	0.497322	0.535474	0.996044	0.000653093	0.999995	0.000524544	0.98651	0.699148	Upregulation
3627	homochlorcyclizine	miR-145	MIMAT0000437	FDA unapproved	0.05	0.668502	0.852531	0.951426	0.999998	0.19614	0.830113	0.0688752	0.254307	0.000904592	0.142234	0.0004746	0.998858	0.49703	Downregulation
3647	hydroflumethiazide	miR-145	MIMAT0000437	FDA approved	0.03	0.155764	0.630204	0.563666	0.582712	0.699569	0.223763	0.817486	0.135877	0.00653547	0.913034	0.678609	0.223611	0.469236	Downregulation
121515	hydroquinine	miR-145	MIMAT0000437	FDA unapproved	0.041	0.899664	0.724651	0.999996	0.656013	0.835301	0.518066	0.636424	0.00385344	0.929607	0.00335843	0.99917	0.995687	0.683483	Upregulation
154417	hyoscyamine	miR-145	MIMAT0000437	FDA approved	0.039	0.904852	0.582747	0.350459	0.85869	0.826277	0.521545	0.691714	0.969557	0.00164149	0.00622027	0.0017218	0.799715	0.542928	Upregulation
5905	idoxuridine	miR-145	MIMAT0000437	FDA approved	0.044	0.97993	0.808694	0.999006	0.5	0.903823	0.755494	0.365463	0.999846	0.000739048	0.0412709	1.56778e-05	0.894671	0.604079	Upregulation
5311181	iloprost	miR-145	MIMAT0000437	FDA approved	0.011	0.869637	0.755393	0.925915	0.219161	0.936669	0.0309879	0.2326	0.948763	0.00802324	0.978695	0.997773	0.977489	0.656759	Upregulation
5291	imatinib	miR-145	MIMAT0000437	FDA approved	0.001	0.979982	0.00920561	0.0484467	0.000880963	0.516605	0.377404	9.267e-05	0.0859521	0.000950957	0.0748472	0.0012168	0.316602	0.201016	Downregulation
3730	iohexol	miR-145	MIMAT0000437	FDA approved	0.023	0.965137	0.940978	1	0.5	0.423195	0.310576	0.994555	0.120607	0.346409	0.00132189	0.985283	0.942076	0.627511	Upregulation
3767	isoniazid	miR-145	MIMAT0000437	FDA approved	0.038	0.253258	0.957185	1	0.642987	0.906889	0.660999	0.986409	0.999989	0.000411158	0.717219	0.999956	0.935979	0.755107	Upregulation
5280863	kaempferol	miR-145	MIMAT0000437	FDA unapproved	0	0.24827	0.722109	0.86215	0.5	0.430458	0.31844	0.314302	0.114827	0.000917011	0.00103389	0.999955	0.0589722	0.380953	Downregulation
3828	khellin	miR-145	MIMAT0000437	FDA unapproved	0.009	0.996883	0.713632	0.826195	0.999961	0.993488	0.960857	0.999	0.998973	0.0507887	0.989622	0.905365	0.999994	0.869563	Upregulation
47499	latamoxef	miR-145	MIMAT0000437	FDA approved	0.044	0.830319	0.600646	0.525074	0.882087	0.764441	0.262197	0.999004	0.0114271	0.400011	0.000463815	0.0434728	0.999541	0.526557	Upregulation
5920	liothyronine	miR-145	MIMAT0000437	FDA approved	0.037	0.847139	0.804345	0.985756	0.419725	0.926859	0.993557	0.940531	0.98564	0.00425906	0.000146584	0.0248282	0.231241	0.597002	Upregulation
3950	lomustine	miR-145	MIMAT0000437	FDA approved	0	0.368248	0.854917	0.920772	0.999998	0.749886	0.442065	0.497442	0.171039	0.000247266	0.000185769	0.745138	0.998001	0.562328	Upregulation
5280445	luteolin	miR-145	MIMAT0000437	FDA unapproved	0.045	0.520227	0.697979	0.505426	0.63281	0.205621	0.0269068	0.461541	0.0187646	0.207083	3.12582e-06	0.00101856	0.995259	0.356053	Downregulation
3973	LY-294002	miR-145	MIMAT0000437	FDA unapproved	0	0.810287	0.0603592	0.305955	0.54895	0.89166	0.450205	0.52437	0.0846529	0.000666996	0.0170121	0.12465	0.79544	0.384517	Downregulation
72378	lycorine	miR-145	MIMAT0000437	FDA unapproved	0	0.953259	0.84526	0.634034	0.5	0.906095	0.507055	0.873236	0.0379232	0.46048	0.000455671	0.36309	0.999954	0.59007	Upregulation
3998	mafenide	miR-145	MIMAT0000437	FDA unapproved	0.037	0.652072	0.377232	0.174256	0.250686	0.789739	0.591703	0.567296	0.02391	0.0568548	0.928803	0.99989	0.170314	0.46523	Downregulation
4032	mecamylamine	miR-145	MIMAT0000437	FDA approved	0.036	0.436188	0.192453	0.383378	0.2996	0.306839	0.0780009	0.0227468	0.0205249	0.405344	0.0147043	0.00244505	0.999603	0.263486	Downregulation
19090	megestrol	miR-145	MIMAT0000437	FDA approved	0.021	0.361986	0.907739	0.99887	0.5	0.734666	0.780929	0.661497	0.772641	0.000464119	0.786555	0.952835	0.99948	0.704805	Upregulation
5283060	meteneprost	miR-145	MIMAT0000437	FDA unapproved	0	0.330215	0.0189093	2.29035e-12	0.5	0.107982	0.0899837	0.307269	0.0170738	0.0017871	0.00676623	9.03014e-05	0.000271462	0.115029	Downregulation
462382	MG-132	miR-145	MIMAT0000437	FDA unapproved	0.018	0.895402	0.952249	0.999937	0.5	0.887769	0.611912	0.559606	0.993858	0.0112921	0.999987	0.0979398	0.999346	0.709108	Upregulation
490002	MG-262	miR-145	MIMAT0000437	FDA unapproved	0.034	0.884246	0.855297	0.869984	0.50969	0.890994	0.295232	0.634293	0.989407	0.000377283	0.696431	0.0254432	0.0558827	0.55894	Upregulation
54675783	minocycline	miR-145	MIMAT0000437	FDA approved	0.012	0.72325	0.798601	0.649926	0.727996	0.972294	0.655556	0.585759	0.402713	0.00126737	0.999977	0.0410605	0.405587	0.580332	Upregulation
3651377	MK-886	miR-145	MIMAT0000437	FDA unapproved	0.026	0.0594796	0.896754	0.815611	0.657278	0.261515	0.180349	0.662982	0.909235	0.00143116	0.0648705	0.692256	0.867672	0.505786	Upregulation
441335	mometasone	miR-145	MIMAT0000437	FDA approved	0.001	0.962967	0.434552	0.481731	0.787838	0.831216	0.049201	0.836428	0.00342445	0.000794485	0.00272247	0.00731317	0.566915	0.413759	Downregulation
441145	monensin	miR-145	MIMAT0000437	FDA unapproved	0.038	0.536577	0.536638	0.848596	0.713067	0.578488	0.234073	0.797403	0.0157938	0.0163367	0.00126239	0.702896	0.994826	0.497996	Downregulation
4261	MS-275	miR-145	MIMAT0000437	FDA unapproved	0.015	0.660812	0.740404	0.688511	0.454068	0.422774	0.535068	0.477871	0.0193178	0.00196953	1.60917e-06	4.74228e-05	0.954834	0.412973	Downregulation
5281672	myricetin	miR-145	MIMAT0000437	FDA unapproved	0.046	0.888825	0.466183	0.423723	0.457634	0.0352401	0.0259181	0.137555	0.00212644	0.000346198	4.58978e-05	1.47057e-05	0.00205693	0.203306	Downregulation
5311304	nalbuphine	miR-145	MIMAT0000437	FDA approved	0.008	0.993871	0.86826	0.92605	0.870686	0.94355	0.257291	0.979207	0.2416	0.000138598	3.78934e-06	0.0711704	0.0592181	0.517587	Upregulation
5284447	natamycin	miR-145	MIMAT0000437	FDA approved	0.015	0.982497	0.872889	0.952405	0.999497	0.0694793	0.457294	0.987505	0.229092	0.000138507	0.996838	0.000418505	0.920815	0.622406	Upregulation
4477	niclosamide	miR-145	MIMAT0000437	FDA approved	0.031	0.944885	0.0097263	0.0890932	9.74673e-05	0.612316	0.0574882	0.26568	0.981026	0.0072577	0.000488081	0.088451	0.658326	0.309569	Downregulation
6604200	nitrofurantoin	miR-145	MIMAT0000437	FDA approved	0.022	0.777914	0.353259	0.899784	0.828528	0.783796	0.945003	0.666991	0.427385	0.00134736	0.257657	0.750006	0.00793329	0.5583	Upregulation
4122	nocodazole	miR-145	MIMAT0000437	FDA unapproved	0.047	0.882529	0.268664	0.999979	0.502142	0.978292	0.228743	0.21915	0.18575	0.177108	0.387598	1.076e-05	0.950209	0.481681	Downregulation
54675769	novobiocin	miR-145	MIMAT0000437	FDA approved	0.009	0.675611	0.0437007	0.269348	0.00123007	0.832103	0.568407	0.000236812	0.946519	0.00649204	0.000766789	0.992131	0.998259	0.444567	Downregulation
439501	ouabain	miR-145	MIMAT0000437	FDA approved	0.046	0.808891	6.76751e-05	2.44795e-19	5.72064e-05	0.886428	0.729565	0.778819	0.999991	0.0941041	0.000100749	0.939374	0.991272	0.519056	Upregulation
4621	oxetacaine	miR-145	MIMAT0000437	FDA unapproved	0.026	0.221064	0.50182	0.461692	0.599823	0.934876	0.952002	0.00394418	0.0642659	0.0381371	1.05612e-05	0.999492	0.999845	0.481414	Downregulation
4631	oxprenolol	miR-145	MIMAT0000437	FDA approved	0.05	0.667274	0.978053	0.895167	0.999996	0.824438	0.00591317	0.492057	0.584207	0.00199749	2.43458e-05	0.516608	0.302591	0.522361	Upregulation
4680	papaverine	miR-145	MIMAT0000437	FDA approved	0.041	0.849212	0.95296	0.994042	0.7438	0.897709	0.36106	0.581617	0.0256482	0.0528011	0.998339	0.00983836	0.614479	0.590126	Upregulation
4740	pentoxifylline	miR-145	MIMAT0000437	FDA approved	0.045	0.973726	0.75271	1	0.557793	0.583898	0.205094	0.58514	0.969522	0.0135638	0.91894	5.5116e-05	0.0668526	0.552274	Upregulation
272833	pheneticillin	miR-145	MIMAT0000437	FDA unapproved	0.046	0.955966	0.468708	0.615383	0.965563	0.796292	0.496281	0.546414	0.0221012	0.269499	0.000621681	0.981677	0.998325	0.593069	Upregulation
4829	pioglitazone	miR-145	MIMAT0000437	FDA approved	0.014	0.204517	0.569229	0.468817	0.938138	0.799303	0.0698186	0.0336098	0.999302	0.00921055	0.00235309	0.000260311	0.9771	0.422638	Downregulation
637858	piperlongumine	miR-145	MIMAT0000437	FDA unapproved	0.002	0.120662	0.567442	0.529235	0.998843	0.70913	0.207557	0.441201	0.993384	0.00535935	0.188828	0.202794	0.982802	0.495603	Downregulation
5755	prednisolone	miR-145	MIMAT0000437	FDA approved	0.007	0.562329	0.31715	0.00797976	0.576098	0.136941	0.0187366	0.00400412	0.0487381	0.045424	1.67764e-06	0.016196	0.18514	0.159895	Downregulation
4919	procyclidine	miR-145	MIMAT0000437	FDA approved	0.021	0.994288	0.612501	0.110865	0.808578	0.386424	0.402596	0.286544	0.248704	0.0517658	6.80913e-06	0.00182991	0.0185115	0.326884	Downregulation
4922	proglumide	miR-145	MIMAT0000437	FDA unapproved	0.038	0.494961	0.305047	0.263444	0.581189	0.352227	0.342669	0.206298	0.049125	0.000132616	0.707573	0.151375	0.0132995	0.288945	Downregulation
6843	propoxycaine	miR-145	MIMAT0000437	FDA unapproved	0.028	0.941415	0.96618	0.999784	0.989881	0.687507	0.59302	0.872328	0.0275758	0.000121448	0.938745	0.980554	0.999732	0.749737	Upregulation
657298	propylthiouracil	miR-145	MIMAT0000437	FDA approved	0.038	0.954507	0.823086	0.890579	0.5	0.0786349	0.509926	0.555668	0.034122	0.968872	0.000186682	0.255969	0.86888	0.536703	Upregulation
11096	pseudopelletierine	miR-145	MIMAT0000437	FDA unapproved	0.048	0.989292	0.982863	0.999983	0.999984	0.992709	0.728507	0.883445	0.978811	0.00220377	0.00376123	0.999964	0.69173	0.771104	Upregulation
1054	pyridoxine	miR-145	MIMAT0000437	FDA approved	0.026	0.541743	0.883832	0.97383	0.624995	0.832044	0.367114	0.401601	0.772668	2.99509e-05	0.401732	0.0747019	0.999522	0.572818	Upregulation
5281035	pyrvinium	miR-145	MIMAT0000437	FDA unapproved	0.013	0.999426	0.437477	0.696612	0.999991	0.961283	0.652346	0.840894	0.374082	6.07478e-05	0.00011111	0.914336	0.914575	0.649266	Upregulation
5035	raloxifene	miR-145	MIMAT0000437	FDA approved	0	0.758645	0.992843	0.999944	0.744545	0.925398	0.608102	0.735372	0.00503255	0.00117693	0.0118873	0.139306	0.999042	0.576775	Upregulation
37542	ribavirin	miR-145	MIMAT0000437	FDA approved	0.007	0.0221761	0.119207	0.211436	0.738909	0.842868	0.0117572	0.442674	0.466158	0.00146869	0.868493	0.76331	0.994314	0.456898	Downregulation
135398743	rifabutin	miR-145	MIMAT0000437	FDA approved	0	0.970426	0.841552	0.999831	0.5	0.892612	0.0604327	0.851362	0.158448	0.964953	2.54685e-05	0.999814	0.772781	0.667686	Upregulation
135398735	rifampicin	miR-145	MIMAT0000437	FDA approved	0.013	0.866498	0.772205	0.582071	0.752462	0.760967	0.203092	0.627941	0.44923	0.00211613	0.927764	0.999908	0.991698	0.661329	Upregulation
54682938	rolitetracycline	miR-145	MIMAT0000437	FDA approved	0.003	0.839018	0.868724	1	0.999884	0.928283	0.139411	0.980739	0.24519	0.000612548	0.0491999	0.00175029	0.847557	0.575031	Upregulation
176155	SB-203580	miR-145	MIMAT0000437	FDA unapproved	0.018	0.985968	0.876391	0.907236	0.5	0.905141	0.162834	0.960273	0.99996	0.000160048	0.104676	0.603277	0.985844	0.66598	Upregulation
5284616	sirolimus	miR-145	MIMAT0000437	FDA approved	0.028	0.964482	0.662881	0.622477	0.5	0.797011	0.136609	0.852697	0.999262	3.35804e-05	0.156087	0.999184	0.998314	0.640753	Upregulation
5258	sodium phenylbutyrate	miR-145	MIMAT0000437	FDA unapproved	0.01	0.341	0.902971	0.991652	0.999998	0.925699	0.0379003	0.486676	0.328659	0.00149031	0.000588205	0.994915	0.998624	0.584181	Upregulation
5265	spiperone	miR-145	MIMAT0000437	FDA unapproved	0.01	0.965568	0.367878	0.000102824	0.486817	0.527146	0.0396289	0.290801	0.999616	0.000131653	0.0164579	0.935719	0.998887	0.469063	Downregulation
6419898	spiramycin	miR-145	MIMAT0000437	FDA unapproved	0.022	0.602287	0.538597	0.631909	0.54897	0.63384	0.217708	0.458341	0.0141239	0.000824365	0.0249329	0.00787046	0.41935	0.341563	Downregulation
5269	splitomicin	miR-145	MIMAT0000437	FDA unapproved	0.007	0.783416	0.92989	1	0.5	0.769688	0.0996351	0.773459	0.999955	0.0121914	0.668163	0.511891	0.0303971	0.58989	Upregulation
5354	suloctidil	miR-145	MIMAT0000437	FDA unapproved	0.001	0.956783	0.102546	0.0313898	0.39189	0.995388	0.475175	0.584065	0.99974	0.0282189	0.624731	0.177942	0.995211	0.530257	Upregulation
445643	tacrolimus	miR-145	MIMAT0000437	FDA approved	0	0.9533	0.838587	0.0844767	0.5	0.169261	0.0973965	0.645613	0.755361	0.000823837	0.999866	0.000139303	0.940018	0.498737	Downregulation
2733526	tamoxifen	miR-145	MIMAT0000437	FDA approved	0	0.749633	0.575032	0.452777	0.999837	0.480911	0.0141127	0.320115	0.00258766	0.00211254	5.8326e-06	6.62125e-05	0.52567	0.343572	Downregulation
6505803	tanespimycin	miR-145	MIMAT0000437	FDA unapproved	0	0.822209	0.991336	0.361067	0.999998	0.879502	0.212777	0.808136	0.149433	0.00140688	0.00151891	0.999959	0.983032	0.600865	Upregulation
5405	terfenadine	miR-145	MIMAT0000437	FDA approved	0.01	0.595361	0.411073	0.264408	0.999839	0.43301	0.91178	0.754268	0.0125312	0.000527592	0.132902	0.0396328	0.0379254	0.382771	Downregulation
8197	tetraethylenepentamine	miR-145	MIMAT0000437	FDA unapproved	0.006	0.00290711	0.51509	0.56136	0.999996	0.101581	0.176026	0.720589	0.156528	0.510534	2.99035e-06	0.999406	0.0215142	0.397128	Downregulation
1349907	thiamazole	miR-145	MIMAT0000437	FDA approved	0.016	0.63775	0.856401	0.000604865	0.848015	0.524271	0.0981824	0.301743	0.992391	0.00454072	0.000176587	7.07685e-05	0.999164	0.438609	Downregulation
5452	thioridazine	miR-145	MIMAT0000437	FDA approved	0	0.89211	0.739232	0.967708	0.999979	0.86257	0.885964	0.959675	0.306515	0.971169	0.00133696	0.185131	0.23177	0.66693	Upregulation
5467	tiapride	miR-145	MIMAT0000437	FDA unapproved	0.015	0.0200474	0.160949	0.441099	0.887496	0.130178	0.68512	0.439103	0.00499952	0.00990434	0.00193057	0.453958	0.0378145	0.272717	Downregulation
5803	tiratricol	miR-145	MIMAT0000437	FDA unapproved	0.033	0.978507	0.983883	0.890142	0.906159	0.668809	0.0484072	0.636371	0.0192652	0.000900987	0.999826	0.0249496	0.995599	0.596068	Upregulation
3969	tomelukast	miR-145	MIMAT0000437	FDA unapproved	0	0.97985	0.0321426	0.285654	0.515778	0.89295	0.0557897	0.000132678	0.00867486	0.00147019	0.00807008	0.0674276	0.99985	0.320649	Downregulation
444732	trichostatin A	miR-145	MIMAT0000437	FDA unapproved	0	0.831687	0.963423	1	0.50504	0.928067	0.161143	0.567853	0.998472	0.0131612	0.0165211	0.826237	0.995855	0.650622	Upregulation
5566	trifluoperazine	miR-145	MIMAT0000437	FDA approved	0.012	0.708515	0.543277	0.0684	0.340513	0.174043	0.887815	0.0277351	0.844483	0.545266	0.223277	3.69203e-05	0.989651	0.446084	Downregulation
6256	trifluridine	miR-145	MIMAT0000437	FDA approved	0.001	0.952102	0.58993	0.661502	0.392322	0.924327	0.267418	0.364852	0.397437	0.00138488	0.00143166	0.0196418	0.0533992	0.385479	Downregulation
8424	tropine	miR-145	MIMAT0000437	FDA unapproved	0.04	0.757955	0.477691	0.469025	0.889088	0.605359	0.32867	0.45503	0.769685	0.999831	3.66174e-06	0.998471	0.267906	0.584893	Upregulation
5289501	TTNPB	miR-145	MIMAT0000437	FDA unapproved	0.01	0.815018	0.939724	0.99921	0.706978	0.414546	0.11454	0.776856	0.287149	0.00080035	0.000259335	0.000490635	0.0206286	0.423017	Downregulation
2051	tyrphostin AG-1478	miR-145	MIMAT0000437	FDA unapproved	0.028	0.478621	0.940398	0.993304	0.55297	0.965034	0.127392	0.641026	1	0.00381178	0.999746	0.109546	0.986287	0.649845	Upregulation
3000706	valinomycin	miR-145	MIMAT0000437	FDA unapproved	0.026	0.936909	0.733602	0.941499	0.999161	0.996491	0.108953	0.279863	0.96131	0.524104	4.45251e-05	0.000697626	0.466823	0.579121	Upregulation
3121	valproic acid	miR-145	MIMAT0000437	FDA approved	0	0.920651	0.782986	0.501514	0.71346	0.37145	0.767823	0.999972	0.0776166	0.0333445	0.980706	0.99849	0.999953	0.678997	Upregulation
5311	vorinostat	miR-145	MIMAT0000437	FDA approved	0	0.96669	0.90023	0.991152	0.820966	0.942543	0.15885	0.991163	0.413849	0.00262493	0.996101	0.00424547	0.97834	0.680563	Upregulation
265237	withaferin A	miR-145	MIMAT0000437	FDA unapproved	0.032	0.970336	0.398537	0.720772	0.515536	0.476882	0.0136524	0.361645	0.00465436	0.00101695	4.27167e-06	0.179674	0.589377	0.352674	Downregulation
1203	(+/-)-catechin	miR-155	MIMAT0000646	FDA unapproved	0.035	0.369373	0.78528	0.879474	0.5	0.523738	0.712142	0.535597	0.925975	0.0209096	0.957746	0.9913	0.0209497	0.601874	Upregulation
71684386	11-deoxy-16,16-dimethylprostaglandin E2	miR-155	MIMAT0000646	FDA unapproved	0.039	0.885546	0.84348	0.718844	0.569028	0.990667	0.41528	0.99041	0.0265811	0.000128864	0.0119963	0.991756	0.668535	0.592688	Upregulation
5283014	12,13-EODE	miR-155	MIMAT0000646	FDA unapproved	0.005	0.805301	0.676325	0.744126	0.5	0.598682	0.0311631	0.336803	0.0301332	0.000129271	0.000158647	0.000649526	0.992578	0.393004	Downregulation
77553	3-acetylcoumarin	miR-155	MIMAT0000646	FDA unapproved	0.05	0.907781	0.00868709	0.0373776	0.244839	0.61707	0.115052	0.0145609	0.787632	0.970278	5.82763e-05	0.000283298	0.992756	0.391365	Downregulation
441328	7-aminocephalosporanic acid	miR-155	MIMAT0000646	FDA unapproved	0.02	0.952039	0.155251	0.326137	0.500672	0.211324	0.393038	0.707811	0.0917471	0.981165	0.400242	0.0120375	0.935249	0.472226	Downregulation
6435890	abamectin	miR-155	MIMAT0000646	FDA unapproved	0.047	0.901106	0.478262	0.481333	0.753098	0.342737	0.731072	0.299298	0.0307056	0.880424	0.000502603	0.839749	0.396631	0.511243	Upregulation
5280442	acacetin	miR-155	MIMAT0000646	FDA unapproved	0.025	0.585425	0.718687	0.970929	0.661642	0.761735	0.115968	0.321674	0.999997	0.000650818	6.90404e-05	0.44412	0.26459	0.487124	Downregulation
71771	aceclofenac	miR-155	MIMAT0000646	FDA unapproved	0.035	0.996212	0.195993	0.344879	0.318119	0.22195	0.0481376	0.556112	0.628679	0.245465	0.121285	0.00503803	0.243484	0.327113	Downregulation
1981	acemetacin	miR-155	MIMAT0000646	FDA unapproved	0.041	0.0419561	0.62591	0.968837	0.414428	0.788721	0.0719325	0.572635	0.867901	0.185301	0.999939	0.99998	0.879444	0.618082	Upregulation
54676537	acenocoumarol	miR-155	MIMAT0000646	FDA approved	0.003	0.627055	0.549177	0.995504	0.346784	0.668033	0.0463747	0.59872	0.89557	0.023871	0.999853	0.630465	0.97375	0.61293	Upregulation
1986	acetazolamide	miR-155	MIMAT0000646	FDA approved	0.014	0.947566	0.494345	0.857439	0.881375	0.67119	0.614387	0.5686	0.00406256	0.0200076	0.729925	0.00336288	0.952576	0.56207	Upregulation
1989	acetohexamide	miR-155	MIMAT0000646	FDA approved	0.014	0.651983	0.497577	0.676773	0.550211	0.784399	0.0889275	0.575231	0.997062	0.00490283	0.999749	0.971923	0.00776839	0.567209	Upregulation
10745	acetylsalicylsalicylic acid	miR-155	MIMAT0000646	FDA unapproved	0.026	0.603144	0.837528	0.84438	0.180221	0.505384	0.490379	0.859998	0.413085	0.689581	0.821469	0.000603079	0.930833	0.598051	Upregulation
135398513	aciclovir	miR-155	MIMAT0000646	FDA approved	0.048	0.867589	0.35539	1	0.263413	0.723655	0.184046	0.610727	0.995	0.019157	0.640434	0.121321	0.271878	0.504384	Upregulation
3739	adipiodone	miR-155	MIMAT0000646	FDA approved	0.036	0.429679	0.554257	0.982464	0.494922	0.824248	0.0203875	0.604689	0.764169	0.00187146	0.999385	0.998537	0.0101257	0.557061	Upregulation
223997	adrenosterone	miR-155	MIMAT0000646	FDA unapproved	0.046	0.821819	0.97701	1	0.796268	0.897705	0.0427488	0.440508	0.197386	0.000378761	0.999977	0.00091898	0.0719501	0.520556	Upregulation
6100671	ajmaline	miR-155	MIMAT0000646	FDA approved	0.033	0.931853	0.807998	0.822163	0.5	0.893334	0.0207345	0.0871095	0.915709	0.00178449	0.00680018	0.000263593	0.557151	0.462075	Downregulation
2090	alexidine	miR-155	MIMAT0000646	FDA unapproved	0.04	0.218663	0.514318	0.346782	0.634113	0.601429	0.100495	0.985758	0.928195	0.107894	0.00145724	0.0314833	0.00875453	0.373279	Downregulation
104845	alfaxalone	miR-155	MIMAT0000646	FDA unapproved	0.014	0.998248	0.939201	0.999998	0.999999	0.984988	0.950501	0.997828	0.997847	0.0173814	0.992533	0.997339	0.96448	0.903362	Upregulation
2130	amantadine	miR-155	MIMAT0000646	FDA approved	0.017	0.158922	0.940529	0.964656	0.998677	0.990338	0.445974	0.572943	0.799024	0.00130317	0.000132384	0.696765	0.985629	0.629574	Upregulation
2132	ambroxol	miR-155	MIMAT0000646	FDA unapproved	0.012	0.700274	0.901767	0.999967	0.999993	0.763401	0.698206	0.878527	0.415844	0.000488389	0.181042	0.999966	0.999788	0.711605	Upregulation
37768	amikacin	miR-155	MIMAT0000646	FDA approved	0.03	0.981712	0.791788	0.0690012	0.879146	0.979492	0.607768	0.900766	0.00119037	0.993863	0.00513583	0.0112151	0.984328	0.60045	Upregulation
564	aminocaproic acid	miR-155	MIMAT0000646	FDA approved	0.003	0.928961	0.926885	0.626565	0.77909	0.907486	0.479055	0.905941	0.700446	0.00487013	0.819982	0.95174	0.993426	0.752037	Upregulation
6009	aminophenazone	miR-155	MIMAT0000646	FDA approved	0.026	0.104025	0.746397	0.236189	0.570399	0.143715	0.0103056	0.00442401	0.01008	0.000106919	5.65843e-05	0.000147049	2.72906e-05	0.152156	Downregulation
33613	amoxicillin	miR-155	MIMAT0000646	FDA approved	0.048	0.440132	0.871806	0.983906	0.999873	0.777669	0.140945	0.997483	0.999825	0.00498396	0.999941	0.112408	0.673807	0.666898	Upregulation
73341	amprolium	miR-155	MIMAT0000646	FDA unapproved	0.012	0.422037	0.832241	0.627719	0.999924	0.616441	0.0454651	0.737081	0.997	0.00966425	0.97011	0.262974	0.00202969	0.543557	Upregulation
3698	amrinone	miR-155	MIMAT0000646	FDA approved	0.012	0.610709	0.53968	0.140302	0.806154	0.443762	0.0106095	0.139546	0.0241944	3.09787e-05	0.00113382	0.00399666	0.990503	0.309218	Downregulation
2181	anabasine	miR-155	MIMAT0000646	FDA unapproved	0.001	0.00747571	0.10321	0.0670751	0.999997	0.0980552	0.0119978	0.0422416	0.858235	0.00108586	7.29028e-05	1.3156e-05	0.807795	0.249771	Downregulation
2200	antazoline	miR-155	MIMAT0000646	FDA approved	0.014	0.999547	0.942739	0.999816	0.999997	0.997134	0.884601	0.999886	0.999772	0.886722	0.997584	0.999999	0.999995	0.975649	Upregulation
14957	antimycin A	miR-155	MIMAT0000646	FDA unapproved	0.028	0.0289771	0.206422	0.309402	0.61351	0.898317	0.0634964	0.984391	0.0170274	0.55018	0.599776	0.0169829	0.614083	0.408547	Downregulation
5280443	apigenin	miR-155	MIMAT0000646	FDA unapproved	0	0.37764	0.180029	0.00515413	0.399967	0.554984	0.115891	0.613448	0.973964	0.00019733	0.000125182	0.00125768	0.151964	0.281218	Downregulation
3081545	apramycin	miR-155	MIMAT0000646	FDA unapproved	0.008	0.329215	0.912276	0.582032	0.5	0.739793	0.136398	0.631016	0.979372	0.287025	0.00167063	0.763503	0.865869	0.560681	Upregulation
444899	arachidonic acid	miR-155	MIMAT0000646	FDA unapproved	0.002	0.991699	0.972685	0.999996	0.999999	0.962344	0.882787	0.777133	0.871692	0.91924	0.974948	0.997933	0.99528	0.945478	Upregulation
68827	artemisinin	miR-155	MIMAT0000646	FDA unapproved	0.03	0.984237	0.340781	0.879419	0.835381	0.826847	0.337138	0.611663	0.986308	0.00100472	0.342468	0.99447	0.998895	0.678218	Upregulation
32170	articaine	miR-155	MIMAT0000646	FDA unapproved	0.018	0.558696	0.516498	0.619562	0.706114	0.80011	0.304124	0.948343	0.993389	0.997335	5.50944e-05	0.135088	0.999983	0.631608	Upregulation
54670067	ascorbic acid	miR-155	MIMAT0000646	FDA approved	0.034	0.0820911	0.385469	0.554705	0.776021	0.797042	0.211764	0.474571	0.967719	0.00984403	0.984737	0.240553	0.972691	0.538101	Upregulation
442004	atractyloside	miR-155	MIMAT0000646	FDA unapproved	0.032	0.999067	0.890649	0.867515	0.999878	0.986393	0.767759	0.683158	0.728542	0.000193637	0.961667	0.00356286	0.887532	0.731326	Upregulation
3000668	atropine oxide	miR-155	MIMAT0000646	FDA unapproved	0.015	0.272389	0.887868	0.114778	0.999991	0.964956	0.0845877	0.474825	0.999951	0.00413193	0.000588294	0.472983	0.942449	0.518292	Upregulation
9444	azacitidine	miR-155	MIMAT0000646	FDA approved	0.003	0.567499	0.703858	0.991931	0.338596	0.474418	0.00921681	0.427277	0.151574	0.717435	0.988441	0.00373292	0.825963	0.516662	Upregulation
15723	azacyclonol	miR-155	MIMAT0000646	FDA unapproved	0.035	0.976766	0.638034	0.999706	0.53113	0.837319	0.937197	0.836681	0.772305	0.000106766	0.098439	0.999498	0.995771	0.718579	Upregulation
15443	azaperone	miR-155	MIMAT0000646	FDA unapproved	0.02	0.722419	0.786498	0.346314	0.000631092	0.455378	0.129442	0.283787	0.143028	0.0124434	3.77301e-06	1.92561e-05	0.982061	0.321835	Downregulation
26098	azapropazone	miR-155	MIMAT0000646	FDA approved	0.032	0.812308	0.817229	0.252764	0.999994	0.11722	0.180972	0.308763	0.0551813	0.99894	0.883472	0.000918153	0.952872	0.531719	Upregulation
6479523	azlocillin	miR-155	MIMAT0000646	FDA approved	0.028	0.928592	0.73299	0.421435	0.999991	0.96241	0.0148935	0.33518	0.999984	0.0529346	1.76633e-05	0.999613	0.999928	0.620664	Upregulation
2318	benfluorex	miR-155	MIMAT0000646	FDA unapproved	0.02	0.559416	0.995956	0.999636	0.998177	0.962574	0.29463	0.320245	0.982216	0.021658	0.000446685	0.00280836	0.997584	0.594612	Upregulation
16363	benperidol	miR-155	MIMAT0000646	FDA unapproved	0.009	0.03225	0.657222	0.416282	0.693063	0.741744	0.105017	0.999289	0.0103842	0.32722	0.268326	0.78774	0.000134245	0.419889	Downregulation
7699	benzonatate	miR-155	MIMAT0000646	FDA approved	0.024	0.766977	0.856053	0.645523	0.801178	0.473585	0.468585	0.566605	0.993578	0.00423574	0.999262	0.483316	0.998362	0.671438	Upregulation
5904	benzylpenicillin	miR-155	MIMAT0000646	FDA approved	0.01	0.98649	0.838282	0.980739	0.769912	0.891043	0.542795	0.740644	0.999927	2.11331e-05	0.99508	7.92777e-05	0.753333	0.708195	Upregulation
54678490	bephenium hydroxynaphthoate	miR-155	MIMAT0000646	FDA unapproved	0.038	0.546541	0.902051	0.75337	0.956942	0.952413	0.809847	0.62129	0.984784	0.00299946	0.999964	0.997752	0.999852	0.793984	Upregulation
2351	bepridil	miR-155	MIMAT0000646	FDA approved	0.015	0.428844	0.10566	0.642386	0.329576	0.837953	0.13174	0.428304	0.7461	0.480253	0.000176245	0.997558	0.205292	0.444487	Downregulation
2353	berberine	miR-155	MIMAT0000646	FDA unapproved	0.032	0.950167	0.692237	0.878539	0.610463	0.159362	0.861886	0.935381	0.254582	0.00592312	0.003372	0.996656	0.100504	0.537423	Upregulation
16211024	beta-escin	miR-155	MIMAT0000646	FDA unapproved	0.038	0.694951	0.544827	0.451972	0.494307	0.962417	0.366239	0.929441	0.379928	0.000210882	0.996835	0.0032145	0.989154	0.567791	Upregulation
2366	betahistine	miR-155	MIMAT0000646	FDA approved	0.03	0.828843	0.713719	0.0639536	0.999998	0.985311	0.403458	0.652898	0.098547	0.0476932	0.981922	0.033207	0.76672	0.548023	Upregulation
9782	betamethasone	miR-155	MIMAT0000646	FDA approved	0.002	0.283354	0.455513	0.17123	0.455575	0.0520793	0.0724172	0.912021	0.000752827	0.00118474	7.83123e-05	3.55319e-05	0.995418	0.283305	Downregulation
2405	bisoprolol	miR-155	MIMAT0000646	FDA approved	0.012	0.999671	0.908487	0.99996	0.998981	0.993451	0.959382	0.998657	1	0.0188854	0.936236	0.999999	0.999895	0.901134	Upregulation
68844	brinzolamide	miR-155	MIMAT0000646	FDA approved	0.019	0.735602	0.0698364	0.40096	0.423043	0.866813	0.0157465	0.325753	0.996514	0.00417507	0.874451	8.82596e-05	0.241883	0.412905	Downregulation
2446	bromopride	miR-155	MIMAT0000646	FDA unapproved	0.015	0.0121715	0.548447	0.773569	0.995303	0.073207	0.000291641	1.68324e-08	0.0172083	0.758745	0.00592546	0.975331	0.0327802	0.349415	Downregulation
2448	bromperidol	miR-155	MIMAT0000646	FDA unapproved	0.006	0.548801	0.96005	0.999476	0.999997	0.48383	0.196075	0.6798	0.00175051	0.000866833	0.000434024	0.294574	0.0257111	0.432614	Downregulation
6834	brompheniramine	miR-155	MIMAT0000646	FDA approved	0.001	0.918975	0.0325004	0.0395659	0.666283	0.30873	0.672707	0.300091	0.978248	0.00412585	0.539955	0.559008	0.915746	0.494661	Downregulation
2466	bufexamac	miR-155	MIMAT0000646	FDA unapproved	0.015	0.00547652	0.789951	0.916445	0.986824	0.89318	0.102523	0.745004	0.113336	3.53174e-05	0.996653	0.995019	0.475015	0.584955	Upregulation
2474	bupivacaine	miR-155	MIMAT0000646	FDA approved	0.047	0.882014	0.210465	0.18113	0.654053	0.633322	0.197007	0.493686	0.853064	0.0434771	0.655934	0.755921	0.995618	0.546308	Upregulation
444	bupropion	miR-155	MIMAT0000646	FDA approved	0.047	0.991881	0.857365	0.583594	0.999922	0.451456	0.848679	0.938798	0.232814	0.00215488	0.236831	0.0678472	0.416741	0.55234	Upregulation
72393	butirosin	miR-155	MIMAT0000646	FDA unapproved	0.036	0.884199	0.907259	0.999966	0.888308	0.980462	0.00691476	0.525614	0.999489	0.0444169	0.000204935	0.569255	0.9995	0.650466	Upregulation
47472	butoconazole	miR-155	MIMAT0000646	FDA approved	0.048	0.774055	0.258678	0.211392	0.267934	0.458588	0.42702	0.568807	0.475306	0.000145283	1.23281e-05	0.000705076	0.39249	0.319595	Downregulation
443753	calcium pantothenate	miR-155	MIMAT0000646	FDA unapproved	0.036	0.233208	0.43349	0.947248	0.407807	0.259237	0.00332198	0.148371	0.010076	0.0130284	0.997787	0.999474	0.578411	0.419288	Downregulation
5392245	calycanthine	miR-155	MIMAT0000646	FDA unapproved	0.048	0.92962	0.500436	1	0.865869	0.462886	0.19192	0.637458	0.243537	0.000175328	0.941629	0.999968	0.995871	0.647447	Upregulation
2574	carcinine	miR-155	MIMAT0000646	FDA unapproved	0.05	0.76162	0.940932	0.590924	0.667646	0.745701	0.104452	0.62502	0.989999	0.000230918	0.998468	0.937782	0.91456	0.689778	Upregulation
2578	carmustine	miR-155	MIMAT0000646	FDA approved	0.015	0.794573	0.947075	0.999914	0.999994	0.898986	0.480606	0.440488	0.12049	0.000522408	0.00498859	8.53083e-06	0.195992	0.490303	Downregulation
27447	cefalexin	miR-155	MIMAT0000646	FDA approved	0.038	0.937744	0.315402	0.360322	0.838434	0.868048	0.206108	0.252672	0.999992	0.436421	5.09984e-05	0.994034	0.996516	0.600479	Upregulation
5362065	cefixime	miR-155	MIMAT0000646	FDA approved	0.028	0.868568	0.0729733	0.253599	0.752414	0.69243	0.438256	0.810326	0.00662714	0.0118287	0.000688448	0.886224	0.993952	0.482324	Downregulation
44187	cefoperazone	miR-155	MIMAT0000646	FDA approved	0.005	0.931413	0.40409	0.555344	0.592261	0.454814	0.0508606	0.372346	0.776452	8.65308e-05	1.19134e-06	0.000440552	0.728304	0.405534	Downregulation
43708	cefotiam	miR-155	MIMAT0000646	FDA approved	0.043	0.828897	0.796253	0.630985	0.594006	0.18112	0.266519	0.379038	0.150989	0.916556	0.00230435	0.185493	0.898129	0.485857	Downregulation
5481173	ceftazidime	miR-155	MIMAT0000646	FDA approved	0.03	0.195324	0.14719	0.0195146	0.995483	0.9532	0.0522905	0.687745	0.00933425	0.00976953	0.227697	8.18726e-06	0.379201	0.306396	Downregulation
5479529	cefuroxime	miR-155	MIMAT0000646	FDA approved	0	0.969573	0.509483	0.633399	0.456433	0.522551	0.036866	0.602148	0.125946	0.953694	0.0143877	0.00361133	0.719376	0.462289	Downregulation
2662	celecoxib	miR-155	MIMAT0000646	FDA approved	0.046	0.915536	0.915963	0.641096	0.999997	0.427486	0.0199185	0.55482	0.0220343	0.998188	0.000599606	0.000282612	0.952764	0.53739	Upregulation
442195	cephaeline	miR-155	MIMAT0000646	FDA unapproved	0.027	0.471878	0.705466	0.747954	0.70924	0.0466311	0.437744	0.997762	0.195619	0.00205126	0.994369	0.000432801	0.694344	0.500291	Upregulation
2678	cetirizine	miR-155	MIMAT0000646	FDA approved	0.011	0.765376	0.489184	0.993508	0.926487	0.999519	0.975699	0.738656	0.999925	0.0866322	0.814618	0.998162	0.974859	0.813552	Upregulation
17460	Chicago Sky Blue 6B	miR-155	MIMAT0000646	FDA unapproved	0.005	0.794903	0.292503	0.995881	0.522173	0.741627	0.0665893	0.581648	0.506797	0.00882098	0.0513415	0.226276	0.345964	0.427877	Downregulation
2708	chlorambucil	miR-155	MIMAT0000646	FDA approved	0.045	0.663817	0.0597343	1.35261e-07	0.477438	0.645613	0.256973	0.376512	0.995669	0.000143833	0.000459073	0.996515	0.961004	0.452823	Downregulation
1794427	chlorogenic acid	miR-155	MIMAT0000646	FDA unapproved	0.02	0.852003	0.0814358	0.595221	0.530024	0.866352	0.161033	0.81517	0.993202	0.141407	5.75981e-05	0.941327	0.997154	0.581199	Upregulation
5281607	chrysin	miR-155	MIMAT0000646	FDA unapproved	0.001	0.930473	0.476878	0.999402	0.681612	0.920675	0.779919	0.98931	0.986645	0.996613	0.986411	0.983999	0.999889	0.894319	Upregulation
5284373	ciclosporin	miR-155	MIMAT0000646	FDA approved	0.047	0.437781	0.520379	0.56297	0.704369	0.835466	0.0435765	0.64206	0.951151	0.971135	0.000808238	0.563635	0.996376	0.602476	Upregulation
101744	cinchonidine	miR-155	MIMAT0000646	FDA unapproved	0.042	0.987522	0.858604	1	0.531233	0.983336	0.0836421	0.748253	0.529606	0.0249562	0.0139944	0.993469	0.99521	0.645819	Upregulation
1547484	cinnarizine	miR-155	MIMAT0000646	FDA approved	0.043	0.945989	0.809958	0.819083	0.999998	0.98052	0.897355	0.931816	0.965593	0.989117	0.00959806	0.996203	0.999911	0.862095	Upregulation
2764	ciprofloxacin	miR-155	MIMAT0000646	FDA approved	0.039	0.851284	0.970868	0.999531	0.88539	0.824552	0.0439789	0.438462	0.99994	0.999746	0.41993	0.997774	0.999905	0.785947	Upregulation
14520	citiolone	miR-155	MIMAT0000646	FDA unapproved	0.01	0.323983	0.0160965	0.00422248	0.43011	0.233603	0.549688	0.152105	0.876388	0.000371939	0.166756	0.966125	0.609446	0.360741	Downregulation
2780	clebopride	miR-155	MIMAT0000646	FDA unapproved	0.032	0.956017	0.741543	0.999956	0.721172	0.864639	0.608617	0.573684	0.789647	0.0109359	0.0196389	7.74746e-05	0.999635	0.60713	Upregulation
2782	clemizole	miR-155	MIMAT0000646	FDA unapproved	0.044	0.966658	0.864828	0.943675	0.999994	0.520674	0.57817	0.263615	0.17068	0.000521636	0.000296722	0.000533551	0.977099	0.523895	Upregulation
446598	clindamycin	miR-155	MIMAT0000646	FDA approved	0.01	0.957806	0.428522	0.471648	0.874056	0.351024	0.241362	0.677801	0.00135814	0.000438226	0.000225575	0.591342	0.946003	0.461799	Downregulation
2794	clofazimine	miR-155	MIMAT0000646	FDA approved	0.035	0.00563625	0.0867515	0.000513076	0.00229631	0.232735	0.000730966	0.000600115	0.0925671	0.000121078	0.000298243	0.000432565	0.145456	0.0473449	Downregulation
1548953	clomifene	miR-155	MIMAT0000646	FDA approved	0.014	0.0632188	0.694772	1.24491e-05	0.999997	0.816595	0.0470046	0.952464	0.705934	0.000177702	0.821196	0.000808924	0.338285	0.453372	Downregulation
2801	clomipramine	miR-155	MIMAT0000646	FDA approved	0.045	0.712981	0.62363	0.645975	7.52492e-05	0.896451	0.151431	0.42837	0.997699	0.982368	0.00477842	0.977192	0.970492	0.615954	Upregulation
6167	colchicine	miR-155	MIMAT0000646	FDA approved	0.01	0.968154	0.86498	0.978937	0.999998	0.971987	0.362194	0.803617	0.00329406	0.000677894	0.999901	0.0042157	0.999875	0.663152	Upregulation
47936	colforsin	miR-155	MIMAT0000646	FDA unapproved	0.05	0.729449	0.826467	0.871372	0.575938	0.840565	0.265478	0.832088	0.137365	0.882287	0.00221406	0.999761	0.987266	0.662521	Upregulation
5311054	colistin	miR-155	MIMAT0000646	FDA approved	0.017	0.989853	0.496639	0.721266	0.127503	0.9703	0.0214745	3.62301e-05	0.999685	0.00892063	0.916659	0.205118	0.276448	0.477825	Downregulation
5753	corticosterone	miR-155	MIMAT0000646	FDA unapproved	0.013	0.877829	0.116593	0.0877895	0.527465	0.574132	0.455667	0.435046	0.085388	0.996497	0.0377616	0.00141114	0.938056	0.427803	Downregulation
222786	cortisone	miR-155	MIMAT0000646	FDA unapproved	0.049	0.585611	0.0130339	0.0385334	0.274788	0.134004	0.00599047	0.459482	0.000153314	0.00275156	0.0537263	0.98917	0.997019	0.296189	Downregulation
92766	corynanthine	miR-155	MIMAT0000646	FDA unapproved	0.05	0.607093	0.205705	0.0191427	0.00734681	0.765685	0.67349	0.192248	0.999894	0.991785	0.000221941	0.367089	0.964742	0.48287	Downregulation
854019	cotinine	miR-155	MIMAT0000646	FDA unapproved	0.033	0.995906	0.895288	1	0.509636	0.908829	0.353994	0.791852	0.897907	0.177599	0.30106	0.0231118	0.999779	0.65458	Upregulation
9949821	CP-863187	miR-155	MIMAT0000646	FDA unapproved	0.04	0.840149	0.694407	0.00123644	0.620538	0.694804	0.225207	0.603002	0.092526	0.0128227	0.998707	0.999758	0.999201	0.565196	Upregulation
2882	cromoglicic acid	miR-155	MIMAT0000646	FDA approved	0.008	0.648798	0.0310996	0.0958621	0.339518	0.477864	0.0307308	0.427021	0.00123507	0.499396	0.136065	0.999329	0.993499	0.390035	Downregulation
6726	cyclizine	miR-155	MIMAT0000646	FDA approved	0.043	0.674641	0.809096	0.981114	0.999988	0.960652	0.0988517	0.513437	0.999939	0.00568535	0.999495	0.0326597	0.879635	0.662933	Upregulation
2895	cyclobenzaprine	miR-155	MIMAT0000646	FDA approved	0.031	0.0915529	0.521452	0.547512	0.691464	0.975519	0.0682444	0.494226	0.561648	0.883837	0.0127754	0.987018	0.549394	0.532054	Upregulation
6914273	dantrolene	miR-155	MIMAT0000646	FDA approved	0.024	0.921192	0.603835	0.439626	0.999998	0.22087	0.307405	0.75837	0.247298	0.952722	0.071445	0.0953658	0.997225	0.551279	Upregulation
2955	dapsone	miR-155	MIMAT0000646	FDA approved	0.014	0.380907	0.497528	0.821305	0.999879	0.148555	0.398923	0.577549	0.553116	0.0084879	0.322291	0.00109861	0.00182824	0.392622	Downregulation
10921	decamethonium bromide	miR-155	MIMAT0000646	FDA unapproved	0.021	0.68662	0.936758	0.933197	0.777959	0.717595	0.0106677	0.305578	0.115064	0.00050978	0.999974	0.000625508	0.00973977	0.457857	Downregulation
6674	dehydrocholic acid	miR-155	MIMAT0000646	FDA unapproved	0.001	0.998758	0.165321	0.617013	0.000153926	0.421881	0.457474	0.497781	0.0019538	0.0819742	9.94992e-06	0.000134682	0.889447	0.344325	Downregulation
441727	delsoline	miR-155	MIMAT0000646	FDA unapproved	0.003	0.565181	0.295354	0.105812	0.610425	0.0442685	0.00644723	0.724299	0.801379	0.0264224	1.3758e-05	0.0204284	0.999156	0.349932	Downregulation
220401	demecolcine	miR-155	MIMAT0000646	FDA unapproved	0.017	0.992247	0.811688	0.991146	3.39031e-05	0.901789	0.102383	0.861036	0.965639	4.132e-05	9.69113e-05	0.00218861	0.772815	0.533425	Upregulation
203911	deptropine	miR-155	MIMAT0000646	FDA unapproved	0.007	0.92813	0.891688	0.999798	0.710189	0.252691	0.0632539	0.792233	0.0494516	0.000283709	0.985802	0.996168	0.216427	0.573843	Upregulation
39912	dexibuprofen	miR-155	MIMAT0000646	FDA unapproved	0.05	0.671239	0.429489	0.556718	0.301231	0.273232	0.237253	0.987538	0.0309288	0.000173533	0.000129307	0.00109173	0.845578	0.361217	Downregulation
5360696	dextromethorphan	miR-155	MIMAT0000646	FDA approved	0.021	0.774452	0.911741	0.877554	0.677761	0.915373	0.0642254	0.662614	0.987148	0.0470778	0.104816	0.00137704	0.999017	0.585263	Upregulation
65808	dexverapamil	miR-155	MIMAT0000646	FDA unapproved	0.02	0.132399	0.936541	0.614273	0.656335	0.00848636	0.0306296	0.840017	0.00183544	0.0215754	0.112659	0.999399	0.970817	0.443747	Downregulation
3042	dicycloverine	miR-155	MIMAT0000646	FDA approved	0.002	0.632324	0.814807	0.478714	0.999998	0.451312	0.0798393	0.65217	0.00903894	0.000574531	0.000773495	0.991601	0.998782	0.509161	Upregulation
3052	diethylcarbamazine	miR-155	MIMAT0000646	FDA approved	0.031	0.754341	0.363767	0.674857	0.630351	0.234708	0.209716	0.743275	0.558345	0.142214	0.000262581	0.973348	0.999959	0.523762	Upregulation
448537	diethylstilbestrol	miR-155	MIMAT0000646	FDA approved	0.041	0.926198	0.391909	0.000373371	0.999997	0.614861	0.0287946	0.554845	0.00875968	0.00155183	0.00187521	0.368229	0.998821	0.408018	Downregulation
3059	diflunisal	miR-155	MIMAT0000646	FDA approved	0.005	0.813241	0.9364	1	0.999212	0.979844	0.0688448	0.898729	0.0449714	0.99761	8.39987e-06	2.06491e-06	0.984104	0.64358	Upregulation
4369270	digitoxigenin	miR-155	MIMAT0000646	FDA unapproved	0.005	0.911155	0.441798	0.611054	0.395191	0.849964	0.0450893	0.94898	0.989713	0.0483169	0.964353	0.998475	0.904686	0.675731	Upregulation
439369	dihydrostreptomycin	miR-155	MIMAT0000646	FDA unapproved	0.025	0.842402	0.572724	0.82009	0.613366	0.611997	0.167403	0.998912	0.109869	0.000163432	0.000887621	0.343812	6.15439e-05	0.423474	Downregulation
5280360	dinoprostone	miR-155	MIMAT0000646	FDA approved	0.001	0.00107673	0.502732	0.425084	0.998437	0.726097	0.0125477	0.193048	0.0164161	0.241772	0.123832	0.0282953	0.718204	0.332295	Downregulation
8569	dioxybenzone	miR-155	MIMAT0000646	FDA unapproved	0.017	0.937324	0.338723	0.662327	0.532912	0.0666918	0.128479	0.134076	0.0957515	0.441051	0.0231167	0.00106552	0.972629	0.361179	Downregulation
10831	diperodon	miR-155	MIMAT0000646	FDA unapproved	0.025	0.994177	0.903333	0.998684	0.999961	0.95641	0.996626	0.510666	0.998563	0.765847	0.000100702	0.00266161	0.999804	0.760569	Upregulation
3105	dipivefrine	miR-155	MIMAT0000646	FDA approved	0.019	0.702446	0.138339	0.0576748	0.559814	0.248282	0.755106	0.47623	0.0157112	0.995576	0.042743	0.000252374	0.977074	0.414104	Downregulation
3108	dipyridamole	miR-155	MIMAT0000646	FDA approved	0.017	0.0591307	0.28639	0.526632	0.745448	0.142081	0.608713	0.00152738	0.85726	0.0268964	2.12702e-05	0.124836	0.999141	0.36484	Downregulation
6473883	dirithromycin	miR-155	MIMAT0000646	FDA approved	0.009	0.286669	0.355687	0.0342688	0.541781	0.913205	0.923017	0.459803	0.00142386	0.00107301	0.996235	0.999953	0.00832102	0.46012	Downregulation
180081	dizocilpine	miR-155	MIMAT0000646	FDA unapproved	0.008	0.825528	0.797381	0.7177	0.509512	0.814943	0.802811	0.980561	0.980734	0.00575804	0.996584	0.0485362	0.980611	0.705055	Upregulation
2116	dl-alpha tocopherol	miR-155	MIMAT0000646	FDA unapproved	0.011	0.529698	0.296662	0.189888	0.000246352	0.94157	0.135747	0.32687	0.999977	0.517827	0.32361	0.12708	0.889603	0.439898	Downregulation
3132	DL-thiorphan	miR-155	MIMAT0000646	FDA unapproved	0.002	0.99076	0.910645	0.999819	0.609526	0.981493	0.879282	0.998124	0.154243	0.129173	0.999971	0.003762	0.99985	0.721387	Upregulation
5284549	dorzolamide	miR-155	MIMAT0000646	FDA approved	0.026	0.979832	0.657595	0.00041504	0.576785	0.496022	0.0676318	0.62698	0.0756416	0.104047	0.0218046	0.0029428	0.300349	0.325837	Downregulation
31703	doxorubicin	miR-155	MIMAT0000646	FDA approved	0.013	0.996127	0.763853	0.999548	0.886902	0.994179	0.794567	0.998838	0.999436	0.937445	0.998191	0.999585	0.999874	0.947379	Upregulation
3169	dropropizine	miR-155	MIMAT0000646	FDA unapproved	0.017	0.992089	0.724339	0.935254	0.756708	0.575283	0.62954	0.0432981	0.928609	0.00110916	0.986935	0.575272	0.833785	0.665185	Upregulation
8307	edrophonium chloride	miR-155	MIMAT0000646	FDA approved	0.006	0.81885	0.677257	0.00320217	0.425429	0.654219	0.0306314	0.27436	0.959366	0.0023465	0.99995	0.000299638	0.999197	0.487092	Downregulation
3213	ellipticine	miR-155	MIMAT0000646	FDA unapproved	0.007	0.864472	0.536043	0.0035305	0.999958	0.806717	0.169177	0.992422	0.067172	0.000545619	0.00086993	0.000275185	0.837422	0.439884	Downregulation
10219	emetine	miR-155	MIMAT0000646	FDA unapproved	0.021	0.0201794	0.768585	0.068853	0.655103	0.605177	0.469377	0.780569	0.048117	0.113141	0.000133469	0.000998809	0.910479	0.370059	Downregulation
3242	epirizole	miR-155	MIMAT0000646	FDA unapproved	0.024	0.746108	0.325299	4.49518e-09	0.542936	0.112835	0.0979523	0.952413	0.991374	0.000187159	0.00128014	0.0011982	0.975245	0.395569	Downregulation
5756	estriol	miR-155	MIMAT0000646	FDA approved	0.013	0.608847	0.185273	0.241984	0.508192	0.95845	0.747736	0.464089	0.996163	0.00466088	0.811644	0.999805	0.999655	0.627208	Upregulation
5284555	estropipate	miR-155	MIMAT0000646	FDA approved	0.016	0.411042	0.172095	0.0517809	0.457676	0.329211	0.0807038	0.805817	0.00135328	0.00127931	0.000795147	0.00337938	0.691578	0.250559	Downregulation
3293	ethoxyquin	miR-155	MIMAT0000646	FDA unapproved	0.012	0.912922	0.858945	0.845494	0.743039	0.970725	0.717851	0.0061015	0.896184	0.00621965	0.0191319	6.53342e-05	0.553704	0.544199	Upregulation
3308	etodolac	miR-155	MIMAT0000646	FDA approved	0.015	0.996406	0.949557	1	0.509819	0.386183	0.221317	0.402328	0.704638	0.0891446	0.999884	0.000203782	0.706485	0.580497	Upregulation
36462	etoposide	miR-155	MIMAT0000646	FDA approved	0.049	0.110507	0.777958	0.784727	0.939859	0.695767	0.153247	0.612023	0.438904	0.000268329	0.998248	0.0570469	0.00417938	0.464395	Downregulation
3332	felbinac	miR-155	MIMAT0000646	FDA unapproved	0.018	0.667291	0.94949	0.997009	0.715159	0.680705	0.267121	0.818625	0.99992	0.000866117	0.00392257	0.122376	0.125957	0.529037	Upregulation
3335	fenbufen	miR-155	MIMAT0000646	FDA unapproved	0.017	0.929478	0.418555	0.328027	0.823165	0.810778	0.814568	0.998884	0.0114092	0.00175197	0.889369	0.993723	0.838269	0.654831	Upregulation
3339	fenofibrate	miR-155	MIMAT0000646	FDA approved	0.003	0.667486	0.609786	0.0690218	0.999896	0.757473	0.149699	0.303295	0.219294	4.53188e-05	2.54029e-05	0.00109576	0.997256	0.397865	Downregulation
3342	fenoprofen	miR-155	MIMAT0000646	FDA approved	0.032	0.0300818	0.34677	0.568052	0.384022	0.498725	0.0512899	0.719832	0.617092	0.716892	0.000131806	0.00277822	0.0616271	0.333108	Downregulation
3343	fenoterol	miR-155	MIMAT0000646	FDA approved	0.05	0.545168	0.485291	0.13069	0.645406	0.8837	0.0258199	0.628633	0.00664947	0.0127834	1.33339e-05	0.83414	0.998018	0.433026	Downregulation
57363	finasteride	miR-155	MIMAT0000646	FDA approved	0.024	0.696429	0.737243	0.668321	0.560407	0.572893	0.106744	0.378625	0.160677	0.859474	0.000148658	0.00431168	0.994529	0.478317	Downregulation
3356	flecainide	miR-155	MIMAT0000646	FDA approved	0.012	0.248111	0.496642	0.298174	0.999985	0.513544	0.587504	0.754218	0.873299	0.00389801	0.458646	0.000454143	0.970518	0.517083	Upregulation
15209	fludroxycortide	miR-155	MIMAT0000646	FDA approved	0.033	0.581954	0.280676	0.347299	0.668049	0.13299	0.516626	0.520886	0.994546	0.206941	0.00198948	0.813194	0.865595	0.494229	Downregulation
3371	flufenamic acid	miR-155	MIMAT0000646	FDA unapproved	0.031	0.890061	0.26971	0.0981585	0.368356	0.564823	0.323708	0.453672	0.0344384	7.08707e-05	0.0213091	0.00173561	0.969834	0.33299	Downregulation
3374	flumequine	miR-155	MIMAT0000646	FDA unapproved	0.004	0.128246	0.526568	0.308152	0.740985	0.360053	0.00626676	0.000133987	0.0085183	0.00058702	6.11303e-06	0.116718	0.837871	0.252842	Downregulation
82153	flunisolide	miR-155	MIMAT0000646	FDA approved	0.045	0.701967	0.969558	1	0.690275	0.902761	0.274599	0.763605	0.0161294	8.31727e-05	0.999994	0.00306673	0.0040822	0.527177	Upregulation
9642	fluocinonide	miR-155	MIMAT0000646	FDA approved	0.025	0.918731	0.809249	0.887075	0.554486	0.584288	0.291715	0.691488	0.172108	0.463967	0.00151653	0.000986921	0.951031	0.52722	Upregulation
3386	fluoxetine	miR-155	MIMAT0000646	FDA approved	0.02	0.659831	0.211276	0.326248	4.72394e-05	0.882151	0.269011	0.248189	0.106131	0.0120672	0.155654	0.000229729	0.409325	0.273347	Downregulation
5281881	flupentixol	miR-155	MIMAT0000646	FDA approved	0.002	0.286926	0.407947	0.69535	0.999995	0.948615	0.583252	0.972011	0.245301	0.353368	0.000146954	0.0375618	0.962586	0.541088	Upregulation
3372	fluphenazine	miR-155	MIMAT0000646	FDA approved	0.009	0.922063	0.878151	0.872483	0.644243	0.85363	0.00847193	0.607404	0.929018	0.0176935	0.999957	0.817436	0.998503	0.712421	Upregulation
3397	flutamide	miR-155	MIMAT0000646	FDA approved	0.047	0.996299	0.872431	0.999996	0.998284	0.999134	0.917511	0.975027	0.993473	0.0308301	0.611784	0.458008	0.999258	0.821003	Upregulation
5324346	fluvoxamine	miR-155	MIMAT0000646	FDA approved	0.029	0.947575	0.923132	0.999728	0.710686	0.991807	0.529326	0.919257	0.83747	0.000869429	0.927582	0.00132508	0.999981	0.732395	Upregulation
3418	fosfosal	miR-155	MIMAT0000646	FDA unapproved	0.007	0.264625	0.557068	0.522019	0.530856	0.961932	0.0862889	0.00148152	0.986099	0.00101684	5.02587e-05	0.888289	0.999138	0.483239	Downregulation
104741	fulvestrant	miR-155	MIMAT0000646	FDA approved	0.046	0.959127	0.928494	0.999982	0.607761	0.667739	0.96946	0.82019	0.147418	0.00068699	0.996105	0.990827	0.254218	0.695167	Upregulation
5323714	furazolidone	miR-155	MIMAT0000646	FDA approved	0.047	0.963283	0.250955	0.613927	0.712214	0.788423	0.645142	0.616058	0.8678	0.49523	0.999771	0.999802	0.998946	0.745963	Upregulation
3440	furosemide	miR-155	MIMAT0000646	FDA approved	0.031	0.889263	0.864719	0.976241	0.738697	0.242184	0.171378	0.999212	0.000777506	0.859504	0.994337	1.71589e-06	0.0406399	0.564746	Upregulation
3002119	fursultiamine	miR-155	MIMAT0000646	FDA unapproved	0.007	0.940622	0.992075	1	0.999979	0.480854	0.86378	0.251078	0.0528322	0.00224393	0.000277307	0.999992	0.948115	0.627654	Upregulation
3447	gabexate	miR-155	MIMAT0000646	FDA unapproved	0.022	0.100496	0.209741	0.540517	0.000149392	0.150182	0.902254	0.462946	0.288897	0.989833	3.51647e-05	0.00425575	0.5823	0.352634	Downregulation
135398740	ganciclovir	miR-155	MIMAT0000646	FDA approved	0.012	0.592423	0.142904	0.000171958	0.609371	0.215001	0.0500815	0.512858	0.182625	0.909022	0.17708	0.00099203	0.135837	0.29403	Downregulation
5288382	geldanamycin	miR-155	MIMAT0000646	FDA unapproved	0.013	0.897004	0.277858	0.0204663	0.59162	0.929779	0.0489445	0.610809	0.00386124	0.01041	0.0791417	0.00194967	0.999042	0.372574	Downregulation
3474	glafenine	miR-155	MIMAT0000646	FDA unapproved	0.018	0.344255	0.829379	0.318034	0.567879	0.310032	0.612235	0.863098	0.0662898	0.988969	0.00138281	0.673373	0.323309	0.49152	Downregulation
3488	glibenclamide	miR-155	MIMAT0000646	FDA approved	0.034	0.0766282	0.104412	0.914998	0.4276	0.180879	0.949195	0.560346	0.0186595	0.00186299	0.983498	0.997637	0.0109183	0.435553	Downregulation
3475	gliclazide	miR-155	MIMAT0000646	FDA approved	0.008	0.284012	0.52135	0.124094	0.623179	0.129314	0.0320569	0.178135	0.00183046	0.0443187	2.27214e-05	0.000439306	0.133339	0.172674	Downregulation
6890	gramine	miR-155	MIMAT0000646	FDA unapproved	0.002	0.984479	0.91055	0.994285	0.760144	0.88653	0.149439	0.351226	0.974561	0.593338	0.999963	0.000303758	0.999542	0.71703	Upregulation
441140	griseofulvin	miR-155	MIMAT0000646	FDA approved	0.037	0.315644	0.982114	0.900218	0.999989	0.183734	0.674891	0.404374	0.152613	0.00105362	0.160311	0.998153	0.998783	0.564323	Upregulation
3516	guaifenesin	miR-155	MIMAT0000646	FDA approved	0.005	0.983815	0.601487	0.684027	0.5	0.93015	0.831966	0.997451	0.881746	0.203902	0.994791	0.00326258	0.0222898	0.636241	Upregulation
38521	guanadrel	miR-155	MIMAT0000646	FDA approved	0.029	0.605142	0.959712	0.979807	0.406629	0.59532	0.13989	0.505445	0.993344	0.000294045	2.0526e-05	0.435881	0.38324	0.500394	Upregulation
37393	halofantrine	miR-155	MIMAT0000646	FDA approved	0.046	0.671903	0.468405	0.830711	0.29599	0.835433	0.276342	0.780123	0.738432	0.000447287	0.952234	0.680145	0.994034	0.627016	Upregulation
3559	haloperidol	miR-155	MIMAT0000646	FDA approved	0.003	0.967358	0.562282	0.804088	0.536778	0.430083	0.82335	0.871255	0.116119	0.00135544	0.185102	0.384162	0.122566	0.483708	Downregulation
5281404	harman	miR-155	MIMAT0000646	FDA unapproved	0.008	0.371973	0.864871	0.54461	0.82683	0.939875	0.131197	0.817502	0.999943	0.113354	0.988425	0.999937	0.999995	0.716543	Upregulation
68094	harmol	miR-155	MIMAT0000646	FDA unapproved	0.035	0.711977	0.554927	0.935736	0.520371	0.604475	0.925127	0.947847	0.0613274	0.0142462	3.97962e-05	0.0001287	0.992662	0.522405	Upregulation
906426	heliotrine	miR-155	MIMAT0000646	FDA unapproved	0.033	0.987573	0.854172	0.475859	0.999998	0.912972	0.381243	0.741659	0.000610639	0.999594	8.98957e-06	0.000338768	0.999859	0.612824	Upregulation
3590	heptaminol	miR-155	MIMAT0000646	FDA unapproved	0.002	0.71423	0.570692	0.922949	0.490083	0.88734	0.43404	0.554643	0.510489	0.895961	0.000207027	0.750465	0.967526	0.641552	Upregulation
72281	hesperetin	miR-155	MIMAT0000646	FDA approved	0.006	0.969729	0.301318	0.354673	0.725026	0.730322	0.873254	0.959019	0.999771	0.998356	1.97851e-05	0.48578	0.960582	0.696487	Upregulation
192197	hexestrol	miR-155	MIMAT0000646	FDA unapproved	0.039	0.991929	0.749414	0.990438	0.850697	0.861078	0.140858	0.975347	0.992919	0.67049	0.997485	0.954158	0.981973	0.846399	Upregulation
3634	hycanthone	miR-155	MIMAT0000646	FDA unapproved	0.031	0.101363	0.90637	0.808828	0.999996	0.743697	0.070777	0.345366	0.941373	0.999095	0.999975	0.999645	0.854389	0.730906	Upregulation
3646	hydrocotarnine	miR-155	MIMAT0000646	FDA unapproved	0.003	0.277114	0.781309	1	0.597419	0.973897	0.0420035	0.928835	0.997514	0.00324308	0.00112301	0.999737	0.559887	0.59684	Upregulation
5280567	hymecromone	miR-155	MIMAT0000646	FDA unapproved	0.018	0.308698	0.109061	0.131045	0.663291	0.726319	0.13807	0.188636	0.0100507	0.000420217	0.162863	0.0116945	0.264618	0.22623	Downregulation
154417	hyoscyamine	miR-155	MIMAT0000646	FDA approved	0.036	0.992878	0.936536	0.999482	0.73186	0.962263	0.618345	0.889911	0.89404	0.000545095	0.996907	0.977828	0.982617	0.831934	Upregulation
104838	imipenem	miR-155	MIMAT0000646	FDA approved	0.03	0.542571	0.19337	0.0219124	0.999997	0.143024	0.0422811	0.471447	0.101897	0.00245126	0.000112959	0.9999	0.986874	0.375487	Downregulation
3696	imipramine	miR-155	MIMAT0000646	FDA approved	0.002	0.628283	0.242674	0.00362208	0.985183	0.921894	0.104278	0.541956	0.878871	0.999657	0.0226585	0.978976	0.999939	0.608999	Upregulation
3702	indapamide	miR-155	MIMAT0000646	FDA approved	0.016	0.73771	0.505206	0.601852	0.569927	0.716867	0.418722	0.69581	0.994707	6.42908e-05	0.00129454	0.046551	0.0279089	0.443052	Downregulation
3730	iohexol	miR-155	MIMAT0000646	FDA approved	0.045	0.98263	0.873131	0.522517	0.999994	0.528054	0.470956	0.3341	0.975377	0.128759	0.00846651	0.965422	0.00176652	0.565931	Upregulation
6912226	ionomycin	miR-155	MIMAT0000646	FDA unapproved	0.05	0.523592	0.476318	0.31404	0.5	0.665119	0.081139	0.91122	0.99995	0.075383	0.991303	0.999957	0.798132	0.611346	Upregulation
3741	ioversol	miR-155	MIMAT0000646	FDA unapproved	0.003	0.736427	0.827207	0.20352	0.999997	0.746871	0.0975754	0.910561	0.989268	0.0569811	0.00364209	0.0303127	0.848718	0.53759	Upregulation
127516	isoflupredone	miR-155	MIMAT0000646	FDA unapproved	0.004	0.988713	0.141866	0.357189	0.539213	0.842124	0.732766	0.534365	0.667814	0.000277681	0.5992	0.00322377	0.963476	0.530852	Upregulation
22297	isometheptene	miR-155	MIMAT0000646	FDA approved	0.047	0.644761	0.275049	0.247664	0.67952	0.783333	0.110413	0.553599	0.987726	0.3218	0.0102634	0.99998	0.996295	0.550867	Upregulation
3784	isradipine	miR-155	MIMAT0000646	FDA approved	0.034	0.723393	0.772793	0.949444	0.552885	0.338317	0.263129	0.550156	0.0781213	0.000237263	0.00149761	0.994197	0.0616908	0.440488	Downregulation
5282165	josamycin	miR-155	MIMAT0000646	FDA approved	0.035	0.691735	0.674218	0.0209522	0.514977	0.169405	0.324503	0.573023	0.00360992	1.74502e-05	0.00152906	0.999993	0.000709336	0.331223	Downregulation
3825	ketoprofen	miR-155	MIMAT0000646	FDA approved	0.038	0.986911	0.948975	0.889292	0.999998	0.953345	0.474905	0.252573	0.99932	0.000131643	5.55109e-05	0.0215357	0.999496	0.627212	Upregulation
3826	ketorolac	miR-155	MIMAT0000646	FDA approved	0.025	0.94406	0.931362	0.99476	0.610534	0.951769	0.07854	0.492773	0.999931	4.68692e-05	0.0313154	0.309495	0.983355	0.610662	Upregulation
3828	khellin	miR-155	MIMAT0000646	FDA unapproved	0.041	0.974008	0.843266	0.999786	0.523665	0.972187	0.0385801	0.536784	0.780362	9.14376e-06	0.27515	0.999584	0.999824	0.661934	Upregulation
3830	kinetin	miR-155	MIMAT0000646	FDA unapproved	0.001	0.0760253	0.810455	0.426409	0.704628	0.788569	0.931403	0.856817	0.171182	0.0991211	0.000126364	0.0386465	0.924138	0.485627	Downregulation
656630	lanatoside C	miR-155	MIMAT0000646	FDA unapproved	0.046	0.743202	0.633666	0.694876	0.668848	0.922864	0.660359	0.434785	0.999237	0.906084	0.997654	0.919438	0.732475	0.776124	Upregulation
47499	latamoxef	miR-155	MIMAT0000646	FDA approved	0	0.982815	0.911545	0.963971	0.592692	0.383939	0.219602	0.672352	0.448846	0.961252	0.498547	0.995155	0.998948	0.719139	Upregulation
3902	letrozole	miR-155	MIMAT0000646	FDA approved	0.011	0.839321	0.933878	0.922906	0.68065	0.225781	0.763718	0.560516	0.149059	0.0121491	0.000186633	0.982907	0.996368	0.588953	Upregulation
6047	levodopa	miR-155	MIMAT0000646	FDA approved	0.02	0.998723	0.700906	0.430516	0.499672	0.124834	0.89565	0.0487008	0.139859	0.0614698	0.606609	0.000773545	0.999167	0.458907	Downregulation
72287	levomepromazine	miR-155	MIMAT0000646	FDA approved	0.035	0.824091	0.84126	0.990357	0.591387	0.967306	0.00902872	1.1477e-08	0.999973	0.0149931	3.04828e-05	0.0165308	0.659663	0.492885	Downregulation
23666112	levothyroxine sodium	miR-155	MIMAT0000646	FDA approved	0	0.848773	0.486761	0.175727	0.376383	0.504643	0.194709	0.393237	0.945102	0.000369635	0.00159914	1.05575e-06	0.0657854	0.332758	Downregulation
28864	lisuride	miR-155	MIMAT0000646	FDA approved	0.009	0.937248	0.776638	0.995988	0.5	0.651481	0.184479	0.491364	0.728073	0.732491	0.00163894	0.998831	0.867736	0.655497	Upregulation
442646	lobelanidine	miR-155	MIMAT0000646	FDA unapproved	0.036	0.769819	0.579058	0.519917	0.708948	0.845194	0.146042	0.58133	0.324706	0.138036	0.999977	0.998927	0.999554	0.634292	Upregulation
5284585	loracarbef	miR-155	MIMAT0000646	FDA approved	0.038	0.880519	0.972245	0.954149	0.999999	0.911089	0.165564	0.735754	0.626841	0.652634	0.979279	0.98824	0.00244518	0.739063	Upregulation
3964	loxapine	miR-155	MIMAT0000646	FDA approved	0.015	0.795903	0.922987	0.861133	0.985981	0.576646	0.0707148	0.28585	0.932183	0.015135	0.934378	0.963462	0.813255	0.679802	Upregulation
5280445	luteolin	miR-155	MIMAT0000646	FDA unapproved	0.016	0.0216576	0.502911	0.703535	0.681829	0.64341	0.562788	0.541399	0.00625367	0.000173149	0.912679	0.277401	0.27113	0.427097	Downregulation
3973	LY-294002	miR-155	MIMAT0000646	FDA unapproved	0.008	0.225684	0.309264	0.409383	0.610751	0.0140124	0.00841299	0.286601	0.744963	0.000414311	0.00231721	0.331656	0.998203	0.328472	Downregulation
72378	lycorine	miR-155	MIMAT0000646	FDA unapproved	0.029	0.957723	0.71582	0.8455	0.709549	0.816369	0.621368	0.525598	0.120939	0.514783	0.000132315	2.90935e-05	0.992303	0.568343	Upregulation
3998	mafenide	miR-155	MIMAT0000646	FDA unapproved	0.019	0.435219	0.985727	0.995976	0.982972	0.513051	0.0560244	0.535544	0.999983	0.000906872	0.997922	0.00016467	0.982605	0.623841	Upregulation
4011	maprotiline	miR-155	MIMAT0000646	FDA approved	0.007	0.177481	0.955841	1	0.999529	0.924364	0.116188	0.533305	0.999304	0.995965	2.01742e-05	0.528395	0.999501	0.685824	Upregulation
4031	mebeverine	miR-155	MIMAT0000646	FDA unapproved	0.02	0.973907	0.377573	4.88794e-05	0.236207	0.45371	0.677422	0.805722	0.477984	0.000220074	3.55203e-06	0.999991	0.261904	0.438724	Downregulation
4037	meclofenamic acid	miR-155	MIMAT0000646	FDA approved	0.042	0.995651	0.480204	0.44395	0.0367841	0.106224	0.637653	0.741032	0.966069	0.000467929	0.999267	0.000885569	0.983939	0.532677	Upregulation
4034	meclozine	miR-155	MIMAT0000646	FDA approved	0.018	0.0185906	0.288728	0.0304013	0.999998	0.617771	0.0267818	6.39726e-06	0.475817	0.000313145	0.000422007	0.0967376	0.0584626	0.217836	Downregulation
247839	medrysone	miR-155	MIMAT0000646	FDA approved	0.038	0.804402	0.40212	0.279486	0.53014	0.27715	0.0871231	0.302043	0.0248848	0.000290982	0.0048692	0.715806	0.913435	0.361812	Downregulation
4044	mefenamic acid	miR-155	MIMAT0000646	FDA approved	0.031	0.283416	0.800063	0.00138987	0.951875	0.966262	0.0286648	0.382516	0.770146	0.000423145	0.0202563	0.998746	0.96196	0.51381	Upregulation
19090	megestrol	miR-155	MIMAT0000646	FDA approved	0.03	0.000710949	0.00775608	0.225461	7.09104e-05	0.0459396	0.576157	0.00677162	0.0232762	0.00310591	0.000887614	0.386007	0.00370481	0.106654	Downregulation
4055	menadione	miR-155	MIMAT0000646	FDA approved	0.037	0.9345	0.776144	0.791935	0.428943	0.838381	0.0260585	0.978045	0.975903	0.00703718	0.314063	0.000380052	0.978706	0.587508	Upregulation
4059	mephenesin	miR-155	MIMAT0000646	FDA unapproved	0.042	0.106305	0.706871	0.930863	0.806759	0.871279	0.109564	0.0176548	0.926737	0.000125482	0.222309	0.368191	0.994043	0.505058	Upregulation
4060	mephenytoin	miR-155	MIMAT0000646	FDA approved	0.004	0.460796	0.0215111	0.302261	0.00116517	0.0510497	0.0562753	0.552759	0.61908	0.000139703	0.00166901	0.000277946	0.945852	0.25107	Downregulation
41049	meptazinol	miR-155	MIMAT0000646	FDA unapproved	0.037	0.17657	0.495824	0.736059	0.0957236	0.820163	0.0597462	0.882972	0.863112	0.00668511	9.32229e-06	0.000546922	0.997486	0.427908	Downregulation
4078	mesoridazine	miR-155	MIMAT0000646	FDA approved	0.037	0.260349	0.88683	0.956061	0.626416	0.654319	0.0467627	0.59439	0.983739	0.95874	0.999965	0.0261455	0.99792	0.66597	Upregulation
6291	mestranol	miR-155	MIMAT0000646	FDA approved	0.024	0.00314508	0.263387	0.801971	0.0001028	0.116746	0.0488762	0.892582	0.00333674	0.000906681	1.33483e-05	0.0816111	0.928941	0.261802	Downregulation
522325	metamizole sodium	miR-155	MIMAT0000646	FDA unapproved	0.016	0.830848	0.168424	0.713481	0.957915	0.622367	0.985633	0.951137	0.00844259	0.209599	0.97681	0.993158	0.991733	0.700796	Upregulation
5283060	meteneprost	miR-155	MIMAT0000646	FDA unapproved	0.004	0.910884	0.818847	0.01681	0.999997	0.96127	0.0653886	0.99965	0.999912	0.000995383	0.958356	0.0641856	0.977377	0.647806	Upregulation
28693	metergoline	miR-155	MIMAT0000646	FDA unapproved	0.022	0.410385	0.885238	0.933016	0.576371	0.654363	0.17013	0.559648	0.0135199	0.638835	0.971274	0.15504	0.993152	0.580081	Upregulation
17277	methyldopate	miR-155	MIMAT0000646	FDA unapproved	0.043	0.990343	0.719852	0.774576	0.996077	0.965735	0.00163049	0.591725	0.989102	0.314127	0.17638	0.000193126	0.996183	0.626327	Upregulation
6741	methylprednisolone	miR-155	MIMAT0000646	FDA approved	0.038	0.813131	0.716888	0.627232	0.999997	0.50682	0.860182	0.931716	0.799886	5.05167e-05	0.000262151	0.00698711	0.806503	0.589138	Upregulation
4165	meticrane	miR-155	MIMAT0000646	FDA unapproved	0.046	0.418496	0.180525	0.444998	0.0029506	0.687494	0.591764	0.720238	0.953941	0.000748103	2.9992e-05	0.0502499	0.999867	0.420942	Downregulation
4168	metoclopramide	miR-155	MIMAT0000646	FDA approved	0.002	0.693008	0.925727	0.897795	0.000310434	0.909345	0.378302	0.504122	0.955108	0.999617	0.373088	0.996645	0.00124067	0.636192	Upregulation
4173	metronidazole	miR-155	MIMAT0000646	FDA approved	0.013	0.88565	0.396428	0.552016	0.998725	0.485449	0.983146	0.989152	0.293141	0.000637792	0.98876	0.000596858	0.655243	0.602412	Upregulation
10428	mevalolactone	miR-155	MIMAT0000646	FDA unapproved	0.027	0.836882	0.781141	0.905479	0.5	0.714896	0.00958579	0.825543	0.999848	0.000312382	7.51998e-06	0.038037	0.999955	0.550974	Upregulation
490002	MG-262	miR-155	MIMAT0000646	FDA unapproved	0.049	0.936885	0.870489	0.903766	0.518899	0.290508	0.00920148	0.96196	0.818085	0.00122498	0.00409718	0.00263862	0.600943	0.493225	Downregulation
4189	miconazole	miR-155	MIMAT0000646	FDA approved	0.032	0.6159	0.905921	0.904863	0.949887	0.26869	0.909669	0.821464	0.999658	1.33603e-05	0.992734	0.999973	0.989698	0.779872	Upregulation
4195	midodrine	miR-155	MIMAT0000646	FDA approved	0.048	0.969743	0.571642	0.564571	0.99995	0.598222	0.954647	0.541645	0.0266517	0.000106919	0.0514039	0.000344292	0.97598	0.521242	Upregulation
4201	minoxidil	miR-155	MIMAT0000646	FDA approved	0.005	0.987859	0.909023	0.991548	6.13895e-05	0.819903	0.906971	0.554257	0.0700274	0.0280684	0.000119993	0.420985	0.938953	0.552315	Upregulation
23897	molindone	miR-155	MIMAT0000646	FDA approved	0.024	0.694272	0.771509	0.82248	0.899099	0.555999	0.0107454	0.928561	0.0278438	0.297629	0.000175614	0.157462	0.999996	0.513814	Upregulation
5353788	molsidomine	miR-155	MIMAT0000646	FDA unapproved	0.007	0.989436	0.916163	0.996232	0.629424	0.748672	0.0152795	0.999553	0.0200282	0.000927679	0.000221722	9.43233e-05	0.955223	0.522605	Upregulation
441335	mometasone	miR-155	MIMAT0000646	FDA approved	0.026	0.675255	0.994359	0.967415	0.999999	0.961179	0.363908	0.777473	0.140787	9.55663e-05	0.654525	0.999977	0.979994	0.70958	Upregulation
441145	monensin	miR-155	MIMAT0000646	FDA unapproved	0	0.928228	0.509366	0.347265	0.67136	0.94124	0.272353	0.264488	0.998353	0.0247105	0.998459	0.991937	0.999616	0.662281	Upregulation
9415	monocrotaline	miR-155	MIMAT0000646	FDA unapproved	0.024	0.680716	0.0358388	0.146344	0.245425	0.407702	0.0287712	0.000217345	0.0164703	0.00479534	0.000307732	0.710735	0.870424	0.262312	Downregulation
5353792	morantel	miR-155	MIMAT0000646	FDA unapproved	0.036	0.345142	0.776239	0.990699	0.239473	0.958472	0.0400356	0.944955	0.983775	0.00197178	0.0742513	0.375146	0.579615	0.525815	Upregulation
71655	moroxydine	miR-155	MIMAT0000646	FDA unapproved	0.001	0.0155721	0.806792	0.755561	0.676088	0.463131	0.23755	0.00339524	0.997476	0.0103719	3.43477e-05	0.965616	0.997941	0.494128	Downregulation
4260	moxisylyte	miR-155	MIMAT0000646	FDA unapproved	0	0.852253	0.642025	0.999791	0.998974	0.499841	0.465574	0.750399	0.912451	0.529236	0.990981	0.999811	0.935862	0.7981	Upregulation
4810	moxonidine	miR-155	MIMAT0000646	FDA unapproved	0.045	0.281099	0.718281	0.349771	0.617649	0.885719	0.00524423	0.735462	0.392743	0.000577579	0.979969	0.000332426	0.609034	0.464657	Downregulation
5281672	myricetin	miR-155	MIMAT0000646	FDA unapproved	0.03	0.993572	0.820794	0.97703	0.900152	0.713816	0.846845	0.998125	0.999722	0.445572	0.001262	0.0549299	0.96922	0.726753	Upregulation
70912	N-acetyl-L-leucine	miR-155	MIMAT0000646	FDA unapproved	0.039	0.542218	0.589854	0.0458315	0.622567	0.532717	0.183518	0.557524	0.823362	0.120194	0.000250211	0.623771	0.998237	0.470004	Downregulation
47641	naftifine	miR-155	MIMAT0000646	FDA approved	0.015	0.986953	0.945218	0.999677	0.6084	0.96899	0.998893	0.891044	0.310358	0.566603	0.999974	0.000482343	0.999905	0.773042	Upregulation
441749	napelline	miR-155	MIMAT0000646	FDA unapproved	0.038	0.995996	0.891566	0.800399	0.50796	0.956744	0.858365	0.460505	0.00656418	0.0266411	0.999358	0.00129794	0.0315991	0.544749	Upregulation
442428	naringin	miR-155	MIMAT0000646	FDA unapproved	0.003	0.328482	0.568979	0.418511	0.458243	0.129187	0.0205131	0.548255	0.00978338	0.130143	8.78192e-06	0.0652825	0.999988	0.306448	Downregulation
5284447	natamycin	miR-155	MIMAT0000646	FDA approved	0.017	0.793306	0.59676	0.72181	0.691931	0.287108	0.248779	0.668944	0.0422497	0.00144651	0.00106682	0.43892	0.955397	0.453977	Downregulation
8378	neomycin	miR-155	MIMAT0000646	FDA approved	0.006	0.974592	0.983433	1	0.4159	0.899411	0.935612	0.808052	0.980429	1.93573e-05	0.724692	0.00331389	0.997648	0.726925	Upregulation
4472	nialamide	miR-155	MIMAT0000646	FDA unapproved	0	0.874351	0.892205	0.993572	0.609893	0.944208	0.0640801	0.862211	0.134006	0.000226978	0.999983	0.101552	0.981882	0.621514	Upregulation
4477	niclosamide	miR-155	MIMAT0000646	FDA approved	0.023	0.875965	0.61656	0.323009	0.467591	0.208328	0.145624	0.959731	0.159277	0.020379	0.983798	0.221313	0.893902	0.489623	Downregulation
938	nicotinic acid	miR-155	MIMAT0000646	FDA approved	0.048	0.697964	0.779833	0.348988	0.764619	0.979722	0.725527	0.766135	0.466224	4.43355e-05	0.994849	0.273145	0.999903	0.649746	Upregulation
4488	niflumic acid	miR-155	MIMAT0000646	FDA approved	0.043	1.40943e-05	0.0502327	1.45999e-11	0.105172	0.135735	0.000208247	0.00819883	6.3476e-07	0.0118279	0.126593	2.21895e-06	0.980463	0.118204	Downregulation
6231	noretynodrel	miR-155	MIMAT0000646	FDA unapproved	0.049	0.902468	0.41593	0.719452	0.69259	0.555546	0.934985	0.892989	0.930927	0.00225225	0.958875	0.000343116	0.880534	0.657241	Upregulation
4543	nortriptyline	miR-155	MIMAT0000646	FDA approved	0.005	0.446955	0.280714	0.398136	0.68389	0.599011	0.588998	0.84326	0.998894	0.0181935	0.00342407	0.999928	0.997743	0.571596	Upregulation
6433272	nystatin	miR-155	MIMAT0000646	FDA approved	0.023	0.984262	0.793172	0.408527	0.491957	0.984771	0.0411913	0.592578	0.99981	0.00570904	6.24614e-05	0.661058	0.999912	0.580251	Upregulation
4581	octopamine	miR-155	MIMAT0000646	FDA unapproved	0.006	0.930095	0.450964	0.394658	0.807919	0.923355	0.28087	0.856328	0.112951	0.00110314	0.996117	0.0046406	0.282274	0.50344	Upregulation
72493	oleandomycin	miR-155	MIMAT0000646	FDA unapproved	0.019	0.59822	0.934734	1	0.544932	0.611697	0.299127	0.439142	0.999997	0.0904188	0.00128375	0.000268735	0.467195	0.498918	Downregulation
5281899	oligomycin	miR-155	MIMAT0000646	FDA unapproved	0.05	0.852751	0.232536	0.0134667	0.358873	0.342599	0.105712	0.516867	0.413695	0.00596723	0.393645	0.0837445	0.995414	0.359606	Downregulation
4595	ondansetron	miR-155	MIMAT0000646	FDA approved	0.022	0.94497	0.942676	0.965753	0.819148	0.788181	0.160499	0.997555	0.942064	0.0230054	0.309274	0.079319	0.923423	0.657989	Upregulation
4086	orciprenaline	miR-155	MIMAT0000646	FDA approved	0.039	0.859497	0.525188	0.247553	0.518601	0.17454	0.0377993	0.974556	0.897863	0.000880603	1.4026e-06	2.89738e-05	0.914539	0.429254	Downregulation
4601	orphenadrine	miR-155	MIMAT0000646	FDA approved	0.013	0.0904792	0.745634	0.233015	0.999998	0.343119	0.11246	0.78863	0.9744	0.399338	0.907789	0.663743	0.999983	0.604882	Upregulation
974	oxamic acid	miR-155	MIMAT0000646	FDA unapproved	0.036	0.931224	0.408564	0.131665	0.00413427	0.685009	0.717017	0.832199	0.808309	0.00271295	0.999781	0.0818955	0.99979	0.550192	Upregulation
4621	oxetacaine	miR-155	MIMAT0000646	FDA unapproved	0.007	0.880506	0.320389	0.248614	0.828776	0.79054	0.0912137	0.526358	0.695757	0.0248591	0.181943	0.987419	0.899083	0.539621	Upregulation
13738	oxolamine	miR-155	MIMAT0000646	FDA unapproved	0.044	0.337696	0.558139	0.885745	0.643664	0.96122	0.425908	0.0192534	0.0258751	0.0328252	0.049278	0.00263256	0.995418	0.411471	Downregulation
4631	oxprenolol	miR-155	MIMAT0000646	FDA approved	0.001	0.857426	0.802228	0.91014	0.590632	0.154503	0.375296	0.691941	0.236466	0.000385375	0.030605	0.000774234	0.995483	0.47049	Downregulation
4633	oxybuprocaine	miR-155	MIMAT0000646	FDA approved	0.041	0.885552	0.00622795	0.00552175	0.5	0.413124	0.87511	0.705489	0.00351165	0.78515	0.0140762	0.00104992	0.998143	0.432746	Downregulation
54675779	oxytetracycline	miR-155	MIMAT0000646	FDA approved	0	0.849269	0.865815	0.995646	0.944488	0.655407	0.237783	0.630647	0.987648	0.0013952	0.000164665	0.001245	0.941289	0.592566	Upregulation
5282440	ozagrel	miR-155	MIMAT0000646	FDA unapproved	0.008	0.993383	0.797316	0.943053	0.999996	0.98925	0.90119	0.964104	0.999819	0.286912	0.595567	0.999999	0.999976	0.872547	Upregulation
36314	paclitaxel	miR-155	MIMAT0000646	FDA approved	0.045	0.912641	0.873147	1.99605e-05	0.782108	0.871574	0.291882	0.468396	0.910947	0.973448	1.50708e-05	0.000149906	0.999957	0.590357	Upregulation
7251185	parthenolide	miR-155	MIMAT0000646	FDA unapproved	0.004	0.964144	0.846994	1	0.999103	0.734953	0.931255	0.632252	0.222815	0.015123	0.617791	0.574931	0.0608865	0.633354	Upregulation
6603	pempidine	miR-155	MIMAT0000646	FDA unapproved	0.01	0.916727	0.503282	0.0123905	0.517097	0.170012	0.0516214	0.978312	0.958774	6.77294e-05	0.99526	0.000469093	0.996141	0.508346	Upregulation
37464	penbutolol	miR-155	MIMAT0000646	FDA approved	0.011	0.117667	0.612918	0.532657	0.472734	0.429617	0.152092	0.467504	0.740383	0.000403736	0.514885	0.0117416	0.078901	0.344292	Downregulation
4740	pentoxifylline	miR-155	MIMAT0000646	FDA approved	0.007	0.943627	0.633151	0.837305	6.99034e-05	0.159685	0.609869	0.740517	0.869684	0.998996	0.0642239	0.00580902	0.0045825	0.48896	Downregulation
4746	perhexiline	miR-155	MIMAT0000646	FDA approved	0.031	0.773673	0.734511	0.9998	0.999997	0.554535	0.062035	0.951813	0.999539	0.026794	0.00359788	0.041141	0.999995	0.595619	Upregulation
4748	perphenazine	miR-155	MIMAT0000646	FDA approved	0.011	0.0361744	0.453891	0.731816	0.663551	0.642169	0.702541	0.555935	0.00613244	0.000134035	0.179902	0.0759351	0.665321	0.392792	Downregulation
2206	phenazone	miR-155	MIMAT0000646	FDA approved	0.034	0.648776	0.860031	0.138257	0.999998	0.726001	0.809364	0.648365	0.900479	0.00123862	0.000351255	0.0115668	0.439371	0.515316	Upregulation
4768	phenoxybenzamine	miR-155	MIMAT0000646	FDA approved	0.038	0.812477	0.969289	0.981979	0.999993	0.772263	0.0527222	0.474817	0.98285	0.0220531	0.999945	0.000511603	0.70411	0.647751	Upregulation
4780	phenyl biguanide	miR-155	MIMAT0000646	FDA unapproved	0.002	0.122304	0.778129	0.95687	0.70797	0.92254	0.787166	0.692354	0.987629	0.0199874	6.08615e-06	0.993782	0.937184	0.658827	Upregulation
4806	phthalylsulfathiazole	miR-155	MIMAT0000646	FDA approved	0.009	0.890198	0.230625	0.52764	0.272527	0.0933283	0.0367056	0.705459	0.0324157	0.00070385	0.000259815	0.951342	0.696069	0.369773	Downregulation
4829	pioglitazone	miR-155	MIMAT0000646	FDA approved	0.04	0.732674	0.28587	0.268462	0.423109	0.966624	0.333402	0.538983	0.999133	0.000569004	0.519833	0.00436151	0.872608	0.495469	Downregulation
4831	pipemidic acid	miR-155	MIMAT0000646	FDA unapproved	0.013	0.290351	0.454941	0.397014	0.5	0.201666	0.178205	0.604059	0.971788	0.986878	0.991908	0.000545119	0.998636	0.547999	Upregulation
657306	pipenzolate bromide	miR-155	MIMAT0000646	FDA unapproved	0.05	0.998123	0.518419	0.999911	0.0241188	0.808231	0.0835567	0.906525	0.999735	0.942031	2.11212e-05	0.907805	0.359954	0.629036	Upregulation
19675	piperacetazine	miR-155	MIMAT0000646	FDA unapproved	0.011	0.954964	0.910266	0.971742	0.886283	0.598935	0.389002	0.999338	0.999395	0.0266036	0.804144	0.000275347	0.999734	0.711723	Upregulation
43672	piperacillin	miR-155	MIMAT0000646	FDA approved	0.046	0.426606	0.666124	0.431869	0.982363	0.181874	0.29641	0.610324	0.0391755	0.0294036	0.00228628	0.998203	0.006787	0.389285	Downregulation
4843	piracetam	miR-155	MIMAT0000646	FDA unapproved	0.021	0.711067	0.805453	0.491873	0.546159	0.719136	0.042409	0.220307	0.434286	0.000832202	0.999964	0.0360237	0.99955	0.500588	Upregulation
4847	pirenperone	miR-155	MIMAT0000646	FDA unapproved	0.023	0.38058	0.196151	0.512039	0.495336	0.937448	0.157116	0.49737	0.961871	0.00338603	0.000762093	0.0145254	0.749058	0.408803	Downregulation
4850	piribedil	miR-155	MIMAT0000646	FDA unapproved	0.032	0.652763	0.206278	0.5407	0.939353	0.405797	0.332144	0.85133	0.00604232	0.000692035	3.49293e-05	0.956252	0.999947	0.490944	Downregulation
54676228	piroxicam	miR-155	MIMAT0000646	FDA approved	0	0.841137	0.729666	0.987839	0.31984	0.0499521	0.15841	0.269203	0.000253699	0.00910596	0.4687	0.30236	0.996855	0.427777	Downregulation
33478	pivampicillin	miR-155	MIMAT0000646	FDA approved	0.038	0.395234	0.679659	0.999749	0.852936	0.50236	0.0507276	0.52202	0.951097	0.99508	0.901153	0.00580813	0.997916	0.654478	Upregulation
10607	podophyllotoxin	miR-155	MIMAT0000646	FDA approved	0.03	0.374989	0.720354	0.434149	0.398041	0.510616	0.0675433	0.505375	0.0189715	0.000387928	0.0826568	0.887189	0.623945	0.385351	Downregulation
4908	primaquine	miR-155	MIMAT0000646	FDA approved	0.045	0.198115	0.431488	0.00122776	0.99948	0.549349	0.0797019	0.0240138	0.00417389	0.0203912	4.55796e-05	0.995753	0.454082	0.313152	Downregulation
4911	probenecid	miR-155	MIMAT0000646	FDA approved	0.015	0.0323364	0.686497	0.593758	0.695124	0.211933	0.118017	0.287819	0.9178	0.000442299	0.0937157	0.999972	0.999595	0.469751	Downregulation
4914	procaine	miR-155	MIMAT0000646	FDA approved	0.023	0.0204789	0.0258393	0.000109067	0.0481337	0.416386	0.00678743	0.000109644	0.8548	0.00280347	0.163426	0.00597927	0.62923	0.181174	Downregulation
3290	profenamine	miR-155	MIMAT0000646	FDA approved	0.026	0.61642	0.857829	0.847108	0.999996	0.864462	0.0344205	0.790625	0.999857	0.00667436	0.999989	4.04642e-05	0.217519	0.602912	Upregulation
5994	progesterone	miR-155	MIMAT0000646	FDA approved	0.05	0.495113	0.384153	0.0326374	0.479346	0.0547896	0.233652	0.645736	0.0063766	0.000124109	0.743084	0.999931	0.101181	0.34801	Downregulation
4922	proglumide	miR-155	MIMAT0000646	FDA unapproved	0.034	0.983485	0.460562	0.363212	0.717466	0.802234	0.00708634	0.655564	0.999546	0.00313547	0.000256595	0.998157	0.997625	0.582361	Upregulation
4930	pronetalol	miR-155	MIMAT0000646	FDA unapproved	0.008	0.958474	0.693176	0.381755	0.592815	0.383515	0.045306	0.508775	0.88596	0.0169006	5.27063e-05	0.000145236	0.832849	0.441644	Downregulation
9279	propantheline bromide	miR-155	MIMAT0000646	FDA approved	0.013	0.962143	0.221508	0.000848396	0.0158098	0.613334	0.295519	0.798165	0.999754	0.000712538	0.414813	0.0775537	0.783416	0.431965	Downregulation
6843	propoxycaine	miR-155	MIMAT0000646	FDA unapproved	0.041	0.562429	0.711027	0.983608	0.906061	0.214177	0.128348	0.680367	0.861849	0.00634244	0.000982168	0.99124	0.40797	0.537867	Upregulation
4946	propranolol	miR-155	MIMAT0000646	FDA approved	0.005	0.227669	0.90514	0.831058	0.508126	0.844865	0.0328193	0.601136	0.138644	0.00117585	0.0019654	0.908793	0.316286	0.44314	Downregulation
657298	propylthiouracil	miR-155	MIMAT0000646	FDA approved	0.034	0.724004	0.744631	0.497398	0.771771	0.811607	0.456741	0.635185	0.987968	0.0120049	0.874131	0.178574	0.999688	0.641142	Upregulation
5284613	proscillaridin	miR-155	MIMAT0000646	FDA unapproved	0.006	0.988765	0.0229874	3.17321e-11	0.463669	0.426307	0.0445775	1.55092e-06	0.0506475	0.975454	0.00222247	0.776944	0.999788	0.395947	Downregulation
8931	protoveratrine A	miR-155	MIMAT0000646	FDA unapproved	0.012	0.205506	0.125284	0.0261345	0.0582138	0.862714	0.227063	0.0127984	0.998515	0.374883	1.96392e-05	0.00405023	0.714147	0.300777	Downregulation
4935	proxymetacaine	miR-155	MIMAT0000646	FDA approved	0.013	0.0597199	0.348327	0.324606	0.444894	0.225697	0.233966	0.485977	0.479578	0.00137098	5.13815e-05	0.019611	0.968729	0.299377	Downregulation
4993	pyrimethamine	miR-155	MIMAT0000646	FDA approved	0.041	0.880518	0.785421	0.749161	0.989215	0.942585	0.663763	0.992498	0.00435699	0.268469	0.769416	3.5318e-05	0.997285	0.670227	Upregulation
441074	quinidine	miR-155	MIMAT0000646	FDA approved	0.02	0.893289	0.740973	0.87515	0.999991	0.691062	0.0240092	0.235012	0.724063	0.00132487	0.56448	0.954275	0.565764	0.605783	Upregulation
6620134	quinostatin	miR-155	MIMAT0000646	FDA unapproved	0.005	0.98308	0.0414925	0.000320456	0.424715	0.927535	0.621899	0.354485	0.999784	0.989723	0.998595	0.99957	0.994652	0.694654	Upregulation
54562	quinpirole	miR-155	MIMAT0000646	FDA unapproved	0.016	0.611686	0.785732	0.549782	0.685429	0.674346	0.38666	0.995572	0.160941	0.991514	0.151232	0.996566	0.999962	0.665785	Upregulation
5035	raloxifene	miR-155	MIMAT0000646	FDA approved	0.033	0.552125	0.936616	0.503398	0.999998	0.173426	0.00954398	0.126011	0.00247242	0.964742	8.02247e-05	0.59162	0.994918	0.487913	Downregulation
5037	ramifenazone	miR-155	MIMAT0000646	FDA unapproved	0.027	0.9702	0.656476	0.565744	0.669281	0.178648	0.178189	0.835818	0.0442283	0.00339205	0.99984	0.00251069	0.977024	0.506779	Upregulation
5362129	ramipril	miR-155	MIMAT0000646	FDA approved	0.021	0.906679	0.0741941	0.353181	0.127729	0.087226	0.0937354	0.433891	0.00289671	0.0334344	0.00455183	0.0124793	0.960013	0.257501	Downregulation
65981	repaglinide	miR-155	MIMAT0000646	FDA approved	0.003	0.648449	0.227104	0.63856	0.320145	0.0435134	0.478267	0.745071	0.000742025	0.000519856	5.41134e-05	0.00019358	0.631201	0.311152	Downregulation
5280954	rescinnamine	miR-155	MIMAT0000646	FDA approved	0.044	0.288073	0.271401	0.000384103	0.0675949	0.213001	0.0220026	0.352123	0.130699	2.96614e-05	0.953863	0.00242606	0.927388	0.269082	Downregulation
33042	ribostamycin	miR-155	MIMAT0000646	FDA unapproved	0.034	0.988618	0.903287	0.834289	0.644298	0.965224	0.384462	0.996684	0.986845	0.0808027	0.971448	0.956666	0.999906	0.809377	Upregulation
5092	rolipram	miR-155	MIMAT0000646	FDA unapproved	0.034	0.939522	0.946285	0.999779	0.765375	0.34047	0.0355479	0.784461	0.0589828	0.00128849	0.991609	0.00695564	0.990676	0.571746	Upregulation
5281847	rottlerin	miR-155	MIMAT0000646	FDA unapproved	0.048	0.787157	0.896924	0.616318	0.804996	0.598287	0.0588844	0.408229	0.10015	0.0876768	0.984972	0.784663	0.00219415	0.510871	Upregulation
5154	sanguinarine	miR-155	MIMAT0000646	FDA unapproved	0.034	0.785771	0.447622	8.90637e-09	0.707226	0.190077	0.851074	0.661823	0.0053065	0.00022421	0.693574	0.999998	0.301418	0.470343	Downregulation
5169	SB-202190	miR-155	MIMAT0000646	FDA unapproved	0.023	0.834939	0.876954	0.995774	0.466425	0.981686	0.319331	0.405273	0.0236031	0.381662	0.968098	0.99988	0.540675	0.649525	Upregulation
4336830	SC-19220	miR-155	MIMAT0000646	FDA unapproved	0.046	0.985228	0.23258	0.534878	0.294366	0.958223	0.262623	0.57026	0.998266	0.171868	0.789988	0.00312512	0.999338	0.566729	Upregulation
3000322	scopolamine	miR-155	MIMAT0000646	FDA approved	0.028	0.535912	0.988978	1	0.999993	0.980489	0.988566	0.829015	0.93818	0.99341	0.00690958	0.999991	0.633112	0.824546	Upregulation
5186	scriptaid	miR-155	MIMAT0000646	FDA unapproved	0.002	0.0248521	0.163969	0.0370705	0.5	0.184386	0.00184797	0.00289318	0.0350614	0.625221	0.173627	0.0328334	0.938123	0.226657	Downregulation
442872	securinine	miR-155	MIMAT0000646	FDA unapproved	0.013	0.53822	0.034408	1.33536e-20	0.0484774	0.228227	0.262537	0.272552	0.0015663	0.00765607	0.861507	0.000715597	0.485675	0.228462	Downregulation
65863	sertaconazole	miR-155	MIMAT0000646	FDA approved	0.048	0.113083	0.922105	1	0.747634	0.284404	0.267044	0.748557	0.203351	0.00334326	0.409159	0.955801	0.980692	0.552931	Upregulation
5284616	sirolimus	miR-155	MIMAT0000646	FDA approved	0.027	0.189233	0.382437	0.794558	0.272815	0.145355	0.881703	0.517074	0.258203	0.00416253	0.158386	0.998142	0.894012	0.458007	Downregulation
262500	solanine	miR-155	MIMAT0000646	FDA unapproved	0.009	0.726045	0.884474	0.883069	0.998966	0.567505	0.194194	0.974892	0.984399	0.0197432	0.999408	0.00830711	0.885711	0.677226	Upregulation
442985	solasodine	miR-155	MIMAT0000646	FDA unapproved	0	0.546316	0.247281	0.791274	0.350852	0.566925	0.0940915	0.459409	0.585648	0.000440467	0.00149424	0.999518	0.0544066	0.391471	Downregulation
188803	spaglumic acid	miR-155	MIMAT0000646	FDA approved	0.008	0.679643	0.418123	0.428677	0.532373	0.761851	0.0795665	0.803542	0.0481326	0.698135	0.680307	0.735518	0.00472917	0.489216	Downregulation
5265	spiperone	miR-155	MIMAT0000646	FDA unapproved	0.024	0.997874	0.506871	0.821701	0.732053	0.98595	0.398525	0.999866	0.995507	0.417912	0.553305	0.877909	0.803189	0.757555	Upregulation
91536	S-propranolol	miR-155	MIMAT0000646	FDA unapproved	0.041	0.174743	0.00135599	2.61694e-05	0.433874	0.406878	0.023346	0.859065	0.259372	0.000783694	0.0591864	0.00149491	0.947207	0.263944	Downregulation
19649	streptomycin	miR-155	MIMAT0000646	FDA approved	0.036	0.700514	0.381831	0.0786944	0.90792	0.0711817	0.382891	0.558533	0.00192817	8.80959e-05	0.000465359	0.8983	0.00837425	0.33256	Downregulation
29327	streptozocin	miR-155	MIMAT0000646	FDA approved	0.043	0.98644	0.410294	0.941935	0.947574	0.119689	0.753798	0.985585	0.938422	0.7895	0.0690761	0.0382038	0.0075284	0.582337	Upregulation
5315	succinylsulfathiazole	miR-155	MIMAT0000646	FDA unapproved	0.047	0.845476	0.981539	0.958847	0.999997	0.650958	0.0215025	0.827652	0.99392	0.623508	1.54506e-05	0.557207	0.999706	0.705027	Upregulation
5318	sulconazole	miR-155	MIMAT0000646	FDA unapproved	0.05	0.611585	0.969035	0.999995	0.999997	0.972104	0.531534	0.902346	0.992115	0.00435579	0.00143702	0.929994	0.00509568	0.659966	Upregulation
5320	sulfacetamide	miR-155	MIMAT0000646	FDA approved	0.001	0.99003	0.250689	0.355912	0.298768	0.488101	0.123467	0.443967	0.0178919	0.00128707	7.84723e-06	2.24209e-05	0.946087	0.326352	Downregulation
5344	sulfafurazole	miR-155	MIMAT0000646	FDA approved	0.026	0.29849	0.241235	0.201215	0.687384	0.0463072	0.066613	0.916504	0.00139138	0.284905	0.0195994	0.986428	0.766839	0.376409	Downregulation
5329	sulfamethoxazole	miR-155	MIMAT0000646	FDA approved	0	0.991699	0.850877	0.862175	0.999996	0.995257	0.542663	0.967627	0.879366	0.572977	0.99993	0.567001	0.998321	0.852324	Upregulation
5326	sulfametoxydiazine	miR-155	MIMAT0000646	FDA unapproved	0.022	0.971636	0.892698	0.838764	0.688013	0.965608	0.0655155	0.908384	0.753575	0.116643	0.000120017	0.991122	0.983495	0.681298	Upregulation
5335	sulfaphenazole	miR-155	MIMAT0000646	FDA approved	0.006	0.0409048	0.100474	1.55848e-10	3.44201e-05	0.032926	0.00338159	0.0753197	0.00745411	0.00566475	4.5484e-07	2.06513e-06	0.649026	0.0762657	Downregulation
5338	sulfaquinoxaline	miR-155	MIMAT0000646	FDA unapproved	0.001	0.990809	0.872432	0.458869	0.533148	0.933091	0.753624	0.991414	0.701646	0.000253441	0.0197393	0.544803	0.988479	0.649026	Upregulation
5340	sulfathiazole	miR-155	MIMAT0000646	FDA approved	0.031	0.928852	0.670385	0.071404	0.358432	0.895183	0.497911	0.364667	0.318388	0.000377579	0.287911	0.0362833	0.644593	0.422866	Downregulation
5354	suloctidil	miR-155	MIMAT0000646	FDA unapproved	0.042	0.550676	0.76744	0.0311479	0.628335	0.267481	0.0945327	0.0260133	0.0320731	0.000190231	0.00124811	0.000125389	0.973891	0.281096	Downregulation
5359	suprofen	miR-155	MIMAT0000646	FDA approved	0.047	0.0179786	0.726635	0.204739	0.760288	0.0637264	0.0264551	0.000147349	0.00288163	0.00132287	1.42895e-06	1.826e-05	0.0806072	0.157067	Downregulation
8514	suramin sodium	miR-155	MIMAT0000646	FDA approved	0.034	0.883019	0.717993	0.68153	0.54266	0.931725	0.0161552	0.686648	0.536701	0.00434392	0.000786889	0.939879	0.0454345	0.498906	Downregulation
5362	suxibuzone	miR-155	MIMAT0000646	FDA unapproved	0.031	0.827049	0.964899	0.999026	0.999991	0.959202	0.43796	0.58863	0.990277	0.00808089	0.000185275	0.991977	0.98377	0.729254	Upregulation
6769	syrosingopine	miR-155	MIMAT0000646	FDA unapproved	0.035	0.237366	0.0212554	0.349454	0.021502	0.73281	0.125182	0.461063	0.764816	0.0564243	0.351185	0.0555185	0.984762	0.346778	Downregulation
445643	tacrolimus	miR-155	MIMAT0000646	FDA approved	0.032	0.0559465	0.148798	0.0401342	0.16018	0.0785338	0.0105388	5.85781e-05	0.121446	0.000149067	0.999892	0.908313	0.870906	0.282908	Downregulation
6505803	tanespimycin	miR-155	MIMAT0000646	FDA unapproved	0	0.632058	0.478632	0.156887	0.998606	0.846593	0.0719898	0.438062	0.125237	0.0988069	0.916931	0.28542	0.153334	0.433547	Downregulation
5403	terbutaline	miR-155	MIMAT0000646	FDA approved	0.03	0.948704	0.903339	0.93444	0.989434	0.418349	0.786837	0.808419	0.999965	0.00338772	0.999779	0.755207	0.99537	0.795269	Upregulation
443951	terguride	miR-155	MIMAT0000646	FDA unapproved	0.045	0.849302	0.401299	0.861486	4.05769e-05	0.848436	0.175078	0.381178	0.998722	0.250172	0.999769	0.0016903	0.999991	0.56393	Upregulation
54675776	tetracycline	miR-155	MIMAT0000646	FDA approved	0.029	0.344822	0.751203	0.75791	0.531497	0.789901	0.0741684	0.565426	0.541786	0.00214705	6.83172e-06	0.00138325	0.173949	0.37785	Downregulation
8197	tetraethylenepentamine	miR-155	MIMAT0000646	FDA unapproved	0.046	0.647854	0.79499	0.997197	0.525453	0.601571	0.818008	0.732541	0.0584999	0.000227459	0.0396965	0.00337644	0.97621	0.516302	Upregulation
5419	tetryzoline	miR-155	MIMAT0000646	FDA unapproved	0.008	0.286129	0.767669	0.710466	0.98163	0.550529	0.0295016	0.218777	0.489859	0.0362485	0.234082	0.000117467	0.0673552	0.364364	Downregulation
2153	theophylline	miR-155	MIMAT0000646	FDA approved	0.044	0.313811	0.355333	0.22718	0.999995	0.402124	0.054581	0.444974	0.105556	0.998027	0.999586	0.00187138	0.999745	0.491899	Downregulation
1349907	thiamazole	miR-155	MIMAT0000646	FDA approved	0.021	0.56929	0.785909	0.845888	0.690892	0.696487	0.425499	0.54371	0.975506	0.000442042	0.00343079	0.79748	0.974531	0.609089	Upregulation
5452	thioridazine	miR-155	MIMAT0000646	FDA approved	0	0.761912	0.775835	0.999948	0.973077	0.200154	0.0161608	0.660272	0.245112	0.996756	0.00993243	0.0869454	0.999866	0.560498	Upregulation
5430	tiabendazole	miR-155	MIMAT0000646	FDA approved	0.004	0.727487	0.0456323	0.561197	0.0579938	0.737558	0.0500442	0.638136	0.232958	0.0268613	0.152436	0.000659804	0.999668	0.352553	Downregulation
5472	ticlopidine	miR-155	MIMAT0000646	FDA approved	0.021	0.238705	0.842246	0.982745	0.505991	0.583903	0.114338	0.542734	0.00499744	0.00014797	0.169637	0.999901	0.996947	0.498524	Downregulation
5479	tinidazole	miR-155	MIMAT0000646	FDA approved	0.044	0.300399	0.441418	0.261309	0.5	0.485818	0.02052	0.429225	0.0736571	0.027345	0.000168857	0.771795	0.910221	0.351823	Downregulation
2723601	tioguanine	miR-155	MIMAT0000646	FDA approved	0.016	0.969511	0.607781	0.884085	0.634435	0.971105	0.0564725	0.965424	0.999954	0.614229	0.00525889	0.986256	0.999869	0.724532	Upregulation
38945	tocainide	miR-155	MIMAT0000646	FDA approved	0.031	0.727363	0.0597082	0.0576468	0.604721	0.912517	0.051244	0.000138833	0.00201042	0.00992579	1.19954e-05	0.0187658	0.517366	0.246785	Downregulation
5505	tolbutamide	miR-155	MIMAT0000646	FDA approved	0.009	0.773148	0.628324	0.915783	0.5	0.432158	0.0111826	0.394288	0.248977	0.555464	0.00871299	0.48028	0.974686	0.493584	Downregulation
3969	tomelukast	miR-155	MIMAT0000646	FDA unapproved	0.022	0.221107	0.44491	0.698831	0.5	0.585074	0.0698407	0.405866	0.266701	5.1439e-05	0.0267519	0.99993	0.99991	0.434914	Downregulation
11102	tonzonium bromide	miR-155	MIMAT0000646	FDA unapproved	0.001	0.713641	0.166057	0.265256	0.240839	0.53308	0.0280421	0.212624	0.48526	0.000197253	9.09175e-05	0.00785084	0.34769	0.250052	Downregulation
5284627	topiramate	miR-155	MIMAT0000646	FDA approved	0.026	0.975716	0.955578	0.833943	0.591144	0.734114	0.050596	0.588248	0.996392	0.000546171	0.506548	0.000925261	0.982331	0.60134	Upregulation
41781	torasemide	miR-155	MIMAT0000646	FDA approved	0.007	0.644343	0.885972	0.000431358	0.503007	0.424589	0.0200032	0.00146105	0.601347	0.00448366	0.999897	4.7473e-05	0.988606	0.422849	Downregulation
19493	tranylcypromine	miR-155	MIMAT0000646	FDA approved	0.023	0.87105	0.469051	2.77421e-08	0.833321	0.562903	0.0287492	0.659787	0.0654171	0.0176354	0.999991	0.99965	0.999171	0.542227	Upregulation
5534	tremorine	miR-155	MIMAT0000646	FDA unapproved	0.006	0.289682	0.413993	0.587417	0.527768	0.374669	0.145187	0.706946	0.0188694	0.000734854	0.0188859	0.999153	0.995774	0.423257	Downregulation
5546	triamterene	miR-155	MIMAT0000646	FDA approved	0.034	0.93762	0.84408	0.307977	0.999997	0.856197	0.145786	0.900736	0.79016	0.00135569	0.998726	0.914395	0.999987	0.724751	Upregulation
20299	tridihexethyl	miR-155	MIMAT0000646	FDA approved	0.046	0.0706756	0.151532	0.126484	0.34804	0.0736691	0.0125259	0.280841	0.00268902	0.000163173	4.36784e-06	0.000201053	0.706159	0.147749	Downregulation
5568	triflupromazine	miR-155	MIMAT0000646	FDA approved	0.015	0.970073	0.853974	0.998097	0.988634	0.294758	0.860435	0.67846	0.0153248	0.00492491	0.000394794	0.474168	0.979242	0.593207	Upregulation
5572	trihexyphenidyl	miR-155	MIMAT0000646	FDA approved	0.028	0.958052	0.473276	0.215322	0.675131	0.856527	0.860304	0.898914	0.00151861	0.000499101	0.00119769	0.99397	0.830814	0.563794	Upregulation
453131	trimethylcolchicinic acid	miR-155	MIMAT0000646	FDA unapproved	0.001	0.900615	0.305535	0.232858	0.901379	0.629561	0.98461	0.540974	0.98442	0.0498245	0.900725	0.999991	0.999998	0.702541	Upregulation
5585	trioxysalen	miR-155	MIMAT0000646	FDA approved	0.042	0.619003	0.752979	0.115821	0.71526	0.701026	0.0119746	0.622061	0.995347	0.0906126	0.995797	0.142537	0.0443384	0.483896	Downregulation
5282443	triprolidine	miR-155	MIMAT0000646	FDA approved	0.024	0.852411	0.273838	0.0693109	0.00111252	0.682152	0.0430108	0.980958	0.0113982	0.408107	0.999605	0.212672	0.993126	0.460642	Downregulation
8424	tropine	miR-155	MIMAT0000646	FDA unapproved	0.032	0.295568	0.903247	0.980692	0.584842	0.489317	0.235113	0.736355	0.0639944	0.0209584	0.754379	0.893423	0.189365	0.512271	Upregulation
71388	tyloxapol	miR-155	MIMAT0000646	FDA approved	0.001	0.386925	0.89118	0.649422	0.999997	0.107306	0.212736	0.409032	0.114015	0.00878788	0.00170474	0.999	0.0165695	0.399723	Downregulation
2051	tyrphostin AG-1478	miR-155	MIMAT0000646	FDA unapproved	0.036	0.987905	0.916881	0.941473	0.830302	0.980462	0.665403	0.800937	0.999052	2.38473e-05	9.46181e-06	0.93897	0.0794357	0.678405	Upregulation
5842956	U0125	miR-155	MIMAT0000646	FDA unapproved	0.041	0.996507	0.500163	0.388643	0.700121	0.484395	0.170243	0.989395	0.922266	0.999769	0.000424866	0.996792	0.937671	0.673866	Upregulation
5639	urapidil	miR-155	MIMAT0000646	FDA unapproved	0.041	0.0257211	0.0488803	0.154158	0.854589	0.0859327	0.0510243	0.0153164	0.10096	0.00883337	0.00327267	0.0116665	0.968045	0.194033	Downregulation
14969	vancomycin	miR-155	MIMAT0000646	FDA approved	0.01	0.0333641	0.727955	0.441875	0.561318	0.0592129	0.66536	0.823934	0.000357389	0.0160102	0.0254652	0.000124447	0.999506	0.362874	Downregulation
11980904	verteporfin	miR-155	MIMAT0000646	FDA approved	0.022	0.54027	0.0961505	0.0194155	0.999451	0.196605	0.0937126	0.000148619	0.572742	0.0751237	0.000266352	0.022535	0.999165	0.301299	Downregulation
5665	vigabatrin	miR-155	MIMAT0000646	FDA approved	0.049	0.474904	0.834567	0.602113	0.367071	0.975534	0.531872	0.71176	0.995234	0.00107716	0.990529	0.00376275	0.99916	0.623966	Upregulation
71203	vinburnine	miR-155	MIMAT0000646	FDA unapproved	0.006	0.998246	0.996125	0.899977	0.999999	0.383841	0.38273	0.419093	0.993124	0.107869	3.98277e-06	0.058168	0.741941	0.58176	Upregulation
443955	vinpocetine	miR-155	MIMAT0000646	FDA unapproved	0.04	0.968856	0.812204	0.946999	0.999524	0.937335	0.559416	0.983897	0.999117	0.999958	0.292324	0.999918	0.999995	0.874962	Upregulation
265237	withaferin A	miR-155	MIMAT0000646	FDA unapproved	0.048	0.247022	0.758175	0.625101	0.610857	0.906774	0.348753	0.313554	0.980113	0.174363	0.999642	0.975384	0.92393	0.655306	Upregulation
72131	yohimbic acid	miR-155	MIMAT0000646	FDA unapproved	0.042	0.97329	0.988768	0.953961	0.551686	0.785386	0.251639	0.979985	0.358219	0.820302	0.756956	0.000307884	0.98248	0.700248	Upregulation
24066	zalcitabine	miR-155	MIMAT0000646	FDA approved	0.039	0.250581	0.480416	0.140287	0.519407	0.654277	0.0129352	0.983428	0.0517732	0.218477	0.993228	0.00014698	0.999915	0.442072	Downregulation
35370	zidovudine	miR-155	MIMAT0000646	FDA approved	0.007	0.989109	0.130453	0.0986847	0.466821	0.96739	0.929921	0.361905	0.917754	0.0845753	0.990313	0.368774	0.0558157	0.530126	Upregulation
5365247	zimeldine	miR-155	MIMAT0000646	FDA unapproved	0.005	0.916487	0.850509	0.998828	0.776089	0.566683	0.648145	0.998776	0.447342	0.453602	0.000149516	0.0343705	0.999978	0.640913	Upregulation
5733	zomepirac	miR-155	MIMAT0000646	FDA unapproved	0.028	0.893559	0.70944	0.541669	0.616748	0.600173	0.027399	0.0187352	0.00474229	0.00201271	0.000149943	0.877201	0.80594	0.424814	Downregulation
6103	zoxazolamine	miR-155	MIMAT0000646	FDA unapproved	0.032	0.946896	0.979724	1	0.686348	0.96197	0.0636454	0.867501	0.451086	0.00754367	0.000703116	0.0811421	0.567331	0.551158	Upregulation
1645	3-aminobenzamide	miR-206	MIMAT0000462	FDA unapproved	0.02	0.92033	0.0410402	0.024137	6.40053e-05	0.994692	0.860086	0.169808	0.997239	0.574364	0.999838	0.998645	0.97934	0.629965	Upregulation
62389	6-benzylaminopurine	miR-206	MIMAT0000462	FDA unapproved	0.003	0.0653342	0.553315	0.166916	0.688516	0.758403	0.12956	0.192105	0.348746	0.006183	0.000597278	0.786628	0.512864	0.350764	Downregulation
1986	acetazolamide	miR-206	MIMAT0000462	FDA approved	0.005	0.608987	0.240746	0.580579	0.645563	0.656979	0.123553	0.623124	0.925714	0.934854	0.0794088	0.764247	0.996966	0.598393	Upregulation
245005	aconitine	miR-206	MIMAT0000462	FDA unapproved	0.04	0.880055	0.0897142	0.232299	0.122981	0.256863	0.178078	4.35405e-05	0.318273	0.966781	0.469446	0.000136949	0.997583	0.376021	Downregulation
2082	albendazole	miR-206	MIMAT0000462	FDA approved	0.001	0.981719	0.0128447	6.2698e-08	0.5	0.960898	0.204275	0.216143	0.507736	0.994086	0.0185092	0.0631665	0.0739779	0.37778	Downregulation
2090	alexidine	miR-206	MIMAT0000462	FDA unapproved	0.026	0.886351	0.989671	0.998557	0.614319	0.981406	0.0867282	0.896678	0.967842	0.25416	0.117834	0.00177469	0.998983	0.649525	Upregulation
5288674	alvespimycin	miR-206	MIMAT0000462	FDA unapproved	0.002	0.85786	0.590307	0.969156	0.787154	0.925646	0.592493	0.979601	0.545396	0.000154184	0.863716	0.00138563	0.999877	0.676062	Upregulation
3698	amrinone	miR-206	MIMAT0000462	FDA approved	0.008	0.377839	0.717977	1	0.99992	0.967013	0.871654	0.212696	0.130035	0.994805	0.00342544	0.00372641	0.301502	0.548383	Upregulation
253602	anisomycin	miR-206	MIMAT0000462	FDA unapproved	0.012	0.337913	0.317724	0.0825237	0.737651	0.888558	0.262071	0.144104	0.154147	0.376906	0.998039	0.00274698	0.683019	0.41545	Downregulation
2200	antazoline	miR-206	MIMAT0000462	FDA approved	0.041	0.992905	0.701763	0.694152	0.820027	0.727498	0.457782	0.85485	0.379257	0.023361	0.000635613	0.996878	0.999991	0.637425	Upregulation
6005	apomorphine	miR-206	MIMAT0000462	FDA approved	0.01	0.930364	0.727401	0.95638	0.506803	0.728152	0.415603	0.991137	0.00204793	0.00154291	0.995271	0.0140009	0.771255	0.586663	Upregulation
448014	AR-A014418	miR-206	MIMAT0000462	FDA unapproved	0.003	0.613935	0.407954	0.391988	0.5	0.588419	0.144496	0.475438	0.772841	0.00044334	0.00631766	0.261133	0.988809	0.429315	Downregulation
5280436	arachidonyltrifluoromethane	miR-206	MIMAT0000462	FDA unapproved	0.043	0.23598	0.892368	0.997611	0.636627	0.032289	0.176871	0.488416	0.00310929	0.0989467	0.000293057	0.821996	0.00520372	0.365809	Downregulation
[truncated: 2,157 more rows]

## Sheet: 0.05_non_op
cid	Small molecule	MiRNA	Mirbase	FDA	P-value	AlexNet	BiRNN	RNN	Seq2Seq	CNN	ConvMixer64	DSConv	LSTMCNN	MobileNetV2	ResNet18	ResNet50	SCAResNet18	DeepsmirUD	predicted_type
443372	(-)-isoprenaline	miR-380	MIMAT0000735	FDA unapproved	0.013	0.0546278	0.783998	0.88467	0.849165	0.894286	0.2926	0.998397	0.998491	0.988467	0.999764	5.99691e-05	0.0120002	0.646377	Upregulation
2031	adiphenine	miR-380	MIMAT0000735	FDA unapproved	0.003	0.987416	0.944342	0.951748	0.999928	0.973352	0.224376	0.574435	0.380744	0.0731293	0.388881	0.00764844	0.0578101	0.546984	Upregulation
3739	adipiodone	miR-380	MIMAT0000735	FDA approved	0.006	0.932756	0.790545	0.627181	0.999996	0.610808	0.0173074	0.680882	0.999999	0.000375637	0.000562864	1.85986e-05	0.0943167	0.479562	Downregulation
119461	AH-6809	miR-380	MIMAT0000735	FDA unapproved	0.05	0.989672	0.72992	0.868133	0.581167	0.911512	0.439106	0.767053	0.947595	0.152663	0.999976	0.000665688	0.282828	0.639191	Upregulation
6100671	ajmaline	miR-380	MIMAT0000735	FDA approved	0.039	0.996542	0.942463	1	0.999051	0.998096	0.970707	0.998939	0.999999	0.999633	0.999997	0.999445	0.998134	0.991917	Upregulation
2082	albendazole	miR-380	MIMAT0000735	FDA approved	0.03	0.876267	0.285904	9.31205e-08	7.77774e-05	0.533568	0.483485	0.452299	0.0676924	0.100907	0.940813	0.0512082	0.0333187	0.318795	Downregulation
2090	alexidine	miR-380	MIMAT0000735	FDA unapproved	0.03	0.167692	0.218078	0.593738	0.920158	0.53757	0.705438	0.84825	0.0308877	0.00209519	0.000352488	0.812343	0.332321	0.430744	Downregulation
68570	alpha-estradiol	miR-380	MIMAT0000735	FDA unapproved	0.001	0.419821	0.852	0.81638	0.999991	0.397402	0.909008	0.795664	0.999923	0.0843099	0.951062	0.00113647	3.87817e-06	0.602225	Upregulation
3678	alverine	miR-380	MIMAT0000735	FDA approved	0.025	0.993481	0.0592501	0.183714	7.7925e-05	0.872393	0.0926283	0.53211	0.570901	0.00280742	0.988545	0.99982	0.224374	0.460008	Downregulation
5288674	alvespimycin	miR-380	MIMAT0000735	FDA unapproved	0.01	0.0692072	0.41203	0.298996	0.00724929	0.328235	0.017533	0.570366	0.187856	0.172307	8.89148e-05	0.193092	0.0377366	0.191225	Downregulation
2157	amiodarone	miR-380	MIMAT0000735	FDA approved	0.031	0.581197	0.910008	0.358329	0.999975	0.436798	0.732071	0.994124	0.0856114	0.132056	1.16831e-05	0.0172201	0.00142923	0.437403	Downregulation
6249	ampicillin	miR-380	MIMAT0000735	FDA approved	0.009	0.802356	0.363571	0.498779	0.896183	0.818336	0.0306386	0.441582	0.215493	0.928768	0.000404077	0.00014279	3.71622e-07	0.416354	Downregulation
253602	anisomycin	miR-380	MIMAT0000735	FDA unapproved	0.029	0.693374	0.271131	0.209398	0.985347	0.851668	0.0268572	0.498482	0.011811	0.347191	6.40091e-05	0.00159378	0.000266567	0.324765	Downregulation
6005	apomorphine	miR-380	MIMAT0000735	FDA approved	0.014	0.507748	0.0657599	0.00163431	0.389825	0.0628008	0.0210816	8.51906e-06	0.0703749	0.702369	0.0023843	0.000713944	0.000577679	0.152106	Downregulation
2247	astemizole	miR-380	MIMAT0000735	FDA approved	0.004	0.312399	0.598028	0.997202	0.294354	0.960107	0.629356	0.658559	0.921791	0.000143176	0.00216426	1.87408e-05	2.41001e-06	0.447844	Downregulation
47320	atracurium besilate	miR-380	MIMAT0000735	FDA unapproved	0.01	0.934163	0.336371	0.991845	0.875115	0.790067	0.515246	0.559472	0.999784	0.00131494	1.66581e-05	0.106127	0.218742	0.527355	Upregulation
9444	azacitidine	miR-380	MIMAT0000735	FDA approved	0	0.935216	0.194656	5.65337e-06	0.328042	0.974977	0.0428148	0.779542	0.271836	0.147462	0.0069361	0.00230492	0.00932915	0.30776	Downregulation
441397	bacampicillin	miR-380	MIMAT0000735	FDA approved	0.009	0.857507	0.25734	0.229861	0.5633	0.927008	0.0535855	0.288671	0.969808	0.00126808	0.0401174	0.998875	0.160522	0.445655	Downregulation
3032771	benfotiamine	miR-380	MIMAT0000735	FDA unapproved	0.012	0.822896	0.917888	0.643895	0.534697	0.624641	0.519699	0.583653	0.921457	0.00324651	0.560743	0.00655278	0.127802	0.522264	Upregulation
8478	benzethonium chloride	miR-380	MIMAT0000735	FDA unapproved	0.034	0.139166	0.502587	0.265627	0.518131	0.203875	0.0368951	0.448753	0.068877	0.937887	5.35658e-05	0.00470965	0.254381	0.281745	Downregulation
64971	betulinic acid	miR-380	MIMAT0000735	FDA unapproved	0.013	0.991926	0.144279	0.465835	0.755911	0.909023	0.965195	0.291646	0.993137	0.425913	0.103756	4.74995e-05	0.0354312	0.506842	Upregulation
171548	biotin	miR-380	MIMAT0000735	FDA approved	0.035	0.159804	0.856922	0.999995	0.560738	0.938704	0.595953	0.434667	0.981872	0.0631036	0.748521	0.000832685	0.153735	0.541237	Upregulation
2471	bumetanide	miR-380	MIMAT0000735	FDA approved	0.009	0.983502	0.800638	1	0.65568	0.0704166	0.987298	0.734487	0.00729701	0.394655	8.79342e-06	0.0010819	0.172338	0.48395	Downregulation
16330	butyl hydroxybenzoate	miR-380	MIMAT0000735	FDA unapproved	0.044	0.451565	0.259141	0.00134457	0.5273	0.479881	0.0777924	0.531041	0.999979	0.0172974	0.000145204	0.00459903	0.24044	0.29921	Downregulation
2531	calmidazolium	miR-380	MIMAT0000735	FDA unapproved	0	0.746773	0.58908	0.439999	0.637702	0.551754	0.420938	0.54066	0.208713	0.963077	0.702461	0.000648587	0.000480445	0.483524	Downregulation
24360	camptothecin	miR-380	MIMAT0000735	FDA unapproved	0.006	0.779332	0.158646	1.07164e-06	0.521587	0.988272	0.178994	0.728276	0.190672	0.993786	0.999994	0.0436118	0.0778795	0.471754	Downregulation
656615	canrenoic acid	miR-380	MIMAT0000735	FDA unapproved	0.006	0.209771	0.0719526	0.00290815	0.839054	0.967378	0.00454677	0.102931	0.000827667	0.438838	0.000252336	0.000611461	6.93131e-05	0.219928	Downregulation
5944	cantharidin	miR-380	MIMAT0000735	FDA unapproved	0.016	0.998702	0.92242	0.962052	0.610045	0.844892	0.510197	0.977842	0.0227034	0.998857	0.999923	0.00161643	0.998824	0.73734	Upregulation
636403	carbenoxolone	miR-380	MIMAT0000735	FDA unapproved	0.028	0.738354	0.896533	0.000914197	0.721413	0.555745	0.10352	0.108077	0.862979	0.992924	0.888213	0.655837	0.996552	0.626755	Upregulation
2576	carisoprodol	miR-380	MIMAT0000735	FDA approved	0.026	0.854429	0.888501	0.743777	0.99909	0.578792	0.301334	0.426849	0.999943	0.473424	0.00041616	0.00116033	0.688212	0.579661	Upregulation
51039	cefaclor	miR-380	MIMAT0000735	FDA approved	0.034	0.257975	0.609001	0.613196	0.579834	0.544717	0.10647	0.712381	0.982852	0.995867	0.0334887	4.58395e-05	0.0210855	0.454743	Downregulation
27447	cefalexin	miR-380	MIMAT0000735	FDA approved	0.046	0.899347	0.767894	0.358113	0.985227	0.779837	0.0881118	0.0779047	0.667702	8.9105e-05	0.609466	0.000170765	6.60915e-05	0.436161	Downregulation
5362065	cefixime	miR-380	MIMAT0000735	FDA approved	0.034	0.747456	0.394324	0.460492	0.5	0.424468	0.0293122	0.000595055	0.392901	0.000937522	0.0270016	0.00764246	0.0135566	0.24989	Downregulation
44187	cefoperazone	miR-380	MIMAT0000735	FDA approved	0.027	0.0212624	0.207277	9.88351e-05	0.429628	0.615795	0.0193401	0.26261	3.53228e-05	0.0217746	3.43512e-05	6.14222e-05	0.000148688	0.131506	Downregulation
122724	celastrol	miR-380	MIMAT0000735	FDA unapproved	0.03	0.994729	0.777061	0.994382	0.513624	0.799789	0.573257	0.952389	0.856358	0.00110855	0.000259714	0.000315592	0.999707	0.621915	Upregulation
2678	cetirizine	miR-380	MIMAT0000735	FDA approved	0.029	0.222363	0.616709	0.861925	0.5	0.645344	0.550034	0.280962	0.992225	0.00565908	0.998008	0.00303649	0.00926102	0.473794	Downregulation
667467	chlorprothixene	miR-380	MIMAT0000735	FDA approved	0.012	0.991389	0.215106	6.36867e-06	0.281581	0.126057	0.0231091	0.83963	0.00481965	0.000519813	0.0101218	0.999691	0.00178266	0.291151	Downregulation
2732	chlortalidone	miR-380	MIMAT0000735	FDA approved	0.037	0.295498	0.0845344	0.293771	0.324788	0.200198	0.0234604	0.449485	0.693213	0.956416	0.156415	2.83293e-05	3.55644e-05	0.28982	Downregulation
54675777	chlortetracycline	miR-380	MIMAT0000735	FDA unapproved	0.004	0.136785	0.153807	0.000576111	0.00164797	0.920627	0.165547	0.28455	0.999954	0.999803	0.00553369	0.00356553	0.0164715	0.307406	Downregulation
6197	cicloheximide	miR-380	MIMAT0000735	FDA unapproved	0	0.964356	0.726636	0.99685	0.954325	0.979047	0.666962	0.997879	1	0.99898	0.998591	0.996792	0.0306263	0.859254	Upregulation
101744	cinchonidine	miR-380	MIMAT0000735	FDA unapproved	0.023	0.625656	0.523955	0.934917	0.713047	0.393331	0.0332695	0.791608	0.691205	0.0209483	0.297296	0.166607	0.0119068	0.433646	Downregulation
19004	clidinium bromide	miR-380	MIMAT0000735	FDA unapproved	0.025	0.306872	0.0514571	4.80469e-12	0.564913	0.420738	0.538968	0.215683	0.99787	0.292429	1.80777e-05	0.999592	0.016056	0.36705	Downregulation
2803	clonidine	miR-380	MIMAT0000735	FDA approved	0.008	0.653201	0.361796	0.013719	0.5	0.52442	0.347131	0.312336	0.878246	0.201136	1.37203e-05	0.997038	0.00769747	0.399728	Downregulation
23306	coralyne	miR-380	MIMAT0000735	FDA unapproved	0.004	0.405789	0.19584	3.79457e-11	0.54511	0.468547	0.463582	0.202288	0.986671	0.384852	2.82282e-05	0.987165	0.0104949	0.387531	Downregulation
6726	cyclizine	miR-380	MIMAT0000735	FDA approved	0.028	0.192224	0.15657	0.0224473	0.52974	0.821613	0.528465	0.248513	0.501071	0.329313	0.999071	0.99561	0.000115991	0.443729	Downregulation
2904	cyclopenthiazide	miR-380	MIMAT0000735	FDA unapproved	0.031	0.362778	0.634048	0.668593	0.5	0.818265	0.892592	0.876344	0.999742	0.991901	0.9855	0.202771	0.0897932	0.668527	Upregulation
5311281	cytochalasin B	miR-380	MIMAT0000735	FDA unapproved	0	0.663241	0.64684	0.977644	0.587114	0.583199	0.231524	0.279365	0.994788	0.0043133	0.0272862	0.999986	7.28266e-05	0.499615	Downregulation
135398738	dacarbazine	miR-380	MIMAT0000735	FDA approved	0.02	0.958963	0.58159	0.59561	0.522539	0.380014	0.975478	0.673941	0.964026	0.108331	0.999956	0.995161	0.00887797	0.647041	Upregulation
2955	dapsone	miR-380	MIMAT0000735	FDA approved	0.048	0.306987	0.522674	0.926716	0.701906	0.275122	0.114593	0.995737	0.842121	0.0538826	4.30567e-06	0.999899	0.944103	0.556979	Upregulation
30323	daunorubicin	miR-380	MIMAT0000735	FDA approved	0.015	0.892182	0.562606	0.244992	0.727595	0.939117	0.412738	0.00137056	0.946406	0.993948	0.125543	0.996241	0.0006681	0.570284	Upregulation
220401	demecolcine	miR-380	MIMAT0000735	FDA unapproved	0.043	0.877519	0.973553	0.97424	0.548825	0.594202	0.700139	0.596293	0.803011	0.255663	0.29355	0.0365343	0.00527903	0.554901	Upregulation
19518	denatonium benzoate	miR-380	MIMAT0000735	FDA unapproved	0.007	0.856208	0.641605	0.953368	0.727721	0.981385	0.079942	0.785301	0.998201	0.998327	0.00727796	0.00500678	0.0407071	0.589588	Upregulation
203911	deptropine	miR-380	MIMAT0000735	FDA unapproved	0.03	0.360951	0.694596	0.999996	0.61143	0.646441	0.306252	0.656078	0.999765	0.000509532	0.00297727	0.999982	0.0392878	0.526522	Upregulation
10649	dequalinium chloride	miR-380	MIMAT0000735	FDA unapproved	0.015	0.0321468	0.784783	0.63169	0.729319	0.866349	0.020078	0.755189	0.990161	0.0129132	0.000409005	0.999986	0.0120332	0.486255	Downregulation
3038	diclofenamide	miR-380	MIMAT0000735	FDA approved	0.047	0.805874	0.794065	0.449716	0.549094	0.674231	0.58114	0.462045	0.857145	0.999565	0.999417	3.02949e-05	0.00219154	0.597876	Upregulation
3042	dicycloverine	miR-380	MIMAT0000735	FDA approved	0.003	0.955558	0.959768	0.930729	0.908748	0.953147	0.101455	0.823285	0.998853	0.000290013	0.193337	0.998019	0.0134322	0.653052	Upregulation
448537	diethylstilbestrol	miR-380	MIMAT0000735	FDA approved	0.042	0.928414	0.740634	0.769702	0.5	0.941708	0.803035	0.508795	0.999372	0.995228	2.98807e-05	0.99888	0.00878987	0.682882	Upregulation
4369270	digitoxigenin	miR-380	MIMAT0000735	FDA unapproved	0.002	0.763056	0.703936	0.209855	0.524423	0.913664	0.395405	0.582933	0.988002	0.445061	0.999961	0.000481909	9.68521e-05	0.543906	Upregulation
15478	digoxigenin	miR-380	MIMAT0000735	FDA unapproved	0.025	0.183757	0.29105	0.112181	0.501668	0.797586	0.621659	0.587986	0.999193	0.00823085	0.0151207	0.999489	0.00262943	0.426712	Downregulation
2724385	digoxin	miR-380	MIMAT0000735	FDA approved	0.012	0.530689	0.325147	0.0420992	0.773959	0.550519	0.244197	0.320838	0.657263	0.265056	5.40406e-05	0.764614	0.00655267	0.373416	Downregulation
10531	dihydroergotamine	miR-380	MIMAT0000735	FDA approved	0.019	0.123325	0.517278	0.251193	0.5	0.917157	0.97671	0.476811	0.999992	0.659972	0.219005	0.84347	6.72535e-07	0.540409	Upregulation
439369	dihydrostreptomycin	miR-380	MIMAT0000735	FDA unapproved	0.025	0.93475	0.725457	0.999991	0.69785	0.261852	0.488701	0.510776	0.980498	0.000829046	0.847979	0.0732338	0.000111618	0.543502	Upregulation
6126	diphemanil metilsulfate	miR-380	MIMAT0000735	FDA unapproved	0.05	0.0361943	0.0646588	0.0769706	0.105806	0.00340227	0.0114569	8.90925e-05	0.00905075	0.000123823	9.81279e-07	2.72908e-05	6.74051e-07	0.0256485	Downregulation
[truncated: 437 more rows]

## Sheet: appv_0.01_op_up
cid	Small molecule	MiRNA	Mirbase	FDA	P-value	AlexNet	BiRNN	RNN	Seq2Seq	CNN	ConvMixer64	DSConv	LSTMCNN	MobileNetV2	ResNet18	ResNet50	SCAResNet18	DeepsmirUD	predicted_type
[truncated: 414 more rows]

## Sheet: appv_0.01_op_down
cid	Small molecule	MiRNA	Mirbase	FDA	P-value	AlexNet	BiRNN	RNN	Seq2Seq	CNN	ConvMixer64	DSConv	LSTMCNN	MobileNetV2	ResNet18	ResNet50	SCAResNet18	DeepsmirUD	predicted_type
[truncated: 167 more rows]

[truncated: 6 more sheets: appv_0.01_non_op_up, appv_0.01_non_op_down, unappv_0.01_op_up, unappv_0.01_op_down, unappv_0.01_non_op_up, unappv_0.01_non_op_down]
