# Supplementary material for: DeepsmirUD: Prediction of Regulatory Effects on microRNA Expression Mediated by Small Molecules Using Deep Learning
Source: Int J Mol Sci. 2023 Jan 18;24(3):1878. doi: 10.3390/ijms24031878 (PMC9915273; doi:10.3390/ijms24031878)
Supplement: Supplementary file 1 [file ijms-24-01878-s001.zip › ijms-2094832-supplementary/Supplementary_Material/Supplementary_Tables_5-23/Supplementary_Table_15.xlsx]

## Sheet: Sheet1
miRNA_acc	cid	AlexNet	BiRNN	RNN	Seq2Seq	CNN	ConvMixer64	DSConv	LSTMCNN	MobileNetV2	ResNet18	ResNet50	SCAResNet18	DeepsmirUD	predicted_type
MIMAT0049705	969516	0.998658	0.908339	0.992324	0.999996	0.993705	0.96841	0.998447	0.999964	0.999986	0.999406	0.999991	0.999985	0.988267	Upregulation
MIMAT0049667	969516	0.998858	0.910805	0.997347	0.999996	0.994865	0.939345	0.998461	0.999997	0.999989	0.999818	1	0.999979	0.986622	Upregulation
MIMAT0049594	969516	0.998964	0.913844	0.996326	0.999996	0.993514	0.978434	0.99847	0.999993	0.999977	0.99999	0.999989	0.99583	0.989611	Upregulation
MIMAT0049154	6253	0.0241814	0.0738267	0.253223	0.408545	0.0972321	0.0330791	0.170724	0.567439	0.0132273	2.4359e-05	0.0270016	0.000529064	0.139086	Downregulation
MIMAT0049594	30323	0.974472	0.160064	0.0900423	0.764653	0.660636	0.833847	0.783968	0.998722	0.972724	0.999857	0.00961659	0.997993	0.687216	Upregulation
MIMAT0048201	216239	0.815671	0.644549	0.610567	0.642907	0.904304	0.726081	0.682578	0.998832	0.999415	0.999653	0.996489	0.990752	0.834316	Upregulation
MIMAT0049276	3386	0.963549	0.711097	0.772162	0.744596	0.779209	0.494756	0.798817	0.932235	0.0266007	0.0461028	0.983744	0.992974	0.687154	Upregulation
MIMAT0048325	5702198	0.00929857	0.015182	3.52169e-05	5.38877e-05	0.759045	0.321545	0.571892	0.216326	0.999729	0.493291	0.996943	0.999477	0.448568	Downregulation
MIMAT0048325	31703	0.874473	0.745266	0.724008	0.763183	0.773589	0.785507	0.716817	0.992475	0.99475	0.000668009	0.999993	0.999812	0.780878	Upregulation
MIMAT0049629	5702198	0.0120927	0.0141505	1.00197e-05	5.20161e-05	0.764135	0.225268	0.699065	0.208361	0.967863	0.999992	0.00320993	0.618095	0.376025	Downregulation
MIMAT0049629	31703	0.869979	0.745839	0.793257	0.763503	0.906386	0.946012	0.726573	0.998267	0.999728	0.999933	0.999993	0.999993	0.895789	Upregulation
MIMAT0048462	60838	0.998123	0.939542	0.999995	0.999999	0.977833	0.811295	0.997789	0.994667	0.50234	0.99995	0.598227	0.973254	0.899418	Upregulation
MIMAT0049594	5702198	0.0138804	0.0074838	4.17202e-09	5.22724e-05	0.750891	0.284063	0.553558	0.78023	0.99691	0.999123	0.0188338	0.995324	0.450029	Downregulation
MIMAT0049594	36314	0.993301	0.796295	0.939083	0.999996	0.988777	0.91835	0.962378	0.998918	0.710161	0.999998	0.999994	0.997823	0.942089	Upregulation
MIMAT0048676	36314	0.992873	0.80198	0.947262	0.999996	0.983879	0.946528	0.968528	0.999957	0.999904	0.999977	0.999999	0.999003	0.96999	Upregulation
MIMAT0048676	13342	0.019189	0.181151	0.00708642	0.453565	0.0819372	0.0243963	0.0435212	0.00264997	4.62506e-05	7.85312e-07	2.10844e-06	3.69463e-06	0.0677958	Downregulation
MIMAT0049662	216239	0.765944	0.649644	0.623034	0.645089	0.62399	0.574415	0.676439	0.0380155	0.00166324	1.73055e-05	0.00328455	1.05586e-05	0.383462	Downregulation
MIMAT0048321	176870	0.775778	0.558682	0.998794	0.0844623	0.955624	0.18476	0.998535	0.999374	0.998421	0.999915	0.000221686	0.999897	0.712872	Upregulation
MIMAT0049601	36314	0.99317	0.8112	0.976419	0.999996	0.985147	0.940365	0.9716	0.999728	0.998615	0.999996	0.999999	1	0.97302	Upregulation
MIMAT0049694	432116	0.132165	0.767219	0.992853	0.632192	0.931516	0.477575	0.582096	0.991769	0.975156	0.999984	0.999582	0.999666	0.790148	Upregulation
MIMAT0048747	446220	0.51858	0.530106	0.353726	0.563417	0.803886	0.336745	0.558459	0.797001	0.00217094	0.999116	0.999793	0.997373	0.621698	Upregulation
MIMAT0049327	446220	0.509819	0.515616	0.217133	0.566017	0.482869	0.057986	0.55095	0.451768	0.00026279	0.000167788	0.207197	0.0269253	0.298893	Downregulation
MIMAT0048321	41867	0.872712	0.734531	0.683345	0.761012	0.797671	0.808012	0.723001	0.982665	0.999794	0.999839	0.999999	0.991544	0.862844	Upregulation
MIMAT0049662	11228183	0.736025	0.841164	0.0257585	0.978117	0.975403	0.210904	0.639702	0.974199	0.000543285	2.08945e-05	1	0.00397063	0.532151	Upregulation
MIMAT0036789	31703	0.871653	0.721379	0.671029	0.760629	0.835491	0.83066	0.72316	0.998391	0.999848	0.999713	0.999923	0.968177	0.865004	Upregulation
MIMAT0036789	36314	0.993538	0.802705	0.974496	0.999996	0.990937	0.981789	0.967264	0.999899	0.625989	0.999999	1	0.999956	0.944714	Upregulation
MIMAT0036789	5702198	0.00952939	0.0102695	1.00634e-07	5.16414e-05	0.859061	0.305317	0.561644	0.443871	0.999899	0.984697	0.0549675	0.997355	0.435555	Downregulation
MIMAT0049683	2733526	0.998179	0.931375	0.999997	0.997463	0.999479	0.967577	0.999825	0.999984	0.996361	0.999919	1	0.999999	0.990847	Upregulation
MIMAT0049276	2733526	0.998166	0.932736	1	0.997581	0.999502	0.97381	0.999831	0.999992	0.987452	0.999458	0.999992	1	0.99071	Upregulation
MIMAT0048321	36314	0.993568	0.809029	0.978171	0.999996	0.987214	0.980464	0.967891	0.999692	0.999803	0.999989	1	0.999997	0.976318	Upregulation
MIMAT0048321	448013	0.995703	0.965075	0.99117	0.999984	0.890726	0.983489	0.801029	0.786406	0.998886	0.000100389	1	0.660449	0.839418	Upregulation
MIMAT0046779	3028194	0.00701391	0.815631	0.68883	0.629958	0.602065	0.237933	0.692608	0.410937	0.853775	0.000269764	0.00166438	0.348071	0.44073	Downregulation
MIMAT0049648	10127622	0.763704	0.476547	0.617537	0.277047	0.967891	0.0771778	0.941733	0.011217	7.49843e-05	0.030031	0.00166671	0.210893	0.364627	Downregulation
MIMAT0049717	148124	0.109944	0.425387	0.426869	0.789958	0.512603	0.291358	0.351987	0.998275	0.999867	0.997218	0.999107	0.996813	0.658282	Upregulation
MIMAT0049711	31703	0.866949	0.725643	0.631779	0.761595	0.546541	0.421426	0.718854	0.146285	6.37895e-05	0.000157914	0.00280465	0.000385207	0.401874	Downregulation
MIMAT0049594	4091	0.995858	0.759811	0.999773	0.883719	0.993559	0.826062	0.998678	0.999935	0.99893	0.999999	0.913049	0.999821	0.947433	Upregulation
MIMAT0049702	5702198	0.0182764	0.0103863	6.27597e-09	5.1612e-05	0.721526	0.166103	0.5829	0.154832	0.99893	0.999978	0.997621	0.999933	0.470878	Downregulation
MIMAT0049656	36314	0.993341	0.798828	0.967248	0.999996	0.972432	0.944637	0.964643	0.999568	0.533469	0.999997	1	0.999721	0.931157	Upregulation
MIMAT0048449	36314	0.993365	0.809998	0.975674	0.999996	0.984135	0.962592	0.971002	0.999892	0.999627	0.999999	1	0.999898	0.974681	Upregulation
MIMAT0048462	5291	0.965318	0.400375	0.720514	0.514818	0.407575	0.0738641	0.348214	0.00508865	0.986951	0.968272	0.831085	0.12735	0.529119	Upregulation
MIMAT0048163	6253	0.0201792	0.0403308	0.0808408	0.399136	0.0681653	0.01768	0.0626849	0.0170693	0.00141285	0.958671	0.0202296	0.00254146	0.140745	Downregulation
MIMAT0048676	60838	0.998203	0.940055	0.999997	0.999999	0.985849	0.995683	0.997736	0.999854	0.300759	0.999995	0.676481	0.00101798	0.824636	Upregulation
MIMAT0049594	14888	0.421344	0.914041	0.906547	0.818598	0.898658	0.797846	0.996705	0.999915	0.999989	0.999971	0.992233	0.999992	0.895487	Upregulation
MIMAT0039583	445154	0.992489	0.741365	0.757176	0.833133	0.756713	0.38728	0.847312	0.993315	0.999142	0.993031	0.934144	0.891733	0.843903	Upregulation
MIMAT0044328	36314	0.993087	0.799297	0.943548	0.999996	0.982941	0.940894	0.965032	0.999462	0.999919	0.999997	1	0.999995	0.968681	Upregulation
MIMAT0049573	31703	0.869452	0.739016	0.707195	0.763015	0.719253	0.681098	0.720899	0.964015	0.986013	0.999024	0.99452	0.958442	0.841828	Upregulation
MIMAT0049703	104775	0.0551285	0.499918	0.552379	0.831436	0.917385	0.296787	0.943439	0.975868	0.999262	0.996333	0.99991	0.99923	0.75559	Upregulation
MIMAT0048243	5702198	0.0122849	0.0174343	0.000126025	5.30525e-05	0.775573	0.324149	0.581821	0.969026	0.999906	0.997647	0.994417	0.997616	0.555838	Upregulation
MIMAT0048325	123631	0.996767	0.729995	0.873577	0.999966	0.994925	0.99542	0.99841	0.999968	0.993268	0.999992	1	0.999985	0.965189	Upregulation
MIMAT0048325	208908	0.856177	0.990701	1	0.999999	0.987115	0.956259	0.940308	0.999991	0.0833456	2.32494e-05	0.0315124	0.999996	0.737119	Upregulation
MIMAT0048725	31703	0.872931	0.731896	0.667492	0.763561	0.900022	0.941146	0.721752	0.9961	0.999767	0.999602	0.999997	0.999909	0.882848	Upregulation
MIMAT0048725	5702198	0.0103839	0.00962307	4.69621e-11	5.29329e-05	0.758538	0.150991	0.715421	0.0621757	0.999407	0.0337	0.00193447	0.984336	0.310547	Downregulation
MIMAT0048725	60750	0.00092418	0.0194091	3.99466e-05	0.114636	0.0163649	0.0137818	7.29467e-09	0.0164533	0.000374286	2.46312e-06	0.000282536	0.000211103	0.0152066	Downregulation
MIMAT0048725	148124	0.0979165	0.413343	0.332467	0.795771	0.240334	0.343516	0.352478	0.322981	0.00866911	0.99999	0.212896	0.999897	0.426688	Downregulation
MIMAT0049594	3071	0.0228658	0.398281	0.0205992	0.273562	0.0122151	0.00279089	0.00877315	0.00168769	0.314294	0.00791493	5.94975e-06	6.69749e-05	0.0885881	Downregulation
MIMAT0048120	47318	0.298169	0.259868	0.00358082	0.999996	0.656796	0.655279	0.839089	0.326517	0.00122693	0.000371891	0.321045	0.493119	0.404588	Downregulation
MIMAT0049615	148124	0.0969721	0.409297	0.354756	0.790626	0.255341	0.238247	0.351338	0.205926	0.997259	0.99998	0.974707	0.999926	0.556198	Upregulation
MIMAT0049615	36314	0.993065	0.805074	0.971368	0.999996	0.989725	0.966296	0.970297	0.999878	0.999904	1	1	0.999999	0.974633	Upregulation
MIMAT0049313	5702198	0.0121397	0.0105856	1.89266e-06	5.2018e-05	0.7847	0.295373	0.636694	0.104012	0.99994	6.17881e-05	0.00781787	0.833608	0.307082	Downregulation
MIMAT0049607	36314	0.993176	0.803219	0.947833	0.999996	0.989711	0.952179	0.962028	0.999835	0.99733	0.998921	0.999969	0.999641	0.97032	Upregulation
MIMAT0049607	31703	0.869285	0.724831	0.59802	0.762157	0.837109	0.861382	0.721914	0.819296	0.999687	0.998522	0.990626	0.999891	0.84856	Upregulation
MIMAT0049607	36462	0.591888	0.397604	0.380262	0.592212	0.482935	0.263984	0.429314	0.0890167	0.0367876	0.0179724	0.000300577	0.966995	0.354106	Downregulation
MIMAT0048414	5284616	0.998891	0.976754	0.999847	0.999999	0.992046	0.994942	0.974193	0.999402	0.999269	0.996714	0.999907	0.999775	0.994312	Upregulation
MIMAT0049703	5702198	0.0123489	0.00863563	5.33827e-09	5.36991e-05	0.831147	0.292143	0.619263	0.0233805	0.999763	0.999567	0.37822	0.999764	0.430357	Downregulation
MIMAT0048462	31703	0.87438	0.7133	0.588626	0.75855	0.889226	0.709302	0.724072	0.92075	0.996885	0.999673	0.999998	0.177133	0.779325	Upregulation
MIMAT0049281	5360373	0.839919	0.506843	0.554178	0.878787	0.566369	0.645759	0.494523	0.00280523	0.482749	0.999994	0.999894	0.989867	0.663474	Upregulation
MIMAT0049281	5702198	0.00713464	0.0153422	7.05667e-07	5.37361e-05	0.793266	0.215053	0.592663	0.857978	0.995501	0.99998	0.408241	0.997182	0.4902	Downregulation
MIMAT0049597	24978538	0.870939	0.887302	0.483673	0.946468	0.93916	0.592804	0.893529	0.772921	0.00282377	0.956169	0.00115675	0.122977	0.622494	Upregulation
MIMAT0048755	24978538	0.876947	0.889012	0.536215	0.948214	0.875837	0.581321	0.882369	0.990461	0.478744	0.00194826	0.921221	0.999899	0.748516	Upregulation
MIMAT0049716	24978538	0.867641	0.888466	0.520426	0.94804	0.942151	0.542589	0.894448	0.625489	0.00574582	0.973361	0.0597467	0.000889501	0.605749	Upregulation
MIMAT0049639	24978538	0.871083	0.888518	0.519111	0.947852	0.924088	0.548744	0.886227	0.475203	0.453323	0.999566	0.421381	0.97786	0.742746	Upregulation
MIMAT0012814	24978538	0.878951	0.89294	0.584194	0.947658	0.906236	0.578751	0.894183	0.938535	0.995322	0.155036	0.999983	0.986714	0.813209	Upregulation
MIMAT0016129	24978538	0.870987	0.889095	0.541011	0.947856	0.910629	0.483607	0.894161	0.381798	0.30739	0.57152	0.99691	0.569577	0.697045	Upregulation
MIMAT0049154	30323	0.976377	0.221632	0.180657	0.768752	0.921966	0.955972	0.786289	0.999983	0.981811	0.999936	0.99999	0.999965	0.816111	Upregulation
MIMAT0047097	36314	0.993085	0.809852	0.979293	0.999996	0.98065	0.962779	0.969693	0.999932	0.999707	0.999999	0.999998	0.99996	0.974579	Upregulation
MIMAT0048451	41867	0.875503	0.733549	0.70203	0.760884	0.833654	0.921326	0.723104	0.118642	0.998169	0.999976	0.999976	0.23781	0.742052	Upregulation
MIMAT0048451	2907	0.863579	0.760258	0.803801	0.640056	0.641403	0.0978167	0.65058	0.0708565	0.00264361	0.0748276	0.0257146	0.0777975	0.392444	Downregulation
MIMAT0048451	148124	0.103791	0.41758	0.380543	0.782499	0.407422	0.0740204	0.352518	0.526973	0.00144274	0.95423	0.324097	0.0884199	0.367795	Downregulation
MIMAT0048793	985	0.998054	0.909145	0.998421	0.999089	0.99589	0.959785	0.997967	0.995671	0.999769	0.999991	0.999997	0.999925	0.987809	Upregulation
MIMAT0049594	6253	0.0195171	0.046082	0.129233	0.40264	0.0808581	0.02617	0.040528	0.242506	0.00851771	0.217374	0.0034482	0.000285954	0.10143	Downregulation
MIMAT0049594	452548	0.995357	0.918141	0.991781	0.999988	0.995242	0.712787	0.983964	0.999833	0.999335	0.799445	0.944412	0.978232	0.94321	Upregulation
MIMAT0049711	36314	0.993162	0.804519	0.964562	0.999996	0.991077	0.903881	0.968394	0.998585	0.98782	0.999997	0.999999	0.999966	0.967663	Upregulation
MIMAT0049646	36314	0.993331	0.785444	0.913576	0.999996	0.970996	0.950064	0.962468	0.999921	0.998937	1	0.99999	0.959228	0.961163	Upregulation
MIMAT0049646	36462	0.571198	0.378716	0.344463	0.588534	0.532105	0.117782	0.431184	0.682305	0.000197594	0.997023	5.38616e-06	0.34623	0.415812	Downregulation
MIMAT0049646	4212	0.265178	0.50057	0.0987058	0.623296	0.133022	0.0305305	0.143652	0.0168666	0.994137	2.09032e-05	1.93405e-05	0.00186424	0.233988	Downregulation
MIMAT0048374	36462	0.573935	0.45092	0.776819	0.596346	0.45586	0.931451	0.447404	0.970581	0.00691949	0.0601993	0.388579	0.999969	0.554915	Upregulation
MIMAT0048374	31703	0.866359	0.79098	0.910033	0.766527	0.905638	0.975059	0.72388	0.999467	0.999816	0.999876	0.999989	1	0.911469	Upregulation
MIMAT0049573	445154	0.992268	0.719554	0.737175	0.826134	0.881628	0.441863	0.848509	0.98389	0.0421268	0.798066	0.998056	0.999994	0.772439	Upregulation
MIMAT0049154	4212	0.305613	0.598	0.246454	0.627581	0.0818661	0.19472	0.211725	0.0217495	0.259036	0.00754988	0.00261849	0.0857523	0.220222	Downregulation
MIMAT0049681	126941	0.630141	0.196997	0.265602	0.510548	0.942389	0.880509	0.473915	0.995739	0.24376	0.999951	0.999885	0.91932	0.671563	Upregulation
MIMAT0049594	60700	0.948283	0.903038	0.730374	0.843447	0.773087	0.364068	0.764355	0.975189	0.00277938	0.999525	0.000802761	0.0285868	0.611128	Upregulation
MIMAT0049281	126941	0.605913	0.207733	0.266069	0.509898	0.94321	0.90834	0.477551	0.998813	0.0403965	0.999971	0.999988	0.202282	0.59668	Upregulation
MIMAT0049313	5280453	0.987619	0.866197	0.845193	0.870643	0.910783	0.708846	0.848784	0.98918	0.981795	0.00104471	0.0032604	0.998096	0.750953	Upregulation
MIMAT0048678	31703	0.8757	0.720593	0.649364	0.760662	0.730795	0.630085	0.72211	0.0369542	0.345165	4.22308e-05	0.999853	0.999787	0.622593	Upregulation
MIMAT0049626	2907	0.803955	0.730737	0.735233	0.626253	0.8074	0.12224	0.561544	0.711682	0.423671	0.599751	0.956844	0.00838866	0.590642	Upregulation
MIMAT0049204	4212	0.330981	0.584746	0.295371	0.625514	0.205216	0.178228	0.0249655	0.950638	0.985601	0.000437041	0.540539	0.0455895	0.397319	Downregulation
MIMAT0049630	16131098	0.998831	0.889566	0.99147	0.727134	0.998382	0.92873	0.629685	0.913323	0.00119781	0.999997	0.999997	0.224361	0.775223	Upregulation
MIMAT0049594	60750	0.000939608	0.0166312	8.19827e-05	0.108773	0.00617177	0.0096317	1.37929e-08	0.00193433	7.16075e-05	1.01505e-05	1.95717e-06	1.37161e-06	0.0120207	Downregulation
MIMAT0049658	60750	0.00103264	0.0185259	9.31579e-05	0.108239	0.00551594	0.00692777	2.36198e-08	0.00040786	8.24577e-05	7.78918e-06	1.13528e-06	5.56061e-08	0.0117362	Downregulation
MIMAT0049378	5702198	0.00779216	0.0116071	3.90183e-08	5.12483e-05	0.76253	0.359473	0.58114	0.0211721	0.999906	0.00298779	0.867617	0.999865	0.384512	Downregulation
MIMAT0048120	60700	0.941391	0.900726	0.672224	0.841272	0.717427	0.349842	0.757003	0.352922	0.000100621	1.64384e-05	0.00193503	0.0190611	0.462827	Downregulation
MIMAT0049648	60700	0.953509	0.904359	0.726426	0.842729	0.614565	0.314266	0.796442	0.210118	0.000106192	8.18334e-06	0.00010885	0.0121031	0.447895	Downregulation
MIMAT0047097	5702198	0.011402	0.013118	4.1622e-07	5.22188e-05	0.715584	0.266259	0.6084	0.109687	0.99601	0.0752813	0.237122	0.0317713	0.255391	Downregulation
MIMAT0049342	16131098	0.998888	0.888864	0.990465	0.728087	0.998144	0.924543	0.632056	0.636897	0.0033472	0.49827	0.912387	0.812082	0.752003	Upregulation
MIMAT0049683	5280961	0.519942	0.73218	0.54202	0.641282	0.326819	0.0547432	0.481614	0.384577	0.999421	0.980709	0.773984	0.266174	0.558622	Upregulation
MIMAT0049276	5280961	0.54838	0.741915	0.577386	0.639394	0.315266	0.063793	0.489611	0.405416	0.996543	0.400768	0.870488	0.99719	0.587179	Upregulation
MIMAT0049592	772	0.786746	0.615585	0.73631	0.815415	0.736533	0.8359	0.621406	0.00502016	0.994455	3.24666e-05	0.978409	0.309511	0.61961	Upregulation
MIMAT0049594	148124	0.101665	0.390666	0.233614	0.778048	0.270891	0.0650857	0.343807	0.170253	0.00267151	0.999984	0.986782	0.990563	0.444503	Downregulation
MIMAT0049605	216239	0.807453	0.637509	0.58556	0.641845	0.932933	0.524149	0.669423	0.999852	0.0134225	4.90051e-05	0.110303	0.420098	0.52855	Upregulation
MIMAT0049649	216239	0.790974	0.641358	0.593939	0.64186	0.916055	0.557582	0.674987	0.969297	0.953091	0.953962	0.570054	0.541893	0.733754	Upregulation
MIMAT0049633	36462	0.579939	0.399459	0.491199	0.59319	0.543604	0.127331	0.434294	0.518261	0.00225128	0.999944	0.32715	0.950017	0.49722	Downregulation
MIMAT0049281	36462	0.560492	0.410962	0.534979	0.592885	0.304319	0.760609	0.431281	0.114736	0.00276369	0.999957	0.0196839	0.0550399	0.398976	Downregulation
MIMAT0048791	36462	0.570508	0.427976	0.619252	0.597354	0.582211	0.521464	0.441215	0.559866	0.499598	0.00118837	0.0135133	0.70026	0.4612	Downregulation
MIMAT0048339	126941	0.623174	0.207861	0.254436	0.510979	0.96448	0.852649	0.437788	0.988678	0.467711	0.925343	0.998367	0.990649	0.685176	Upregulation
MIMAT0049632	126941	0.666923	0.225695	0.305095	0.509763	0.958535	0.860683	0.51146	0.999899	0.0506013	0.812246	0.999939	0.998541	0.658282	Upregulation
MIMAT0049666	36314	0.993503	0.80936	0.971514	0.999996	0.966298	0.949836	0.968361	0.999676	0.469093	0.99558	1	0.997581	0.926733	Upregulation
MIMAT0049610	5702198	0.011456	0.0164746	5.08282e-07	5.27555e-05	0.736065	0.218727	0.587519	0.152624	0.849213	0.29452	0.00086567	0.138369	0.250491	Downregulation
MIMAT0049594	444795	0.999582	0.942509	0.999837	0.999997	0.99846	0.943327	0.999879	0.999997	0.999904	0.994418	0.997721	0.99977	0.989617	Upregulation
MIMAT0039666	4212	0.271821	0.547874	0.16955	0.624407	0.251592	0.0398353	0.121665	0.0294317	0.993709	0.925285	0.00954028	0.61941	0.383677	Downregulation
MIMAT0015976	4212	0.304579	0.543659	0.206942	0.62605	0.0721296	0.132318	0.204918	0.000645071	0.950835	0.791936	7.58125e-05	0.0598859	0.324498	Downregulation
MIMAT0049500	31703	0.870452	0.716541	0.541968	0.761428	0.904175	0.90172	0.723501	0.998433	0.914103	0.999882	0.998429	0.999992	0.860885	Upregulation
MIMAT0049500	36314	0.992776	0.795723	0.911269	0.999996	0.992299	0.957398	0.968009	0.999861	0.992362	0.999974	0.999508	0.999997	0.967431	Upregulation
MIMAT0049954	5291	0.970081	0.401055	0.777908	0.5157	0.412679	0.0312002	0.362301	0.016675	0.000264092	5.55994e-06	0.969252	0.749633	0.433896	Downregulation
MIMAT0048747	449171	0.999595	0.943913	0.999889	0.999997	0.999402	0.98798	0.999915	0.999958	0.999706	0.999957	0.999998	0.99224	0.993546	Upregulation
MIMAT0049439	5702198	0.0129536	0.0135263	8.40831e-07	5.34835e-05	0.760915	0.167382	0.65021	0.774985	0.999132	0.999856	0.999853	0.985911	0.530398	Upregulation
MIMAT0049439	24360	0.761572	0.59926	0.539836	0.649006	0.689966	0.515399	0.547629	0.877933	0.00924281	0.999379	0.000795286	0.999776	0.59915	Upregulation
MIMAT0049594	31703	0.868996	0.713169	0.579559	0.760149	0.778645	0.59852	0.72276	0.925364	0.987568	0.999582	0.842878	0.99966	0.814738	Upregulation
MIMAT0049615	5746	0.699315	0.189155	0.316883	0.533156	0.674901	0.20542	0.507717	0.0538637	0.999101	0.998972	0.996771	0.987796	0.596921	Upregulation
MIMAT0049615	5702198	0.00933571	0.00950579	1.79057e-09	5.25597e-05	0.785887	0.199607	0.714892	0.28113	0.998887	0.999061	0.289045	0.949798	0.436433	Downregulation
MIMAT0048212	123631	0.996953	0.736503	0.903584	0.999967	0.989695	0.994943	0.999714	0.999619	0.994703	0.999988	0.999998	0.999918	0.967965	Upregulation
MIMAT0049683	5978	0.0920845	0.122205	0.493526	0.438182	0.253076	0.0488909	0.381518	0.00454524	0.000150568	0.000107441	0.00693224	0.0190218	0.15502	Downregulation
MIMAT0049276	5978	0.0940606	0.122796	0.585271	0.436626	0.246099	0.0984437	0.380696	0.0107892	2.68946e-05	0.186645	1.62068e-05	0.000394735	0.180155	Downregulation
MIMAT0046418	5702198	0.0196106	0.00683623	2.13502e-12	5.00126e-05	0.54303	0.192247	0.542163	0.00222703	0.408934	0.994946	0.00191323	0.807703	0.293305	Downregulation
MIMAT0048263	5702198	0.0126776	0.0104749	9.6568e-07	5.1969e-05	0.598121	0.320382	0.551972	0.0359857	0.998654	0.070447	0.00155846	0.99995	0.300023	Downregulation
MIMAT0049667	148124	0.10308	0.382328	0.293626	0.787579	0.346509	0.0917302	0.348258	0.862691	0.00455594	0.985259	0.00206906	0.99974	0.433952	Downregulation
MIMAT0015811	5978	0.100344	0.120991	0.486787	0.432347	0.471272	0.114588	0.382013	0.167203	5.16503e-05	0.000177242	0.989493	0.000137507	0.272117	Downregulation
MIMAT0015811	31703	0.876824	0.73374	0.66841	0.762186	0.856577	0.87474	0.725671	0.986961	0.283008	0.971814	0.99973	0.999736	0.811616	Upregulation
MIMAT0049657	5978	0.0915792	0.119287	0.598911	0.436061	0.209888	0.0721915	0.386253	0.658809	5.19618e-05	8.61334e-05	2.99293e-06	5.95265e-06	0.214427	Downregulation
MIMAT0016243	5978	0.101923	0.14206	0.986432	0.445967	0.579102	0.793529	0.401503	0.981943	0.999795	0.0427045	0.99923	0.966534	0.62006	Upregulation
MIMAT0016243	31703	0.8802	0.803571	0.936828	0.765659	0.877584	0.937008	0.72579	0.999846	0.999462	0.999932	0.99999	1	0.910489	Upregulation
MIMAT0016243	5746	0.768226	0.320863	0.544596	0.53383	0.895848	0.323746	0.574344	0.607713	0.99969	0.999983	0.999929	0.98148	0.712521	Upregulation
MIMAT0049714	148124	0.103275	0.4067	0.400756	0.788132	0.297462	0.296303	0.351958	0.726273	0.996679	0.999998	0.987691	0.867122	0.601862	Upregulation
MIMAT0049550	5702198	0.0148735	0.00541685	5.437e-08	5.22971e-05	0.704715	0.404111	0.527133	0.0606727	0.979727	0.0859624	0.0112351	0.999967	0.316156	Downregulation
MIMAT0049550	36314	0.993593	0.786371	0.947507	0.999996	0.981059	0.937008	0.964191	0.999734	0.997541	0.999996	0.99999	0.999947	0.967245	Upregulation
MIMAT0048201	5702198	0.0095236	0.00967235	2.76355e-08	5.22381e-05	0.817933	0.277555	0.774107	0.211402	0.999747	0.999996	0.931153	0.999869	0.502584	Upregulation
MIMAT0048201	31703	0.876562	0.733006	0.691337	0.763551	0.895307	0.957714	0.72308	0.817552	0.999873	0.999949	0.996605	0.999988	0.87121	Upregulation
MIMAT0049694	5702198	0.0144944	0.0378278	0.00220738	5.18635e-05	0.756085	0.446888	0.588271	0.033594	0.998072	0.974125	0.254751	0.970484	0.423071	Downregulation
MIMAT0049666	5702198	0.0168993	0.0140449	4.62413e-07	5.17118e-05	0.801839	0.259715	0.598176	0.0314011	0.896933	0.999214	0.000867349	0.999695	0.384903	Downregulation
MIMAT0049042	5702198	0.0168949	0.0132024	6.12591e-05	5.15284e-05	0.713868	0.215547	0.483389	0.00510413	0.998957	0.00350306	0.0140517	0.996829	0.288455	Downregulation
MIMAT0049712	5702198	0.0139877	0.0165301	3.35956e-06	5.16479e-05	0.866126	0.399484	0.550453	0.389867	0.937074	0.0292176	0.97209	0.998481	0.431114	Downregulation
MIMAT0049276	31703	0.874273	0.740503	0.700538	0.763125	0.84437	0.861236	0.724104	0.918122	0.996124	0.999967	0.999985	0.999409	0.86848	Upregulation
MIMAT0036820	16131098	0.998907	0.890675	0.994658	0.727821	0.998032	0.910163	0.631802	0.972506	0.00105413	0.999874	0.999999	0.010751	0.761354	Upregulation
MIMAT0049658	2733526	0.997741	0.927588	0.999994	0.998637	0.999222	0.980148	0.999791	0.999989	0.998791	0.65998	0.999958	0.999012	0.963404	Upregulation
MIMAT0049657	2733526	0.997847	0.928435	1	0.998283	0.999144	0.982572	0.999848	0.999999	0.994923	0.999826	0.99996	0.931526	0.98603	Upregulation
MIMAT0049620	2733526	0.998343	0.924133	0.999644	0.998611	0.999396	0.993201	0.999863	0.999999	0.880309	0.999937	0.999884	0.99927	0.982716	Upregulation
MIMAT0049705	2733526	0.998177	0.923407	0.999726	0.998713	0.999372	0.989774	0.999838	0.99999	0.993354	0.99993	0.999745	0.99973	0.991813	Upregulation
MIMAT0049313	36314	0.993339	0.801731	0.972556	0.999996	0.983484	0.960451	0.96749	0.999716	0.355448	0.0011053	0.999973	0.999624	0.836243	Upregulation
MIMAT0049154	657237	0.256291	0.0654738	0.0117688	0.368832	0.729058	0.339563	0.297563	0.994085	0.1438	0.000112727	0.998871	0.249599	0.371251	Downregulation
MIMAT0042973	657237	0.248924	0.0565166	0.00639341	0.369169	0.68884	0.286979	0.2863	0.998781	0.332373	0.000360614	0.381772	0.993848	0.387521	Downregulation
MIMAT0049633	985	0.997938	0.901573	0.995603	0.998663	0.994358	0.913495	0.998039	0.98683	0.443961	0.996307	0.999982	0.998944	0.935475	Upregulation
MIMAT0049711	13342	0.0195142	0.180867	0.0383551	0.468544	0.0716165	0.0055289	0.0431982	0.000688696	8.20411e-06	6.01135e-07	3.37034e-06	4.94716e-05	0.0690312	Downregulation
MIMAT0048462	13342	0.0183489	0.17476	0.00503051	0.434738	0.0359575	0.00227499	0.0721998	0.000387559	1.17296e-05	7.78953e-05	6.49266e-05	0.000157375	0.0620008	Downregulation
MIMAT0047740	5702198	0.0122347	0.0202166	1.84351e-05	5.36273e-05	0.769563	0.303992	0.642946	0.587803	0.996675	0.00136683	0.0119392	0.967337	0.359512	Downregulation
MIMAT0048321	5702198	0.0108778	0.0139865	5.56329e-07	5.23454e-05	0.770187	0.303356	0.620913	0.731284	0.99988	0.997078	0.977823	0.999966	0.53545	Upregulation
MIMAT0047886	5702198	0.0103706	0.0115011	1.38207e-06	5.20131e-05	0.767607	0.224896	0.602856	0.173283	0.994682	0.167679	0.908226	0.99727	0.404869	Downregulation
MIMAT0047740	5978	0.095017	0.127134	0.779933	0.440833	0.345635	0.147373	0.384084	0.694369	0.00169241	7.20669e-06	0.684914	0.227535	0.327377	Downregulation
MIMAT0048321	5978	0.0957137	0.120866	0.635235	0.429093	0.530416	0.269203	0.385104	0.0266934	0.0784843	3.4698e-05	0.612152	0.00106712	0.265338	Downregulation
MIMAT0047886	5978	0.0949744	0.121377	0.581431	0.430622	0.407938	0.120827	0.382581	0.0257513	7.78428e-05	0.000557974	0.000319663	0.0705169	0.186414	Downregulation
MIMAT0049634	5702198	0.0134489	0.0130117	3.29673e-06	5.26441e-05	0.874727	0.222344	0.65431	0.567232	0.999912	0.999989	0.999855	0.999706	0.528716	Upregulation
MIMAT0049634	5978	0.0925094	0.120866	0.618681	0.438769	0.347699	0.0737521	0.387963	0.0556466	0.113713	0.0992561	0.0152051	0.00179373	0.197155	Downregulation
MIMAT0042973	5978	0.0897381	0.12429	0.613723	0.437974	0.242892	0.0320973	0.380132	0.677222	0.00138948	0.975928	0.985383	0.589192	0.429163	Downregulation
MIMAT0042973	5702198	0.0245757	0.0116684	3.44373e-06	5.29499e-05	0.748297	0.227344	0.610705	0.155933	0.999485	0.822716	0.999358	0.852999	0.454428	Downregulation
MIMAT0049219	31703	0.86673	0.742162	0.735617	0.763131	0.708917	0.600939	0.720232	0.995706	0.812284	0.994225	0.999908	0.0297501	0.747467	Upregulation
MIMAT0049710	5291	0.964118	0.423714	0.791365	0.518011	0.128218	0.0305108	0.362868	0.0117855	0.014639	0.000397477	0.999368	0.650868	0.407989	Downregulation
MIMAT0042973	5291	0.965078	0.417345	0.810705	0.518818	0.21484	0.0300349	0.370821	0.104692	0.0179398	0.000566751	0.971732	0.713377	0.427996	Downregulation
MIMAT0049642	5702198	0.0119758	0.00656417	2.15846e-10	5.16102e-05	0.884831	0.200707	0.58154	0.691177	0.997996	0.997042	0.45629	0.892672	0.476737	Downregulation
MIMAT0049642	36314	0.993559	0.794056	0.946275	0.999996	0.971225	0.963122	0.965108	0.999448	0.084265	1	0.99998	0.452093	0.847427	Upregulation
